# Supplementary material for: Chromosome‐level reference genome for European flat oyster (Ostrea edulis L.)
Source: Evol Appl. 2022 Aug 22;15(11):1713–29. doi: 10.1111/eva.13460 (PMC9679249; doi:10.1111/eva.13460)
Supplement: Supplementary file 2 — Appendix S2 [file EVA-15-1713-s001.xlsx]

## Sheet: blastn output
Supplementary table 6
Sheet: Scaf_1_attach_gigas - Blastn outputs in a tabular format using cds sequences from manually integrated region of Super-scaffold 1 against pacific oyster genome
Sheet: Scaf_1_default_gigas - Blastn outputs in a tabular format using cds sequences from default segment of Super-scaffold 1 against pacific oyster genome
Sheet: Scaf_2_attach_gigas - Blastn outputs in a tabular format using cds sequences from manually integrated region of Super-scaffold 2 against pacific oyster genome
Sheet: Scaf_2_default_gigas - Blastn outputs in a tabular format using cds sequences from default segment of Super-scaffold 2 against pacific oyster genome
Sheet: Scaf_1_attach_edulis - Blastn outputs in a tabular format using cds sequences from manually integrated region of Super-scaffold 1 against flat oyster genome
Sheet: Scaf_1_default_edulis - Blastn outputs in a tabular format using cds sequences from default segment of Super-scaffold 1 against flat oyster genome
Sheet: Scaf_2_attach_edulis - Blastn outputs in a tabular format using cds sequences from manually integrated region of Super-scaffold 2 against flat oyster genome
Sheet: Scaf_2_default_edulis- Blastn outputs in a tabular format using cds sequences from default segment of Super-scaffold 2 against flat oyster genome

## Sheet: scaf_1_attach_gigas
Query	Subject	Percent identity	Alignment length	Mismatches	Gap open	Query start	Query end	Subject start	Subject end	e value	Bit score
FUN_003414-T1	NC_047564.1	80.756	291	41	9	352	630	45616524	45616237	6.11e-53	213
FUN_003438-T1	NC_047564.1	91.954	87	7	0	141	227	16580743	16580657	1.11e-25	122
FUN_003460-T1	NC_047564.1	92.032	251	19	1	553	802	16692616	16692366	7.51e-95	351
FUN_003461-T1	NC_047564.1	89.32	103	11	0	41	143	16723259	16723157	8.74e-29	130
FUN_003470-T1	NC_047564.1	81.818	132	24	0	610	741	16798446	16798315	4.34e-22	111
FUN_003471-T1	NC_047564.1	82.979	188	32	0	1961	2148	11121479	11121666	7.17e-40	171
FUN_003486-T1	NC_047564.1	87.319	276	35	0	47	322	30461090	30460815	7.89e-85	316
FUN_003502-T1	NC_047565.1	88.043	92	11	0	728	819	21297089	21296998	1.07e-21	110
FUN_003518-T1	NC_047564.1	84.127	126	14	5	118	240	2247200	2247322	1.66e-24	117
FUN_003521-T1	NC_047564.1	87.156	109	12	1	307	415	46140007	46139901	5.33e-26	122
FUN_003522-T1	NC_047564.1	82.143	140	23	2	351	489	46122024	46121886	1.44e-24	119
FUN_003523-T1	NC_047564.1	82.345	708	119	5	1116	1820	46107854	46108558	4.02e-172	610
FUN_003528-T1	NC_047564.1	88.649	185	21	0	1076	1260	46077437	46077621	5.56e-57	226
FUN_003533-T1	NC_047567.1	81.25	144	25	2	287	429	7027595	7027453	4.22e-24	115
FUN_003552-T1	NC_047564.1	87.611	226	28	0	3162	3387	28660243	28660468	1.19e-66	263
FUN_003554-T1	NC_047564.1	83.962	212	34	0	189	400	28753244	28753033	3.63e-50	204
FUN_003556-T1	NC_047564.1	91.026	234	21	0	433	666	28758201	28757968	1.66e-84	316
FUN_003557-T1	NC_047564.1	80.67	657	122	4	1	656	28771176	28770524	3.32e-141	505
FUN_003561-T1	NC_047564.1	84.848	165	25	0	630	794	28817882	28818046	6.09e-39	167
FUN_003566-T1	NC_047564.1	80.892	157	21	5	1146	1293	28940882	28941038	1.29e-23	115
FUN_003572-T1	NC_047564.1	85.217	115	15	2	194	306	28970584	28970698	8.17e-25	117
FUN_003575-T1	NC_047564.1	90.083	121	12	0	1236	1356	29008545	29008425	2.22e-36	158
FUN_003578-T1	NC_047564.1	80.124	161	29	3	24397	24556	29141234	29141392	7.18e-23	117
FUN_003579-T1	NC_047564.1	79.503	161	30	3	736	895	29141234	29141392	2.24e-22	111
FUN_003580-T1	NC_047564.1	84.024	169	27	0	8259	8427	29168212	29168380	4.46e-37	163
FUN_003585-T1	NC_047559.1	84.599	461	61	6	405	860	1592319	1592774	2.07e-124	449
FUN_003599-T1	NC_047564.1	86.154	130	16	2	745	873	29257042	29256914	6.4e-31	139
FUN_003626-T1	NC_047564.1	85.185	162	24	0	244	405	45203888	45203727	2.66e-39	167
FUN_003627-T1	NC_047564.1	85.802	162	23	0	238	399	45203888	45203727	5.87e-41	172
FUN_003628-T1	NC_047564.1	88	125	15	0	321	445	45207532	45207656	2.71e-33	148
FUN_003630-T1	NC_047564.1	90.291	206	20	0	1	206	45239095	45238890	5.17e-70	270
FUN_003637-T1	NC_047564.1	90.909	110	10	0	31	140	45612279	45612170	1.15e-33	148
FUN_003662-T1	NC_047564.1	91.954	87	7	0	141	227	16580743	16580657	1.11e-25	122
FUN_003684-T1	NC_047564.1	92.032	251	19	1	553	802	16692616	16692366	7.51e-95	351
FUN_003685-T1	NC_047564.1	89.32	103	11	0	41	143	16723259	16723157	8.74e-29	130
FUN_003695-T1	NC_047564.1	81.818	132	24	0	610	741	16798446	16798315	4.34e-22	111
FUN_003703-T1	NC_047564.1	81.27	929	154	16	366	1278	16854370	16853446	0	734
FUN_003704-T1	NC_047564.1	87.898	314	38	0	1	314	16868544	16868231	1.26e-100	370
FUN_003747-T1	NC_047565.1	88.043	92	11	0	728	819	21297089	21296998	1.07e-21	110
FUN_003763-T1	NC_047564.1	84.127	126	14	5	118	240	2247200	2247322	2.11e-24	117
FUN_003766-T1	NC_047564.1	96	100	4	0	659	758	46136640	46136541	3.15e-38	163
FUN_003767-T1	NC_047564.1	88.889	99	11	0	841	939	46153831	46153929	5.55e-26	122
FUN_003769-T1	NC_047564.1	82.345	708	119	5	963	1667	46107854	46108558	3.86e-172	610
FUN_003775-T1	NC_047564.1	88.649	185	21	0	971	1155	46077437	46077621	5.09e-57	226
FUN_003781-T1	NC_047567.1	81.944	144	24	2	287	429	7027595	7027453	9.08e-26	121
FUN_003798-T1	NC_047564.1	87.611	226	28	0	2013	2238	28660243	28660468	1.16e-66	263
FUN_003801-T1	NC_047564.1	91.026	234	21	0	433	666	28758201	28757968	1.66e-84	316
FUN_003802-T1	NC_047564.1	81.223	687	120	6	67	748	28771491	28770809	2.2e-153	545
FUN_003803-T1	NC_047564.1	84.848	165	25	0	1068	1232	28817882	28818046	6.82e-39	167
FUN_003808-T1	NC_047564.1	76.399	983	208	19	7	977	28936667	28937637	6.28e-142	508
FUN_003814-T1	NC_047564.1	86.957	115	15	0	353	467	28970584	28970698	1.24e-27	130
FUN_003818-T1	NC_047564.1	77.725	211	47	0	1	211	29002227	29002017	4.35e-28	130
FUN_003819-T1	NC_047564.1	90.083	121	12	0	903	1023	29008545	29008425	1.66e-36	158
FUN_003825-T1	NC_047564.1	79.755	163	30	3	13786	13947	29141234	29141394	1.42e-22	115
FUN_003838-T1	NC_047564.1	85.256	156	22	1	72	227	16364598	16364752	4.55e-37	159
FUN_003850-T1	NC_047564.1	91.954	87	7	0	141	227	16580743	16580657	1.11e-25	122
FUN_003872-T1	NC_047564.1	92.032	251	19	1	553	802	16692616	16692366	7.51e-95	351

## Sheet: scaf_1_default_gigas
Query	Subject	Percent identity	Alignment length	Mismatches	Gap open	Query start	Query end	Subject start	Subject end	e value	Bit score
FUN_000002-T1	NC_047564.1	80.566	2403	411	37	1	2378	41470625	41468254	0	1799
FUN_000018-T1	NW_022994954.1	78.816	642	131	5	915	1553	83903	83264	1.78e-117	427
FUN_000019-T1	NC_047564.1	84.019	1045	157	7	1020	2055	13562671	13563714	0	996
FUN_000022-T1	NC_047559.1	81.215	543	81	13	66	595	29553665	29553131	4.97e-115	418
FUN_000063-T1	NC_047564.1	86.842	114	13	2	1525	1637	21157938	21157826	8.76e-27	126
FUN_000065-T1	NC_047564.1	88.312	231	27	0	352	582	21001191	21000961	1.98e-72	278
FUN_000075-T1	NC_047564.1	84.834	211	31	1	1220	1430	20897213	20897004	2.46e-52	211
FUN_000078-T1	NC_047564.1	82.114	123	22	0	435	557	20874971	20875093	4.86e-21	106
FUN_000090-T1	NC_047564.1	88.636	176	18	2	1496	1670	20664615	20664789	8.46e-53	213
FUN_000091-T1	NC_047564.1	81.098	164	29	2	391	553	20657307	20657145	3.26e-28	130
FUN_000096-T1	NC_047564.1	86.735	98	11	2	13	109	20627758	20627662	7.22e-22	108
FUN_000115-T1	NC_047564.1	87.04	679	88	0	1	679	10949584	10948906	0	767
FUN_000117-T1	NC_047564.1	86.501	1526	194	6	99	1622	10923932	10925447	0	1666
FUN_000124-T1	NC_047564.1	85.827	127	18	0	430	556	10896853	10896727	6.85e-30	135
FUN_000130-T1	NC_047559.1	81.031	543	82	13	66	595	29553665	29553131	2.39e-113	412
FUN_000163-T1	NC_047564.1	88.312	231	27	0	352	582	21001191	21000961	1.97e-72	278
FUN_000173-T1	NC_047564.1	84.834	211	31	1	332	542	20897213	20897004	1.34e-52	211
FUN_000182-T1	NC_047564.1	89.516	124	13	0	1490	1613	20701905	20701782	3.62e-36	158
FUN_000184-T1	NC_047564.1	88.587	184	18	3	1712	1893	20664615	20664797	3.92e-55	220
FUN_000198-T1	NC_047564.1	81.944	288	50	2	216	502	10648008	10648294	9.92e-62	243
FUN_000201-T1	NC_047564.1	88.235	204	24	0	1	204	10020031	10019828	7.13e-63	244
FUN_000214-T1	NC_047564.1	84.354	147	21	2	1158	1303	10137054	10136909	7.36e-32	143
FUN_000215-T1	NC_047564.1	83.654	208	28	4	12	216	10163561	10163357	1.46e-46	191
FUN_000223-T1	NC_047564.1	77.053	414	88	6	91	499	10216367	10216778	9.48e-59	231
FUN_000238-T1	NC_047564.1	87.762	572	70	0	845	1416	10290851	10290280	0	669
FUN_000239-T1	NC_047564.1	84.364	275	40	3	599	872	10309863	10310135	5.62e-69	267
FUN_000240-T1	NC_047564.1	81.058	586	107	4	417	1000	10316540	10317123	1.21e-128	464
FUN_000241-T1	NC_047564.1	78.401	2227	403	55	6	2205	10327079	10324904	0	1376
FUN_000241-T2	NC_047564.1	78.401	2227	403	55	6	2205	10327079	10324904	0	1376
FUN_000242-T1	NC_047564.1	96.721	122	4	0	847	968	10331426	10331547	6.6e-50	204
FUN_000250-T1	NC_047564.1	85.793	2365	331	4	1	2361	35283005	35280642	0	2501
FUN_000260-T1	NC_047564.1	83.893	149	24	0	646	794	35328514	35328662	9.45e-32	143
FUN_000261-T1	NC_047564.1	77.857	1260	238	33	569	1809	34396200	34397437	0	743
FUN_000264-T1	NC_047564.1	89.362	188	20	0	1	188	34373886	34374073	5.07e-61	237
FUN_000272-T1	NC_047564.1	74.926	2026	403	66	422	2366	34311227	34309226	0	830
FUN_000275-T1	NC_047564.1	84.462	251	28	7	2190	2439	34295652	34295892	5.03e-60	237
FUN_000279-T1	NC_047564.1	98.507	67	1	0	1	67	34270745	34270811	1.54e-24	119
FUN_000281-T1	NW_022994954.1	83.2	125	21	0	193	317	71711	71835	5.16e-24	115
FUN_000282-T1	NW_022994954.1	78.939	660	135	4	915	1572	83903	83246	4.91e-123	446
FUN_000286-T1	NC_047564.1	93.478	92	6	0	983	1074	34253547	34253638	2.28e-30	137
FUN_000288-T1	NC_047564.1	94.595	185	9	1	130	313	34237769	34237953	3.24e-75	285
FUN_000292-T1	NC_047564.1	80.304	1975	321	37	553	2496	34199940	34198003	0	1430
FUN_000294-T1	NC_047564.1	87.059	170	20	2	65	233	34161972	34161804	7.6e-47	191
FUN_000302-T1	NC_047564.1	86.721	2312	303	4	427	2736	34065547	34067856	0	2566
FUN_000303-T1	NC_047564.1	77.283	449	87	8	33	481	34043160	34043593	1.53e-64	250
FUN_000306-T1	NC_047564.1	79.8	1000	187	13	120	1111	33988836	33989828	0	713
FUN_000360-T1	NC_047564.1	81.731	208	35	2	270	474	37064112	37064319	1.86e-40	171
FUN_000362-T1	NC_047564.1	81.485	1064	179	14	2483	3537	37057449	37058503	0	857
FUN_000364-T1	NC_047564.1	83.83	235	34	4	2617	2849	37017662	37017894	7.82e-55	220
FUN_000370-T1	NC_047564.1	82.162	185	33	0	525	709	36947693	36947509	4.33e-37	159
FUN_000377-T1	NC_047562.1	86.62	284	38	0	823	1106	14482034	14482317	2.4e-83	315
FUN_000382-T1	NW_022994827.1	87.407	135	17	0	922	1056	29790	29924	8.48e-36	156
FUN_000398-T1	NC_047562.1	85.621	153	22	0	1308	1460	14117041	14117193	2e-37	161
FUN_000406-T1	NC_047562.1	86.239	218	30	0	983	1200	13929059	13929276	1.34e-59	237
FUN_000412-T1	NC_047562.1	78.354	790	155	12	128	906	13875373	13874589	1.67e-138	497
FUN_000424-T1	NC_047562.1	81.208	149	26	2	1356	1503	13761523	13761376	3.44e-24	119
FUN_000431-T1	NC_047564.1	86.667	135	18	0	64	198	30588188	30588054	4.74e-34	150
FUN_000433-T1	NC_047564.1	80.211	475	94	0	220	694	30602487	30602013	1.06e-96	357
FUN_000435-T1	NC_047564.1	82.879	257	44	0	2842	3098	30627000	30626744	3.21e-58	231
FUN_000438-T1	NC_047565.1	83.766	154	25	0	236	389	36021160	36021007	8.7e-33	147
FUN_000458-T1	NC_047564.1	80	175	31	3	1026	1198	41203173	41203001	1.36e-26	126
FUN_000460-T1	NC_047564.1	80.244	1969	358	19	379	2340	8584266	8582322	0	1452
FUN_000466-T1	NC_047564.1	88.877	971	96	11	31	995	8743783	8744747	0	1184
FUN_000468-T1	NW_022994919.1	85.714	210	30	0	64	273	5314	5105	4.87e-56	222
FUN_000490-T1	NC_047561.1	90	110	9	2	1384	1492	23740683	23740791	2.72e-31	141
FUN_000495-T1	NW_022994919.1	84.173	139	20	2	84	221	99285	99422	8.96e-30	134
FUN_000500-T1	NW_022994919.1	88.235	119	14	0	323	441	141335	141217	1.94e-32	143
FUN_000510-T1	NW_022994919.1	79.052	1160	210	26	565	1718	194472	195604	0	765
FUN_000534-T1	NC_047564.1	81.081	185	35	0	76	260	8898888	8898704	9.89e-34	148
FUN_000536-T1	NC_047564.1	90.411	146	14	0	139	284	8936111	8935966	1.18e-47	193
FUN_000537-T1	NC_047564.1	86.194	268	35	2	74	340	8941128	8941394	7.32e-76	289
FUN_000537-T2	NC_047564.1	86.194	268	35	2	74	340	8941128	8941394	7.32e-76	289
FUN_000560-T1	NC_047564.1	81.541	558	103	0	1	558	4650619	4651176	5.35e-127	460
FUN_000561-T1	NC_047564.1	81.119	143	23	3	208	348	4674378	4674518	4.24e-23	111
FUN_000571-T1	NC_047564.1	78.082	657	131	9	813	1466	4776363	4777009	9.32e-110	403
FUN_000578-T1	NC_047564.1	84.177	158	25	0	1199	1356	4812609	4812452	4.2e-35	154
FUN_000589-T1	NC_047564.1	84.896	192	29	0	9	200	5476086	5476277	4.38e-47	195
FUN_000596-T1	NC_047564.1	90	300	30	0	1262	1561	5592522	5592223	1.19e-105	388
FUN_000597-T1	NC_047564.1	91.975	162	13	0	1	162	5619725	5619564	6.2e-58	228
FUN_000603-T1	NC_047564.1	90.698	86	8	0	67	152	5649781	5649866	6.26e-24	115
FUN_000607-T1	NC_047564.1	81.579	152	28	0	634	785	5695387	5695538	5.31e-27	126
FUN_000609-T1	NC_047564.1	90	120	10	2	1	119	5718658	5718776	8.88e-36	154
FUN_000611-T1	NC_047564.1	85.185	270	40	0	328	597	5748128	5747859	1.34e-72	278
FUN_000614-T1	NC_047564.1	78.91	991	195	14	246	1229	5771573	5770590	0	660
FUN_000626-T1	NC_047564.1	78.233	1709	359	12	1876	3576	5936765	5935062	0	1083
FUN_000630-T1	NC_047564.1	80.808	198	37	1	469	665	5999352	5999155	1.81e-35	154
FUN_000634-T1	NC_047564.1	79.987	1494	287	8	19	1509	6056674	6055190	0	1092
FUN_000641-T1	NC_047564.1	83.333	210	35	0	1002	1211	6159246	6159037	1.71e-47	195
FUN_000646-T1	NC_047564.1	86.525	282	36	2	999	1279	6383038	6383318	6.43e-82	309
FUN_000652-T1	NC_047564.1	80.335	239	45	2	1	238	6426826	6426589	2.9e-43	180
FUN_000655-T1	NC_047564.1	90.278	144	14	0	2298	2441	6430584	6430441	1.47e-45	189
FUN_000655-T2	NC_047564.1	90.278	144	14	0	2349	2492	6430584	6430441	1.5e-45	189
FUN_000656-T1	NC_047564.1	83	200	34	0	106	305	6440424	6440623	4.41e-43	182
FUN_000677-T1	NC_047564.1	84.806	283	43	0	1676	1958	6544599	6544881	2.64e-74	285
FUN_000684-T1	NC_047564.1	82.265	1342	227	10	181	1518	6612227	6613561	0	1149
FUN_000690-T1	NC_047564.1	84.059	2045	316	10	3	2042	6692908	6694947	0	1962
FUN_000694-T1	NC_047564.1	85.03	167	23	2	524	690	6701235	6701399	1.79e-39	169
FUN_000696-T1	NC_047564.1	86.932	176	23	0	4963	5138	6724062	6723887	5.03e-48	198
FUN_000715-T1	NC_047564.1	76.566	862	184	16	449	1301	3324513	3323661	1.92e-126	457
FUN_000731-T1	NW_022994955.1	78.266	773	164	4	681	1451	329908	330678	1.62e-137	494
FUN_000738-T1	NC_047564.1	77.588	3391	663	74	1000	4331	19737011	19740363	0	1962
FUN_000739-T1	NC_047564.1	90	140	14	0	377	516	19751330	19751469	4.84e-44	182
FUN_000740-T1	NC_047564.1	76.848	1637	323	38	1849	3472	19760432	19758839	0	872
FUN_000742-T1	NC_047564.1	87.755	294	33	1	5906	6196	19783850	19783557	9.58e-91	340
FUN_000743-T1	NC_047564.1	87.879	99	12	0	778	876	19693704	19693802	3.13e-24	117
FUN_000748-T1	NC_047564.1	82.462	861	132	11	808	1652	19627350	19626493	0	736
FUN_000761-T1	NC_047564.1	82.581	155	27	0	1193	1347	19549234	19549388	6.32e-30	137
FUN_000761-T2	NC_047564.1	82.581	155	27	0	1193	1347	19549234	19549388	6.27e-30	137
FUN_000772-T1	NC_047564.1	80.755	265	49	2	252	515	19474836	19474573	2.87e-51	206
FUN_000773-T1	NC_047564.1	81.143	175	33	0	832	1006	19462788	19462614	1.68e-31	141
FUN_000776-T1	NC_047564.1	90.141	142	9	1	44	180	19435728	19435869	4.48e-43	180
FUN_000777-T1	NC_047564.1	91.379	116	10	0	1	116	19429108	19429223	9.48e-38	159
FUN_000781-T1	NC_047564.1	89.394	132	14	0	497	628	19422199	19422330	1.67e-39	167
FUN_000784-T1	NC_047564.1	91.27	126	11	0	3	128	19395423	19395298	8.06e-41	172
FUN_000786-T1	NC_047564.1	82.888	561	94	2	215	774	19377709	19378268	2.42e-140	503
FUN_000797-T1	NC_047566.1	84.157	587	91	2	1	586	18491412	18490827	6.17e-160	568
FUN_000806-T1	NC_047566.1	85.335	716	103	2	1	715	18491412	18490698	0	739
FUN_000812-T1	NW_022994781.1	86.723	354	37	7	337	685	39454	39802	4.83e-105	385
FUN_000820-T1	NC_047564.1	83.484	1108	172	9	41	1141	19085634	19084531	0	1022
FUN_000824-T1	NW_022994919.1	78.445	283	61	0	28	310	176941	176659	7.35e-45	185
FUN_000825-T1	NW_022994919.1	78.049	287	61	2	61	346	176944	176659	2.71e-43	180
FUN_000827-T1	NW_022994920.1	88.372	129	15	0	1480	1608	26305	26177	1.81e-35	156
FUN_000828-T1	NW_022994920.1	82.339	1223	214	2	306	1527	37805	39026	0	1061
FUN_000851-T1	NC_047564.1	80.927	561	103	4	85	643	18615718	18615160	9.22e-121	440
FUN_000853-T1	NC_047564.1	81.787	582	103	3	663	1242	18586258	18585678	1.55e-134	484
FUN_000857-T1	NC_047564.1	88.182	110	13	0	1255	1364	18522781	18522890	1.76e-28	132
FUN_000858-T1	NC_047564.1	83.598	189	31	0	124	312	18511610	18511422	6.72e-43	178
FUN_000860-T1	NC_047564.1	79.685	763	151	3	166	926	18478133	18477373	7.63e-154	547
FUN_000881-T1	NC_047564.1	82.979	141	22	2	409	548	34919473	34919334	6.24e-27	126
FUN_000882-T1	NC_047564.1	82.051	312	51	3	1	311	34921576	34921883	6.79e-68	261
FUN_000909-T1	NC_047564.1	89.51	143	15	0	1075	1217	35107962	35107820	1.37e-43	182
FUN_000922-T1	NC_047564.1	83.568	213	35	0	626	838	35168379	35168167	2.54e-49	200
FUN_000931-T1	NW_022994902.1	78.01	1146	216	25	2108	3229	209342	210475	0	688
FUN_000935-T1	NW_022994902.1	80.992	2662	484	16	1324	3980	166984	164340	0	2093
FUN_000938-T1	NW_022994957.1	79.114	474	91	8	42	511	59860	59391	1.01e-85	320
FUN_000945-T1	NW_022994957.1	83.962	212	34	0	1389	1600	15569	15358	7.42e-50	204
FUN_000949-T1	NC_047564.1	80.769	520	96	4	129	646	18615704	18615187	2.28e-110	403
FUN_000953-T1	NC_047564.1	86.875	160	21	0	1849	2008	18306309	18306150	8.26e-43	180
FUN_000970-T1	NC_047564.1	87.838	148	18	0	3240	3387	34846546	34846693	7.09e-41	174
FUN_000973-T1	NC_047564.1	93.671	79	5	0	600	678	34833151	34833073	1.26e-24	119
FUN_000979-T1	NC_047564.1	84.762	210	32	0	768	977	34816085	34815876	1.61e-52	211
FUN_000979-T2	NC_047564.1	84.762	210	32	0	768	977	34816085	34815876	1.46e-52	211
FUN_000979-T3	NC_047564.1	84.762	210	32	0	387	596	34816085	34815876	1.13e-52	211
FUN_000980-T1	NC_047564.1	81.29	155	29	0	973	1127	34815675	34815521	6e-27	126
FUN_000985-T1	NC_047564.1	79.615	1143	218	13	1	1137	33624094	33622961	0	806
FUN_000992-T1	NC_047564.1	84.071	113	18	0	15	127	33683992	33683880	3.34e-22	110
FUN_001020-T1	NC_047564.1	86.813	182	24	0	497	678	42723793	42723974	1.45e-50	204
FUN_001021-T1	NC_047564.1	89.72	107	11	0	343	449	42712889	42712995	2.33e-30	137
FUN_001023-T1	NC_047564.1	91.667	84	7	0	751	834	42673862	42673945	2.83e-24	117
FUN_001027-T1	NC_047564.1	91.071	112	7	2	35	145	42603765	42603874	6.99e-34	148
FUN_001032-T1	NC_047564.1	83.696	184	30	0	2762	2945	42545153	42544970	5.46e-41	174
FUN_001045-T1	NC_047564.1	76.942	1635	319	39	979	2571	42369832	42368214	0	878
FUN_001053-T1	NC_047564.1	100	90	0	0	1193	1282	42343075	42343164	4.87e-39	167
FUN_001077-T1	NC_047564.1	84.946	186	28	0	748	933	42153152	42152967	9.39e-46	189
FUN_001079-T1	NC_047564.1	81.298	262	43	5	1292	1550	42141237	42140979	2.49e-51	207
FUN_001082-T1	NC_047564.1	83.117	1155	184	10	2026	3176	42124999	42126146	0	1042
FUN_001084-T1	NC_047564.1	82.642	265	44	2	1182	1445	42097493	42097230	1.16e-58	233
FUN_001086-T1	NC_047564.1	84.8	125	19	0	661	785	42061078	42060954	4.73e-27	126
FUN_001093-T1	NC_047564.1	72.931	4518	1088	111	652	5085	42016269	42020735	0	1443
FUN_001094-T1	NC_047564.1	85.876	177	25	0	766	942	41999616	41999440	5.42e-46	189
FUN_001100-T1	NC_047564.1	87.417	151	19	0	398	548	41976120	41976270	2.83e-41	174
FUN_001102-T1	NC_047564.1	81.308	428	80	0	368	795	41968455	41968028	7.09e-94	348
FUN_001103-T1	NC_047564.1	87.5	144	18	0	391	534	41965661	41965804	1.41e-39	167
FUN_001106-T1	NC_047564.1	93.421	76	5	0	351	426	41943538	41943613	1.46e-23	113
FUN_001131-T1	NW_022994915.1	84.307	274	41	2	448	720	55329	55057	3.72e-69	267
FUN_001132-T1	NW_022994915.1	89.697	165	17	0	209	373	63812	63648	6.7e-53	211
FUN_001138-T1	NC_047564.1	78.307	189	41	0	1466	1654	41758839	41758651	1.15e-25	122
FUN_001158-T1	NC_047563.1	87.629	97	10	2	14	109	58160370	58160275	1.46e-22	111
FUN_001192-T1	NC_047565.1	79.412	170	35	0	1357	1526	13570742	13570573	8.77e-25	121
FUN_001197-T1	NW_022994952.1	79.878	820	146	16	265	1070	59193	58379	2.65e-164	582
FUN_001201-T1	NW_022994952.1	84.753	223	34	0	104	326	20246	20468	1.92e-56	224
FUN_001208-T1	NW_022994886.1	90	110	11	0	1	110	740551	740660	1.11e-32	143
FUN_001211-T1	NW_022994956.1	91.589	107	9	0	1102	1208	418465	418359	2.53e-33	148
FUN_001212-T1	NW_022994956.1	85.833	120	15	2	911	1029	429948	430066	4.72e-27	126
FUN_001245-T1	NC_047564.1	83.173	208	35	0	1056	1263	53385851	53386058	3.99e-46	191
FUN_001249-T1	NC_047564.1	89.32	103	11	0	4096	4198	53365777	53365675	1.65e-27	130
FUN_001279-T1	NW_022994956.1	83.529	170	28	0	271	440	129872	130041	4.51e-37	159
FUN_001289-T1	NW_022994989.1	80.72	778	144	3	1044	1818	124907	124133	1.15e-169	601
FUN_001290-T1	NW_022994989.1	84.211	380	55	4	111	486	131037	131415	4.2e-99	364
FUN_001296-T1	NC_047564.1	79.381	1067	212	8	141	1202	52916905	52917968	0	745
FUN_001300-T1	NC_047564.1	83.2	125	21	0	2324	2448	52985827	52985951	3.35e-23	115
FUN_001307-T1	NC_047564.1	83.586	396	65	0	200	595	53042314	53042709	3.12e-101	372
FUN_001338-T1	NC_047564.1	83.173	208	35	0	1062	1269	53385851	53386058	4e-46	191
FUN_001342-T1	NC_047564.1	87.179	117	15	0	2464	2580	53365777	53365661	7.97e-29	134
FUN_001374-T1	NC_047564.1	79.835	486	94	4	1877	2360	53794545	53795028	3.86e-94	351
FUN_001380-T1	NC_047564.1	92.405	158	12	0	1	158	53874876	53875033	1.18e-56	226
FUN_001384-T1	NC_047564.1	87.466	367	46	0	704	1070	53905843	53905477	1.55e-116	424
FUN_001389-T1	NC_047564.1	91.011	89	7	1	1248	1335	53994246	53994158	1.16e-24	119
FUN_001397-T1	NC_047564.1	89.412	85	7	2	775	858	54029968	54030051	5.1e-21	106
FUN_001400-T1	NC_047564.1	87.879	99	12	0	525	623	54046836	54046934	3.36e-24	117
FUN_001410-T1	NC_047564.1	84.08	201	32	0	729	929	54188476	54188276	1.55e-47	195
FUN_001413-T1	NC_047564.1	78.658	5365	1038	81	701	6022	54214137	54219437	0	3465
FUN_001426-T1	NC_047564.1	80	290	52	6	5	291	54342689	54342403	2.6e-52	209
FUN_001438-T1	NC_047564.1	79.504	1088	212	8	1580	2665	54422717	54421639	0	763
FUN_001439-T1	NC_047564.1	86.667	120	15	1	738	856	54444150	54444031	1.2e-28	132
FUN_001443-T1	NW_022994797.1	81.849	292	49	4	436	725	48703	48992	6.36e-62	243
FUN_001460-T1	NC_047564.1	75.166	2106	458	53	280	2342	52768229	52766146	0	931
FUN_001500-T1	NC_047564.1	88.889	90	10	0	52	141	37296662	37296573	4.39e-23	111
FUN_001502-T1	NC_047564.1	90.987	233	21	0	416	648	37342245	37342013	5.81e-84	315
FUN_001504-T1	NC_047564.1	83.898	236	38	0	716	951	37352050	37351815	1.52e-56	226
FUN_001505-T1	NC_047564.1	83.103	651	108	2	4	653	37382250	37381601	1.11e-166	592
FUN_001511-T1	NC_047564.1	86.036	222	31	0	1	222	37433463	37433242	2.83e-61	239
FUN_001527-T1	NW_022994964.1	92.593	216	16	0	565	780	153677	153892	1.82e-82	311
FUN_001538-T1	NC_047564.1	82.396	409	68	4	418	825	37496599	37496194	1.58e-95	353
FUN_001540-T1	NC_047564.1	81.421	183	34	0	834	1016	37522839	37522657	3.95e-34	150
FUN_001558-T1	NC_047564.1	90.086	232	23	0	1298	1529	37740562	37740793	1.96e-79	302
FUN_001601-T1	NC_047565.1	86.631	374	44	5	185	558	50140094	50140461	2.21e-112	409
FUN_001603-T1	NC_047564.1	84.821	224	28	5	2407	2627	42739546	42739326	6.33e-55	220
FUN_001605-T1	NC_047564.1	81.093	915	161	11	1738	2643	42756402	42755491	0	721
FUN_001607-T1	NC_047564.1	90.909	231	21	0	1	231	42785115	42784885	4.22e-83	311
FUN_001615-T1	NC_047564.1	87.347	245	31	0	3266	3510	42870272	42870516	5.46e-73	281
FUN_001618-T1	NC_047564.1	85.405	185	27	0	108	292	42906177	42905993	2.19e-46	193
FUN_001626-T1	NC_047564.1	87.879	165	20	0	855	1019	41053824	41053660	1.61e-47	195
FUN_001628-T1	NC_047564.1	81.128	514	92	3	1318	1830	41045206	41044697	2.71e-111	407
FUN_001633-T1	NC_047564.1	91.018	167	13	2	974	1139	41013784	41013619	2.03e-56	224
FUN_001637-T1	NC_047564.1	86.111	144	20	0	952	1095	40984395	40984252	8.53e-36	156
FUN_001638-T1	NC_047564.1	82.353	187	31	2	334	519	40974535	40974350	1.98e-37	161
FUN_001641-T1	NC_047564.1	88.462	208	24	0	1471	1678	40931675	40931882	1.57e-64	252
FUN_001645-T1	NC_047564.1	75.676	370	81	9	391	755	40898150	40898515	5.39e-42	176
FUN_001658-T1	NC_047564.1	91.129	124	11	0	648	771	40850321	40850444	9.23e-40	169
FUN_001670-T1	NC_047564.1	84	150	22	2	690	838	40682069	40682217	1.27e-31	143
FUN_001676-T1	NC_047564.1	91.2	125	11	0	1521	1645	40591057	40590933	1.09e-39	171
FUN_001676-T2	NC_047564.1	91.2	125	11	0	1521	1645	40591057	40590933	9.92e-40	171
FUN_001682-T1	NC_047564.1	82.317	164	28	1	48	210	40544787	40544950	1.13e-31	141
FUN_001683-T1	NC_047564.1	88	100	12	0	3320	3419	40538768	40538867	2.91e-24	119
FUN_001687-T1	NC_047564.1	84.524	168	26	0	1287	1454	40505097	40505264	7.84e-39	167
FUN_001689-T1	NC_047564.1	79.883	343	65	4	3917	4257	40493117	40493457	4.86e-63	248
FUN_001695-T1	NC_047564.1	84.615	221	34	0	1111	1331	40454991	40454771	2.74e-55	220
FUN_001704-T1	NC_047564.1	88.718	195	20	2	131	324	40355316	40355509	3.96e-60	237
FUN_001734-T1	NC_047560.1	80.471	425	75	5	291	708	40312865	40312442	4.93e-85	318
FUN_001762-T1	NC_047564.1	89.394	132	14	0	81	212	39899813	39899944	2.35e-39	167
FUN_001762-T2	NC_047564.1	89.394	132	14	0	81	212	39899813	39899944	2.66e-39	167
FUN_001773-T1	NC_047564.1	90.805	87	8	0	884	970	39700114	39700200	4.44e-24	117
FUN_001773-T2	NC_047564.1	90.805	87	8	0	884	970	39700114	39700200	4.05e-24	117
FUN_001777-T1	NC_047564.1	87.234	141	16	2	208	347	39689446	39689307	3.73e-37	159
FUN_001779-T1	NC_047564.1	85.062	241	36	0	99	339	39672454	39672694	3.48e-63	246
FUN_001781-T1	NC_047564.1	86.26	131	17	1	844	974	39654367	39654238	4.8e-31	141
FUN_001801-T1	NC_047564.1	82.333	300	53	0	1650	1949	39534569	39534868	3.61e-67	261
FUN_001805-T1	NC_047564.1	81.595	815	146	4	1	813	39492735	39493547	0	671
FUN_001810-T1	NC_047564.1	84.322	236	37	0	286	521	39370738	39370503	8e-59	231
FUN_001811-T1	NC_047564.1	83.051	236	40	0	286	521	39370738	39370503	8.06e-54	215
FUN_001812-T1	NC_047564.1	83.916	143	23	0	145	287	39381384	39381526	1.75e-30	137
FUN_001813-T1	NC_047564.1	90.299	134	13	0	1090	1223	39362955	39363088	1.09e-41	176
FUN_001815-T1	NC_047564.1	92.361	144	11	0	189	332	39344241	39344384	3.28e-51	206
FUN_001819-T1	NC_047564.1	85.165	182	27	0	326	507	39244472	39244653	3.74e-45	187
FUN_001832-T1	NC_047564.1	83.797	1043	164	5	2338	3379	39080267	39079229	0	985
FUN_001856-T1	NC_047564.1	78.87	407	84	2	88	493	38689925	38690330	1.12e-71	274
FUN_001864-T1	NC_047564.1	84.737	570	87	0	4618	5187	38597344	38597913	4.52e-160	571
FUN_001865-T1	NC_047564.1	88.163	245	28	1	1525	1769	38586079	38586322	3.08e-76	291
FUN_001866-T1	NC_047564.1	86.842	342	45	0	667	1008	38579886	38580227	6.91e-104	383
FUN_001872-T1	NC_047564.1	80.168	3212	618	17	1	3201	38552770	38549567	0	2385
FUN_001875-T1	NC_047564.1	89.474	266	28	0	3	268	38530257	38529992	1e-90	337
FUN_001876-T1	NC_047564.1	79.871	621	112	9	309	921	38510610	38509995	3.68e-122	442
FUN_001887-T1	NC_047564.1	76.027	1485	334	17	1	1470	38304734	38306211	0	750
FUN_001890-T1	NC_047564.1	88.889	126	10	4	40	163	38251401	38251278	7.74e-35	152
FUN_001892-T1	NC_047564.1	85.714	140	20	0	1342	1481	38226541	38226402	2.65e-33	148
FUN_001894-T1	NC_047564.1	85.514	214	29	2	1034	1246	38204037	38204249	8.37e-56	222
FUN_001899-T1	NC_047564.1	85.106	141	19	2	774	913	38138881	38139020	1.55e-31	143
FUN_001901-T1	NC_047564.1	81.818	154	22	3	659	809	38107185	38107035	3.7e-26	124
FUN_001904-T1	NC_047564.1	85.938	128	11	4	3202	3322	8556469	8556342	1.46e-27	130
FUN_001928-T1	NC_047564.1	86.408	206	26	2	853	1056	17146423	17146628	2.18e-56	224
FUN_001936-T1	NC_047564.1	88.136	118	14	0	295	412	33833505	33833388	1.14e-31	141
FUN_001940-T1	NC_047562.1	85.069	288	35	3	1	287	15927262	15927542	9.36e-76	287
FUN_001962-T1	NC_047564.1	82.96	223	35	2	2319	2541	29348927	29348708	2.48e-48	198
FUN_001975-T1	NC_047564.1	87.097	186	24	0	652	837	29480092	29479907	2.23e-52	211
FUN_001975-T2	NC_047564.1	87.097	186	24	0	652	837	29480092	29479907	1.9e-52	211
FUN_001977-T1	NC_047564.1	83.173	416	69	1	1413	1828	29495464	29495050	7.95e-103	379
FUN_001978-T1	NC_047564.1	82.323	198	35	0	1770	1967	29523667	29523864	1.28e-40	172
FUN_001980-T1	NC_047564.1	88.108	185	20	2	1007	1190	29533131	29532948	2.1e-54	219
FUN_001995-T1	NC_047564.1	85.976	164	23	0	148	311	29715543	29715706	3.57e-42	176
FUN_001996-T1	NC_047564.1	89.944	179	18	0	638	816	29730455	29730633	1.6e-58	231
FUN_002008-T1	NC_047564.1	87.218	133	17	0	1890	2022	29850631	29850499	1.55e-34	152
FUN_002009-T1	NC_047564.1	88.957	163	18	0	898	1060	29878655	29878493	1.16e-49	202
FUN_002010-T1	NC_047564.1	77.5	960	205	9	568	1526	29907878	29906929	5.39e-159	566
FUN_002014-T1	NC_047564.1	81.426	996	181	4	1054	2047	29948827	29949820	0	811
FUN_002019-T1	NC_047564.1	88.98	245	27	0	1810	2054	29986787	29986543	4.14e-80	303
FUN_002020-T1	NC_047564.1	83.557	298	41	7	15	308	30012938	30012645	1.83e-70	272
FUN_002027-T1	NC_047564.1	88.199	161	18	1	1259	1418	30127004	30126844	2.99e-46	191
FUN_002031-T1	NC_047564.1	87.931	116	14	0	295	410	33833505	33833390	3.24e-30	137
FUN_002037-T1	NC_047564.1	88.298	94	11	0	184	277	33833481	33833388	3.35e-23	113
FUN_002057-T1	NC_047564.1	82.96	223	35	2	2328	2550	29348927	29348708	2.49e-48	198
FUN_002058-T1	NC_047564.1	92.647	136	10	0	1199	1334	29367113	29367248	1.08e-47	196
FUN_002068-T1	NC_047564.1	87.634	186	23	0	1111	1296	29480092	29479907	5.08e-54	217
FUN_002070-T1	NC_047564.1	82.933	416	70	1	1413	1828	29495464	29495050	3.42e-101	374
FUN_002071-T1	NC_047564.1	81.818	198	36	0	1725	1922	29523667	29523864	5.82e-39	167
FUN_002073-T1	NC_047564.1	88.108	185	20	2	1220	1403	29533131	29532948	2.19e-54	219
FUN_002087-T1	NC_047564.1	93.056	72	5	0	413	484	30226803	30226732	6.35e-21	106
FUN_002091-T1	NC_047564.1	84.884	172	26	0	263	434	30235019	30235190	6.87e-42	174
FUN_002093-T1	NC_047564.1	81.478	1123	195	12	1	1115	30265151	30264034	0	909
FUN_002110-T1	NC_047564.1	81.099	619	111	4	3	618	11286528	11285913	1.31e-136	490
FUN_002112-T1	NC_047564.1	87.591	137	17	0	174	310	11308755	11308619	2.39e-37	159
FUN_002135-T1	NC_047564.1	83.929	112	18	0	509	620	12561723	12561612	1.6e-21	108
FUN_002139-T1	NC_047564.1	81.461	178	32	1	62	238	12581856	12581679	1.04e-32	145
FUN_002147-T1	NC_047564.1	82.292	192	34	0	559	750	12665618	12665427	3.89e-39	167
FUN_002159-T1	NC_047564.1	81.89	508	73	11	1037	1533	13338372	13337873	1.75e-112	411
FUN_002180-T1	NC_047559.1	89.34	394	38	1	236	625	26265565	26265958	2.42e-137	492
FUN_002184-T1	NC_047564.1	79.18	317	60	6	37	350	13884485	13884172	1.17e-53	215
FUN_002190-T1	NC_047564.1	91.695	879	70	2	1	879	13974945	13975820	0	1216
FUN_002212-T1	NC_047564.1	83.624	916	148	2	253	1167	14202091	14203005	0	859
FUN_002213-T1	NC_047564.1	92.8	125	9	0	277	401	14209423	14209299	3.72e-44	182
FUN_002216-T1	NC_047564.1	92.771	83	6	0	1	83	14218131	14218213	6.12e-26	121
FUN_002218-T1	NC_047564.1	78.641	1030	185	27	402	1406	14236466	14235447	0	651
FUN_002222-T1	NC_047564.1	83.333	198	33	0	825	1022	14290897	14291094	4.6e-44	183
FUN_002228-T1	NC_047564.1	89.503	181	19	0	1125	1305	14348970	14349150	4.52e-58	230
FUN_002234-T1	NC_047564.1	91.837	98	8	0	409	506	17613934	17613837	2.28e-30	137
FUN_002240-T1	NC_047564.1	78.498	293	61	2	13	304	17634064	17633773	2.8e-46	191
FUN_002245-T1	NC_047564.1	84.874	119	18	0	977	1095	16296514	16296396	2.99e-25	121
FUN_002256-T1	NC_047564.1	83.5	200	33	0	1908	2107	17320926	17320727	6.55e-45	187
FUN_002258-T1	NC_047564.1	85.821	134	17	2	445	577	36301149	36301017	2.61e-31	141
FUN_002262-T1	NC_047564.1	84.183	765	121	0	1	765	36336407	36337171	0	743
FUN_002271-T1	NC_047564.1	90.526	95	9	0	815	909	36431578	36431672	4.15e-27	126
FUN_002272-T1	NC_047564.1	84.348	230	36	0	1	230	36438038	36437809	7.73e-57	226
FUN_002272-T2	NC_047564.1	84.362	243	38	0	198	440	36438051	36437809	1.27e-60	239
FUN_002279-T1	NC_047564.1	87.075	147	19	0	1	147	36514015	36514161	2.77e-39	167
FUN_002280-T1	NC_047564.1	86.047	129	18	0	480	608	36525127	36524999	8.05e-31	139
FUN_002314-T1	NC_047564.1	76.079	1066	233	17	1321	2375	14056257	14055203	4.76e-150	536
FUN_002325-T1	NC_047560.1	77.984	377	78	3	433	805	59576188	59575813	7.91e-59	231
FUN_002326-T1	NC_047562.1	87.5	128	16	0	600	727	43923600	43923473	7.2e-34	148
FUN_002381-T1	NC_047566.1	81.752	685	119	4	387	1066	2422988	2423671	6.77e-160	568
FUN_002396-T1	NC_047564.1	92	125	10	0	4835	4959	15731424	15731548	2.6e-41	176
FUN_002399-T1	NC_047564.1	80.537	149	29	0	832	980	15748086	15748234	1.19e-23	115
FUN_002401-T1	NC_047564.1	80.571	2836	523	20	1	2816	15771584	15774411	0	2159
FUN_002402-T1	NC_047564.1	94.479	163	9	0	1	163	15776935	15777097	2.21e-65	252
FUN_002411-T1	NC_047564.1	74.198	779	150	39	279	1029	15951657	15952412	1.25e-72	278
FUN_002414-T1	NC_047564.1	82.74	562	97	0	1107	1668	15985795	15986356	4.32e-139	501
FUN_002422-T1	NC_047564.1	88.35	206	24	0	488	693	16129072	16128867	6.41e-64	248
FUN_002423-T1	NC_047564.1	81.937	537	79	8	1075	1602	16142223	16141696	8.38e-121	438
FUN_002425-T1	NC_047564.1	77.992	259	56	1	550	807	16178871	16179129	1.01e-37	161
FUN_002453-T1	NC_047564.1	85.443	158	19	3	699	854	17484561	17484716	4.96e-37	161
FUN_002465-T1	NC_047564.1	83.088	272	46	0	707	978	17543736	17544007	2.99e-63	248
FUN_002477-T1	NC_047564.1	85	160	24	0	1189	1348	3736154	3736313	6.72e-38	163
FUN_002478-T1	NC_047564.1	85.87	184	26	0	3451	3634	3744074	3743891	1.4e-47	196
FUN_002480-T1	NC_047564.1	86.331	139	18	1	180	318	3760773	3760910	2.94e-34	150
FUN_002485-T1	NC_047564.1	89.286	140	15	0	3383	3522	3812983	3812844	3.24e-41	176
FUN_002487-T1	NC_047564.1	85.93	199	27	1	5186	5384	3839423	3839226	7.99e-52	211
FUN_002490-T1	NC_047559.1	78.75	160	32	2	737	895	262205	262363	5.34e-21	106
FUN_002509-T1	NC_047564.1	82.849	1102	182	3	1	1097	25611719	25610620	0	981
FUN_002553-T1	NC_047561.1	81.099	910	133	23	565	1470	53110203	53109329	0	691
FUN_002561-T1	NC_047564.1	84.05	558	89	0	1	558	44129842	44129285	1.53e-150	538
FUN_002569-T1	NC_047564.1	88.571	175	20	0	420	594	44060437	44060263	3.76e-53	213
FUN_002571-T1	NC_047564.1	87.222	180	23	0	342	521	44048138	44048317	4.11e-51	206
FUN_002594-T1	NC_047564.1	90.21	143	14	0	235	377	44001861	44001719	1.4e-45	187
FUN_002595-T1	NC_047564.1	79.385	650	100	23	2200	2837	43985839	43985212	3.24e-117	427
FUN_002597-T1	NC_047565.1	76.392	449	97	7	53	495	30610217	30609772	1.41e-59	233
FUN_002598-T1	NC_047564.1	84.286	140	22	0	29	168	43966973	43967112	7.38e-31	137
FUN_002599-T1	NC_047564.1	89.474	209	19	3	2555	2762	43957945	43958151	3.63e-67	261
FUN_002615-T1	NC_047564.1	85.977	706	99	0	1	706	43823183	43822478	0	756
FUN_002617-T1	NC_047564.1	87.151	179	22	1	1103	1281	43768497	43768320	1.84e-49	202
FUN_002619-T1	NC_047564.1	86.667	105	14	0	3334	3438	43728803	43728699	1.13e-23	117
FUN_002621-T1	NC_047564.1	82.822	163	28	0	3544	3706	43712736	43712898	1.81e-32	147
FUN_002651-T1	NC_047564.1	80.471	594	104	11	142	729	43333494	43332907	8.68e-123	444
FUN_002656-T1	NC_047564.1	87.379	103	11	2	2170	2271	43294781	43294882	1.75e-23	117
FUN_002658-T1	NC_047564.1	89.062	128	14	0	1843	1970	43282612	43282739	9.69e-37	159
FUN_002663-T1	NC_047564.1	89.56	182	19	0	490	671	43239383	43239202	2.78e-58	231
FUN_002666-T1	NC_047564.1	80.933	7610	1255	129	1	7533	43190831	43183341	0	5834
FUN_002667-T1	NC_047564.1	82.927	287	49	0	7	293	43177485	43177771	1.22e-67	259
FUN_002668-T1	NC_047564.1	86.364	176	24	0	899	1074	43167762	43167937	7.88e-47	193
FUN_002671-T1	NC_047564.1	88.172	93	11	0	2208	2300	43156790	43156882	3.47e-22	111
FUN_002674-T1	NC_047564.1	88.995	209	23	0	447	655	43123247	43123039	4.5e-67	259
FUN_002682-T1	NC_047564.1	79.359	562	111	4	682	1240	41148267	41148826	4.26e-106	390
FUN_002711-T1	NC_047564.1	80.723	166	31	1	2015	2179	27763155	27763320	4.18e-27	128
FUN_002714-T1	NC_047564.1	85.235	149	19	2	2409	2557	27775865	27775720	1.15e-33	150
FUN_002715-T1	NC_047564.1	94.318	88	5	0	479	566	27788367	27788454	1.32e-29	135
FUN_002720-T1	NC_047564.1	87.138	552	65	5	664	1209	27849689	27850240	5.82e-176	621
FUN_002726-T1	NC_047564.1	84.958	359	54	0	1	359	27899794	27899436	3.55e-99	364
FUN_002732-T1	NW_022994886.1	90	110	11	0	1	110	740551	740660	1.09e-32	143
FUN_002739-T1	NC_047564.1	89.189	185	20	0	853	1037	27982337	27982521	2.78e-58	231
FUN_002741-T1	NC_047564.1	84.416	385	60	0	459	843	28004089	28003705	4.77e-103	379
FUN_002746-T1	NC_047564.1	85.922	206	28	1	1608	1812	28048224	28048429	3.37e-54	219
FUN_002747-T1	NC_047564.1	97.222	72	2	0	434	505	28069216	28069145	3.47e-26	122
FUN_002750-T1	NC_047564.1	82.083	653	113	4	285	935	28098167	28098817	4.83e-156	555
FUN_002755-T1	NC_047564.1	76.651	1045	227	15	19	1055	28152089	28151054	4.7e-158	562
FUN_002756-T1	NC_047564.1	95.098	102	5	0	1588	1689	28157180	28157281	2.15e-37	161
FUN_002758-T1	NC_047564.1	90.123	162	16	0	424	585	28170916	28170755	1.05e-52	211
FUN_002773-T1	NC_047564.1	84.492	187	29	0	116	302	28428978	28429164	2.18e-45	185
FUN_002786-T1	NC_047564.1	80.872	413	79	0	239	651	56185034	56185446	2.7e-87	326
FUN_002791-T1	NC_047564.1	89.809	157	16	0	1646	1802	56224735	56224891	1.59e-49	202
FUN_002823-T1	NC_047564.1	89.691	97	10	0	1	97	44605899	44605995	1.24e-26	124
FUN_002831-T1	NC_047564.1	91.111	270	24	0	1	270	44704233	44704502	6.2e-100	366
FUN_002851-T1	NC_047564.1	84.483	290	43	2	236	524	23356247	23356535	3.98e-75	285
FUN_002858-T1	NC_047564.1	83.582	134	22	0	176	309	44797313	44797180	1.8e-27	126
FUN_002861-T1	NC_047564.1	88.679	159	18	0	1	159	44528777	44528935	5.39e-48	195
FUN_002863-T1	NC_047564.1	83.394	548	90	1	1826	2372	44526416	44526963	4.89e-141	507
FUN_002864-T1	NC_047564.1	85.526	228	33	0	1	228	44519281	44519508	6.15e-61	239
FUN_002865-T1	NC_047564.1	86.28	328	45	0	5	332	44517957	44518284	1.11e-96	357
FUN_002866-T1	NC_047564.1	83.395	813	129	2	1	807	44503345	44504157	0	749
FUN_002872-T1	NC_047564.1	82.667	225	39	0	71	295	44444101	44444325	8.13e-50	200
FUN_002874-T1	NC_047567.1	84.125	1348	192	14	470	1806	15749519	15750855	0	1284
FUN_002889-T1	NW_022994886.1	90	110	11	0	1	110	740551	740660	1.09e-32	143
FUN_002912-T1	NC_047564.1	83.234	334	56	0	1	334	25390842	25391175	5.27e-82	307
FUN_002914-T1	NC_047564.1	86.503	163	16	3	206	368	25396767	25396923	7.95e-42	174
FUN_002940-T1	NC_047564.1	76.535	1010	220	16	11	1013	25183973	25182974	1.93e-150	536
FUN_002949-T1	NC_047568.1	79.061	277	48	5	1	275	45297382	45297114	2.71e-43	182
FUN_002955-T1	NC_047568.1	88.387	155	18	0	1004	1158	45347248	45347402	3.56e-45	187
FUN_002956-T1	NC_047568.1	82.391	920	155	7	483	1400	45372339	45373253	0	795
FUN_002958-T1	NC_047568.1	84.579	428	66	0	45	472	45424538	45424111	1.85e-117	425
FUN_002959-T1	NC_047568.1	89.344	122	13	0	16	137	45453009	45452888	1.14e-34	154
FUN_002960-T1	NC_047568.1	93.506	154	10	0	1004	1157	45463573	45463726	1.27e-57	230
FUN_002964-T1	NC_047568.1	81.865	193	32	3	636	826	45518878	45518687	3.91e-37	159
FUN_002973-T1	NC_047564.1	90.476	84	8	0	232	315	25159034	25158951	7.35e-23	111
FUN_002988-T1	NC_047564.1	89.552	201	21	0	50	250	25075771	25075971	2.62e-66	255
FUN_003013-T1	NC_047564.1	80.995	221	42	0	313	533	24520623	24520403	2.85e-42	176
FUN_003029-T1	NC_047564.1	78.288	1110	237	3	106	1213	24411037	24409930	0	712
FUN_003048-T1	NC_047564.1	79.679	2180	400	30	1626	3782	24589194	24587035	0	1531
FUN_003051-T1	NC_047564.1	85.859	198	28	0	108	305	24559585	24559782	1.22e-52	211
FUN_003055-T1	NC_047564.1	93.671	79	5	0	64	142	24544437	24544515	1.85e-25	119
FUN_003084-T1	NC_047564.1	88.066	243	29	0	2046	2288	24845615	24845857	2.83e-75	289
FUN_003086-T1	NC_047564.1	86.341	205	28	0	398	602	24794286	24794490	1.47e-56	224
FUN_003087-T1	NC_047564.1	86.957	138	15	3	344	481	24805910	24805776	1.07e-34	152
FUN_003095-T1	NC_047564.1	83.24	179	30	0	1366	1544	24148479	24148301	3.4e-38	165
FUN_003096-T1	NC_047564.1	79.651	344	70	0	2810	3153	24159887	24159544	5.27e-63	248
FUN_003097-T1	NC_047564.1	88.793	116	13	0	2597	2712	24186215	24186100	1.92e-31	143
FUN_003102-T1	NC_047564.1	90.756	119	11	0	221	339	24222172	24222054	1.84e-37	159
FUN_003105-T1	NC_047564.1	92.667	150	10	1	71	220	24251350	24251202	3.73e-54	215
FUN_003106-T1	NC_047564.1	93.59	78	5	0	83	160	24253751	24253674	9.44e-25	117
FUN_003111-T1	NC_047564.1	84.034	238	36	2	744	980	24363893	24364129	5.07e-57	228
FUN_003115-T1	NC_047564.1	94.872	117	6	0	267	383	24100885	24100769	1.23e-44	183
FUN_003119-T1	NC_047564.1	91.358	81	6	1	316	395	24075233	24075313	1.77e-22	110
FUN_003120-T1	NC_047564.1	85.202	223	30	2	463	683	24070642	24070421	3.79e-57	226
FUN_003125-T1	NC_047564.1	86.256	211	28	1	786	996	24009255	24009464	1.85e-57	228
FUN_003126-T1	NC_047564.1	88.918	1155	116	7	1	1152	24005492	24004347	0	1413
FUN_003139-T1	NC_047564.1	79.089	2458	480	28	1	2444	23840236	23842673	0	1661
FUN_003148-T1	NC_047564.1	83.333	132	22	0	1301	1432	23666510	23666379	2.27e-25	122
FUN_003154-T1	NC_047564.1	87.714	700	83	1	759	1455	23609364	23608665	0	813
FUN_003156-T1	NC_047564.1	87.574	507	45	15	4	498	23522432	23521932	2.59e-161	571
FUN_003174-T1	NC_047564.1	78.962	732	115	18	754	1455	23269496	23268774	4.51e-128	462
FUN_003178-T1	NC_047564.1	92.929	99	7	0	191	289	23216677	23216579	2.55e-32	145
FUN_003179-T1	NC_047564.1	85.043	234	33	2	325	557	23209097	23208865	2.05e-60	237
FUN_003182-T1	NC_047564.1	85.864	191	25	2	2852	3041	23057583	23057772	2.37e-49	202
FUN_003185-T1	NC_047564.1	92.188	128	10	0	109	236	23024042	23023915	2.41e-43	182
FUN_003187-T1	NC_047564.1	89.385	179	19	0	605	783	36695981	36695803	1.18e-56	226
FUN_003188-T1	NC_047564.1	81.295	139	22	4	705	841	36726896	36727032	4.12e-22	110
FUN_003200-T1	NC_047564.1	77.611	2126	412	47	1081	3168	36863061	36860962	0	1230
FUN_003200-T2	NC_047564.1	77.611	2126	412	47	1081	3168	36863061	36860962	0	1230
FUN_003207-T1	NC_047564.1	78.441	988	195	11	1308	2286	17920480	17921458	6.65e-178	628
FUN_003208-T1	NC_047564.1	90.598	117	9	2	481	596	17913552	17913437	1.48e-34	154
FUN_003210-T1	NW_022994955.1	82.993	588	96	2	1	586	59966	59381	2.63e-148	529
FUN_003216-T1	NW_022994955.1	88.288	111	13	0	788	898	10683	10573	4.76e-29	134
FUN_003228-T1	NC_047564.1	88.636	176	15	4	15	186	20008133	20007959	1.43e-52	209
FUN_003229-T1	NC_047564.1	90.179	112	11	0	89	200	20011273	20011162	4.16e-33	147
FUN_003233-T1	NC_047564.1	78.534	1132	229	13	644	1768	20037599	20038723	0	732
FUN_003242-T1	NC_047560.1	85.392	664	96	1	947	1609	65100943	65101606	0	688
FUN_003251-T1	NW_022994955.1	87.778	90	11	0	411	500	237838	237749	3.42e-21	106
FUN_003262-T1	NC_047564.1	92.754	138	10	0	1	138	9445934	9445797	7.88e-50	200
FUN_003263-T1	NC_047564.1	92.593	189	13	1	198	385	9431310	9431122	1.44e-70	270
FUN_003268-T1	NC_047564.1	90.58	138	13	0	323	460	9390274	9390137	6.55e-44	183
FUN_003282-T1	NW_022994982.1	78.959	903	158	22	174	1048	96972	97870	2.39e-165	586
FUN_003294-T1	NW_022994982.1	79.064	855	159	11	631	1478	140411	139570	2.63e-160	569
FUN_003295-T1	NC_047564.1	78.336	757	137	20	260	995	9325485	9324735	8.59e-129	464
FUN_003303-T1	NC_047564.1	77.093	1135	240	17	1119	2242	7071890	7070765	1.68e-180	638
FUN_003305-T1	NC_047564.1	81.684	879	159	2	181	1058	7086013	7085136	0	730
FUN_003310-T1	NC_047564.1	83.258	221	35	2	868	1087	7184884	7185103	9.92e-50	202
FUN_003351-T1	NC_047564.1	76.935	646	130	13	418	1058	7401920	7401289	3.62e-94	350
FUN_003360-T1	NC_047564.1	84.024	169	27	0	8259	8427	29168212	29168380	4.46e-37	163
FUN_003378-T1	NC_047564.1	86.131	137	19	0	3234	3370	29253758	29253622	4.1e-33	148
FUN_003403-T1	NC_047564.1	85.185	162	24	0	244	405	45203888	45203727	2.66e-39	167
FUN_003404-T1	NC_047564.1	85.802	162	23	0	238	399	45203888	45203727	5.87e-41	172
FUN_003405-T1	NC_047564.1	88	125	15	0	321	445	45207532	45207656	2.71e-33	148
FUN_003407-T1	NC_047564.1	90.291	206	20	0	1	206	45239095	45238890	5.17e-70	270
FUN_003879-T1	NC_047564.1	83.206	131	22	0	1388	1518	16798445	16798315	8.75e-25	121
FUN_003884-T1	NC_047564.1	81.27	929	154	16	366	1278	16854370	16853446	0	734
FUN_003885-T1	NC_047564.1	87.898	314	38	0	1	314	16868544	16868231	1.26e-100	370
FUN_003904-T1	NC_047564.1	85.563	284	39	2	73	355	9716664	9716946	1.95e-78	296
FUN_003905-T1	NC_047564.1	81.856	970	148	20	683	1633	9721141	9722101	0	791
FUN_003906-T1	NC_047564.1	90.909	121	11	0	158	278	9731960	9731840	2.11e-38	163
FUN_003936-T1	NC_047564.1	82.286	175	31	0	872	1046	9965503	9965329	1.88e-34	152
FUN_003963-T1	NC_047564.1	83.861	316	51	0	2609	2924	3503535	3503850	2.3e-79	302
FUN_003967-T1	NC_047564.1	88.71	124	14	0	307	430	48893011	48893134	3.15e-35	152
FUN_003968-T1	NC_047564.1	89.177	231	24	1	972	1202	48902667	48902896	2.83e-75	287
FUN_003974-T1	NC_047564.1	88.933	253	28	0	1369	1621	49001842	49002094	1.05e-82	313
FUN_004005-T1	NC_047564.1	84.026	626	98	2	201	825	49371065	49370441	5.12e-170	601
FUN_004013-T1	NC_047564.1	90.404	198	19	0	290	487	49530897	49530700	1e-67	261
FUN_004021-T1	NC_047564.1	88.166	169	20	0	1010	1178	48148492	48148660	9.69e-50	202
FUN_004027-T1	NC_047564.1	83.471	121	20	0	854	974	58722676	58722796	2.61e-22	113
FUN_004028-T1	NC_047564.1	85.455	110	16	0	263	372	58741750	58741641	4.04e-24	115
FUN_004105-T1	NW_022994952.1	83.264	239	40	0	868	1106	149361	149123	2.27e-55	220
FUN_004112-T1	NW_022994952.1	77.469	1296	264	26	415	1696	123544	124825	0	750
FUN_004113-T1	NW_022994952.1	83.186	113	19	0	184	296	111668	111780	7.02e-21	104
FUN_004118-T1	NC_047566.1	80.233	516	82	15	504	1014	57796883	57796383	1.94e-100	370
FUN_004145-T1	NC_047564.1	81.429	140	26	0	2039	2178	57714417	57714556	2.72e-23	115
FUN_004146-T1	NC_047564.1	87.302	126	16	0	1132	1257	57678319	57678444	4.41e-32	145
FUN_004157-T1	NC_047564.1	85.185	270	40	0	1	270	57550591	57550322	1.04e-72	278
FUN_004158-T1	NC_047564.1	83.453	139	23	0	243	381	57534374	57534512	2.62e-28	130
FUN_004166-T1	NC_047564.1	93.617	141	9	0	934	1074	50533448	50533308	3.41e-52	211
FUN_004186-T1	NC_047564.1	88.312	154	18	0	2317	2470	50029842	50029995	2.98e-44	185
FUN_004187-T1	NC_047564.1	88.496	113	13	0	719	831	50002652	50002540	4.6e-30	137
FUN_004187-T2	NC_047564.1	88.496	113	13	0	719	831	50002652	50002540	3.22e-30	137
FUN_004210-T1	NW_022994951.1	80.195	1131	196	16	202	1324	46835	45725	0	822
FUN_004211-T1	NW_022994951.1	77.137	2515	480	68	355	2818	28894	26424	0	1371
FUN_004212-T1	NW_022994951.1	80.946	719	112	16	863	1568	15907	16613	7.5e-153	545
FUN_004213-T1	NC_047564.1	87.5	104	13	0	1003	1106	52184164	52184061	3.11e-25	121
FUN_004220-T1	NC_047564.1	84.222	450	71	0	13757	14206	52551073	52550624	8.47e-120	438
FUN_004223-T1	NC_047564.1	76.089	2434	501	63	1354	3740	52529696	52527297	0	1195
FUN_004224-T1	NC_047564.1	82.353	136	24	0	300	435	52524305	52524440	3.22e-25	119
FUN_004227-T1	NC_047564.1	88.235	119	14	0	367	485	52498729	52498611	2.75e-32	143
FUN_004235-T1	NC_047564.1	76.087	690	153	12	279	963	52409520	52410202	2.4e-94	350
FUN_004238-T1	NC_047564.1	86.093	151	21	0	2368	2518	52389885	52389735	9.31e-38	163
FUN_004239-T1	NC_047564.1	87.097	155	20	0	133	287	52389885	52389731	1.66e-42	176
FUN_004246-T1	NC_047564.1	84.034	238	38	0	1898	2135	52327262	52327499	9.45e-58	230
FUN_004247-T1	NC_047564.1	88.8	125	14	0	1	125	59321454	59321578	2.32e-35	154
FUN_004263-T1	NC_047563.1	83.815	173	27	1	3	174	14112682	14112854	8.41e-39	163
FUN_004281-T1	NC_047564.1	75.605	951	182	43	1888	2816	57273496	57274418	1.26e-116	425
FUN_004282-T1	NC_047564.1	79.36	344	67	4	337	678	57278638	57278979	3.77e-61	239
FUN_004293-T1	NC_047564.1	79.755	326	66	0	512	837	57376069	57375744	1.69e-60	237
FUN_004314-T1	NC_047564.1	86.275	102	14	0	706	807	56467797	56467696	2.14e-22	111
FUN_004324-T1	NC_047564.1	83.152	184	31	0	20	203	56570341	56570158	1.53e-40	169
FUN_004326-T1	NC_047564.1	87.597	129	16	0	310	438	56587232	56587360	2.48e-34	150
FUN_004330-T1	NC_047564.1	90.789	152	14	0	121	272	44994930	44994779	2.59e-50	204
FUN_004331-T1	NC_047564.1	87.87	338	41	0	8174	8511	45042499	45042836	7.67e-108	398
FUN_004332-T1	NC_047564.1	77.367	1162	237	23	70	1218	45048253	45047105	0	665
FUN_004338-T1	NC_047564.1	87.2	125	16	0	1	125	45095544	45095668	1.9e-32	143
FUN_004339-T1	NC_047564.1	83.747	363	49	8	1	358	22955407	22955764	2.38e-90	335
FUN_004352-T1	NC_047564.1	87.33	221	28	0	2287	2507	22846875	22846655	5.21e-65	254
FUN_004352-T2	NC_047564.1	87.33	221	28	0	2287	2507	22846875	22846655	5.21e-65	254
FUN_004356-T1	NC_047564.1	92.754	138	10	0	45	182	22825500	22825363	2.99e-49	200
FUN_004360-T1	NC_047564.1	81.323	1119	192	10	1	1112	22787649	22788757	0	893
FUN_004369-T1	NC_047564.1	87.662	308	38	0	1	308	22740821	22741128	2.72e-97	359
FUN_004371-T1	NC_047564.1	76.963	191	44	0	1067	1257	22734066	22734256	6.58e-22	110
FUN_004376-T1	NC_047564.1	86.047	129	18	0	301	429	22670646	22670518	9.69e-31	139
FUN_004384-T1	NC_047564.1	87.037	756	98	0	1	756	22381844	22382599	0	854
FUN_004390-T1	NC_047564.1	90.604	149	14	0	776	924	22101582	22101434	1.09e-48	198
FUN_004395-T1	NC_047564.1	80.409	929	165	14	1	919	22037682	22038603	0	691
FUN_004397-T1	NC_047564.1	85	500	73	2	1	499	22019157	22018659	1.18e-141	507
FUN_004400-T1	NC_047564.1	79.306	2189	437	15	1139	3319	21985906	21988086	0	1519
FUN_004406-T1	NC_047564.1	87.64	178	22	0	2353	2530	21902354	21902177	6.04e-51	207
FUN_004407-T1	NC_047564.1	88.811	572	64	0	210	781	21894353	21893782	0	702
FUN_004428-T1	NC_047564.1	93.636	110	7	0	2921	3030	1017750	1017641	3.27e-38	165
FUN_004445-T1	NC_047564.1	81.655	278	51	0	1	278	533768	534045	1.59e-58	231
FUN_004487-T1	NC_047564.1	96.429	168	5	1	1	168	48697040	48697206	2.75e-72	276
FUN_004489-T1	NC_047564.1	91.15	113	10	0	208	320	48680131	48680019	1.96e-35	154
FUN_004492-T1	NC_047564.1	83.347	1213	187	9	1409	2610	48642783	48643991	0	1107
FUN_004503-T1	NC_047564.1	81.818	352	56	6	1564	1914	48519375	48519031	1.07e-75	289
FUN_004510-T1	NC_047564.1	82.602	661	111	4	666	1324	48363716	48364374	1.17e-163	580
FUN_004513-T1	NC_047564.1	84.118	170	27	0	273	442	48318868	48319037	4.61e-38	165
FUN_004521-T1	NC_047564.1	83.398	1036	159	7	2150	3178	48232383	48233412	0	948
FUN_004524-T1	NC_047564.1	73.275	1377	316	46	1031	2381	48193176	48191826	3.51e-126	457
FUN_004552-T1	NC_047568.1	83.206	262	44	0	225	486	41259160	41258899	1.23e-61	241
FUN_004567-T1	NC_047564.1	93.636	110	7	0	3155	3264	1017750	1017641	3.51e-38	165
FUN_004574-T1	NC_047564.1	81.481	297	52	2	1666	1962	1100514	1100807	3.12e-61	241
FUN_004577-T1	NC_047564.1	88.618	123	14	0	1292	1414	1183447	1183569	6.8e-34	150
FUN_004596-T1	NC_047564.1	78.049	1312	276	9	1	1309	14941245	14939943	0	817
FUN_004602-T1	NC_047564.1	81.696	519	89	6	757	1272	57313125	57312610	1.44e-117	427
FUN_004603-T1	NC_047564.1	88.889	126	14	0	918	1043	14915998	14915873	2.85e-35	156
FUN_004641-T1	NC_047564.1	82.759	203	35	0	422	624	7045526	7045728	1.54e-43	182
FUN_004667-T1	NC_047564.1	84.153	183	29	0	1351	1533	9034184	9034366	2.15e-42	178
FUN_004689-T1	NC_047564.1	75.087	1156	251	32	175	1310	4391188	4392326	6.8e-141	505
FUN_004703-T1	NC_047564.1	97.297	111	3	0	1198	1308	4272391	4272281	1.62e-45	189
FUN_004705-T1	NC_047564.1	85.915	142	20	0	1	142	4243232	4243091	1.57e-34	152
FUN_004724-T1	NC_047564.1	86.667	225	30	0	630	854	4098959	4098735	3.16e-64	250
FUN_004726-T1	NC_047564.1	93.431	137	9	0	1127	1263	4072293	4072429	2.61e-50	204
FUN_004728-T1	NC_047564.1	80.738	244	47	0	1925	2168	4052825	4052582	9.11e-46	191
FUN_004761-T1	NC_047564.1	91.573	178	15	0	1272	1449	25875348	25875525	4.92e-63	246
FUN_004767-T1	NC_047564.1	82.29	847	148	2	1	846	41924139	41924984	0	732
FUN_004774-T1	NC_047564.1	76.345	2008	409	48	5939	7931	26736583	26738539	0	1016
FUN_004776-T1	NC_047564.1	86.222	225	31	0	2166	2390	26441895	26442119	4.09e-62	244
FUN_004779-T1	NC_047564.1	96.61	118	4	0	357	474	26090953	26091070	2.53e-48	196
FUN_004780-T1	NC_047564.1	78.492	358	69	5	1952	2302	26037750	26037394	2.86e-57	228
FUN_004792-T1	NC_047564.1	82.222	180	32	0	414	593	27172656	27172835	4.14e-36	156
FUN_004798-T1	NC_047564.1	80.32	1189	232	2	1511	2698	27562018	27560831	0	898
FUN_004799-T1	NC_047564.1	79.294	1077	219	4	7333	8407	27575339	27574265	0	750
FUN_004817-T1	NC_047564.1	94.737	133	6	1	123	254	30971301	30971169	4.11e-51	206
FUN_004822-T1	NC_047564.1	81.622	185	32	2	5436	5619	31040310	31040127	6.13e-34	152
FUN_004829-T1	NC_047564.1	92.473	93	7	0	1587	1679	33525776	33525684	7.27e-29	134
FUN_004834-T1	NC_047564.1	79.747	158	30	2	3911	4067	33405695	33405539	1.49e-22	113
FUN_004838-T1	NC_047564.1	80.6	1067	167	23	177	1222	33338291	33337244	0	787
FUN_004839-T1	NC_047564.1	79.179	2800	532	42	1	2776	33316233	33313461	0	1893
FUN_004848-T1	NC_047564.1	76.294	599	124	10	95	678	33231921	33232516	1.32e-80	303
FUN_004854-T1	NC_047564.1	87.037	108	14	0	1	108	33196071	33196178	1.36e-25	122
FUN_004855-T1	NC_047564.1	88.816	152	17	0	2462	2613	33181229	33181078	5.82e-45	187
FUN_004877-T1	NC_047564.1	86.047	172	24	0	137	308	32991265	32991436	7.9e-45	185
FUN_004882-T1	NW_022994824.1	85.841	113	16	0	2	114	244420	244308	4.54e-26	121
FUN_004888-T1	NC_047564.1	77.987	3934	766	76	1	3890	32913128	32917005	0	2375
FUN_004916-T1	NC_047564.1	79.519	2368	459	21	1	2352	32720875	32718518	0	1663
FUN_004951-T1	NC_047565.1	85	220	29	4	45	262	35439753	35439536	1.19e-55	220
FUN_004965-T1	NC_047564.1	88.285	239	28	0	70	308	32334595	32334357	1.03e-74	287
FUN_004966-T1	NC_047564.1	82.584	178	26	4	550	723	32321065	32320889	5.5e-35	152
FUN_004967-T1	NC_047564.1	88.498	313	36	0	1	313	32312237	32312549	1.2e-103	379
FUN_004972-T1	NC_047564.1	88.889	126	14	0	1229	1354	32259994	32260119	8.68e-36	156
FUN_004976-T1	NC_047564.1	81.004	279	49	4	1820	2096	32228459	32228735	2.97e-54	219
FUN_004977-T1	NC_047564.1	92.609	230	17	0	271	500	32197893	32197664	5.66e-89	331
FUN_004978-T1	NC_047564.1	91.324	219	19	0	393	611	32195325	32195107	1.81e-79	300
FUN_004991-T1	NC_047564.1	85.782	211	26	3	524	732	32107887	32107679	3.53e-55	220
FUN_004993-T1	NC_047564.1	78.908	934	178	10	1	926	32083069	32083991	2.32e-174	616
FUN_004994-T1	NC_047564.1	83.41	217	33	2	455	671	32066988	32067201	8.08e-49	198
FUN_004995-T1	NC_047564.1	80.503	1949	372	8	87	2031	32055941	32053997	0	1487
FUN_004996-T1	NC_047564.1	80.289	553	92	11	505	1044	32043772	32044320	1.15e-109	401
FUN_005000-T1	NC_047564.1	86.406	1280	167	5	70	1347	32018527	32017253	0	1393
FUN_005003-T1	NC_047564.1	80.315	254	50	0	202	455	31996677	31996424	2.07e-47	193
FUN_005014-T1	NC_047564.1	86.111	108	15	0	1434	1541	31897995	31897888	5.44e-24	117
FUN_005051-T1	NC_047564.1	83.957	187	30	0	2630	2816	31499820	31500006	1.13e-42	180
FUN_005053-T1	NC_047564.1	88.636	132	13	2	111	241	31476082	31475952	8.91e-37	159
FUN_005054-T1	NC_047564.1	90.678	236	22	0	187	422	31460712	31460947	8.99e-84	315
FUN_005055-T1	NC_047564.1	84.969	326	43	4	2226	2551	31449230	31448911	1.3e-86	326
FUN_005059-T1	NC_047564.1	86.631	187	24	1	2106	2292	31424900	31425085	1.78e-50	206
FUN_005063-T1	NC_047564.1	80.24	501	88	4	205	695	31355522	31356021	1.95e-99	366
FUN_005070-T1	NC_047564.1	77.383	1521	286	41	1	1480	31293656	31295159	0	850
FUN_005071-T1	NC_047567.1	92.453	106	5	3	1	105	36938676	36938573	2.66e-34	148
FUN_005125-T1	NC_047564.1	87.778	180	22	0	1088	1267	2026018	2025839	6.56e-52	211
FUN_005135-T1	NC_047564.1	80.723	2350	445	8	1	2346	20358772	20361117	0	1823
FUN_005143-T1	NC_047564.1	84.892	139	21	0	1	139	20286445	20286307	1.33e-31	141
FUN_005152-T1	NW_022994955.1	82.474	194	34	0	2336	2529	191461	191654	8.16e-40	171
FUN_005177-T1	NC_047564.1	86.607	112	14	1	162	273	7576899	7577009	4.13e-26	122
FUN_005192-T1	NC_047564.1	91.337	808	70	0	6	813	47783127	47783934	0	1105
FUN_005200-T1	NC_047564.1	79.397	199	41	0	1719	1917	7750324	7750522	3.41e-31	141
FUN_005205-T1	NC_047564.1	84.664	789	118	1	587	1372	7852016	7852804	0	784
FUN_005221-T1	NC_047564.1	86.154	195	27	0	823	1017	7936994	7936800	6.73e-52	211
FUN_005225-T1	NC_047564.1	84.615	195	30	0	2896	3090	7936994	7936800	9.42e-47	195
FUN_005228-T1	NC_047564.1	85.128	195	29	0	2941	3135	7936994	7936800	2.56e-48	200
FUN_005244-T1	NC_047564.1	82.55	149	26	0	1378	1526	8173312	8173164	1.61e-28	132
FUN_005245-T1	NC_047564.1	88.506	87	10	0	16	102	8207374	8207460	7.63e-21	106
FUN_005249-T1	NC_047564.1	83.436	163	27	0	2204	2366	8236681	8236519	3.07e-34	152
FUN_005251-T1	NC_047564.1	89.441	161	17	0	1068	1228	8298132	8298292	6.59e-50	204
FUN_005253-T1	NC_047564.1	93.548	124	7	1	1124	1247	8322775	8322653	3.84e-44	183
FUN_005271-T1	NC_047564.1	84.977	213	32	0	185	397	6943068	6943280	3.79e-54	217
FUN_005276-T1	NC_047564.1	77.754	1425	299	16	61	1479	6982042	6983454	0	859
FUN_005282-T1	NC_047564.1	85.075	201	30	0	266	466	3682002	3682202	6.61e-51	206
FUN_005299-T1	NC_047564.1	81.063	903	165	6	338	1237	2187234	2188133	0	715
FUN_005305-T1	NC_047564.1	79.047	1217	243	10	31	1241	2231395	2230185	0	824
FUN_005327-T1	NC_047564.1	89.826	344	32	1	389	729	46350913	46351256	3.74e-121	438
FUN_005328-T1	NC_047564.1	90.991	111	10	0	1933	2043	46362046	46361936	7.72e-34	150
FUN_005333-T1	NC_047564.1	92.435	965	73	0	47	1011	46390890	46389926	0	1378
FUN_005339-T1	NC_047564.1	81.457	151	26	2	955	1104	46496614	46496763	1.51e-25	122
FUN_005342-T1	NC_047564.1	86.667	300	34	1	1248	1541	46513525	46513226	2.47e-87	327
FUN_005344-T1	NC_047564.1	79.2	1375	249	23	280	1637	46532003	46533357	0	920
FUN_005351-T1	NC_047564.1	90.909	385	35	0	1	385	46578218	46578602	3.17e-145	518
FUN_005352-T1	NC_047564.1	87.824	772	92	2	1	771	46606745	46607515	0	904
FUN_005400-T1	NW_022994951.1	83.453	139	21	2	353	490	135660	135797	1.93e-27	128
FUN_005415-T1	NC_047564.1	91.111	90	8	0	149	238	59319322	59319233	3.27e-26	122
FUN_005429-T1	NC_047561.1	80.749	187	36	0	917	1103	43486403	43486589	6.5e-33	147
FUN_005441-T1	NC_047564.1	82.759	145	22	3	623	766	51511712	51511570	3.59e-27	126
FUN_005442-T1	NC_047564.1	87.124	233	29	1	258	490	51504566	51504797	2.6e-68	263
FUN_005444-T1	NC_047564.1	84.404	218	34	0	692	909	51487483	51487700	1.17e-53	215
FUN_005445-T1	NC_047564.1	88.158	152	18	0	148	299	51478265	51478114	8.83e-44	182
FUN_005448-T1	NC_047564.1	87.432	183	23	0	252	434	51471750	51471568	8.37e-53	211
FUN_005466-T1	NC_047564.1	75.55	1317	294	22	17	1325	51341746	51340450	2.11e-176	623
FUN_005479-T1	NC_047564.1	81.579	418	75	2	461	876	51181700	51182117	1.01e-92	344
FUN_005482-T1	NC_047564.1	86.59	261	35	0	4400	4660	51144908	51145168	2.98e-75	289
FUN_005484-T1	NC_047564.1	83.957	187	30	0	443	629	51102873	51103059	7.8e-43	180
FUN_005493-T1	NC_047564.1	85.263	190	28	0	504	693	50981191	50981002	6.25e-48	196
FUN_005496-T1	NC_047564.1	84.444	540	81	1	372	908	50920076	50920615	4.25e-148	529
FUN_005511-T1	NC_047564.1	87.097	186	23	1	4172	4357	50780053	50779869	2.59e-51	209
FUN_005512-T1	NC_047564.1	77.285	1149	239	19	1	1138	50773625	50774762	0	656
FUN_005513-T1	NC_047564.1	74.935	774	174	19	532	1296	50770957	50771719	2.58e-90	337
FUN_005532-T1	NC_047564.1	88.66	194	22	0	16	209	50667832	50668025	2.84e-60	237
FUN_005534-T1	NC_047564.1	86.826	167	22	0	521	687	50683586	50683752	1.4e-45	187
FUN_005574-T1	NC_047566.1	85.35	157	23	0	290	446	16281617	16281773	3.11e-38	163
FUN_005579-T1	NC_047564.1	75.027	937	192	27	22	937	51730457	51731372	7.89e-108	396
FUN_005580-T1	NC_047564.1	90	130	13	0	506	635	51701846	51701975	3.33e-39	169
FUN_005581-T1	NC_047564.1	79.386	456	83	11	256	705	51692051	51691601	8.21e-83	311
FUN_005630-T1	NC_047564.1	81.973	821	148	0	3351	4171	46813699	46812879	0	697
FUN_005641-T1	NC_047564.1	78.339	554	113	7	14	563	46901918	46902468	7.46e-95	351
FUN_005645-T1	NC_047564.1	90.58	138	13	0	501	638	46924773	46924910	3.38e-44	183
FUN_005649-T1	NC_047564.1	86.364	198	27	0	886	1083	46959543	46959346	2.87e-54	217
FUN_005654-T1	NC_047564.1	81.308	214	36	3	181	392	47018667	47018456	2.98e-40	171
FUN_005660-T1	NC_047564.1	89.362	188	20	0	652	839	47076749	47076936	3.39e-60	237
FUN_005664-T1	NC_047564.1	87.129	101	13	0	150	250	47178374	47178274	3.22e-23	115
FUN_005690-T1	NC_047564.1	89.888	89	9	0	1	89	58799933	58799845	1.26e-23	115
FUN_005698-T1	NC_047565.1	73.75	560	139	8	662	1217	33989951	33989396	4.27e-53	213
FUN_005699-T1	NC_047564.1	78.947	209	42	2	629	836	60113385	60113178	1.68e-31	141
FUN_005710-T1	NC_047564.1	72.775	1135	281	21	40	1157	57171636	57170513	4.82e-97	359
FUN_005720-T1	NC_047564.1	85.714	119	17	0	289	407	57245222	57245340	2.4e-27	126
FUN_005722-T1	NC_047564.1	85.981	107	15	0	1	107	57251979	57251873	7.24e-24	115
FUN_005726-T1	NC_047564.1	84.746	177	27	0	951	1127	51986483	51986307	2.49e-42	178
FUN_005732-T1	NC_047564.1	89.076	119	13	0	106	224	57492623	57492741	1.6e-33	148
FUN_005783-T1	NC_047564.1	76.51	596	123	11	535	1120	55435836	55436424	4.91e-82	309
FUN_005784-T1	NC_047564.1	82.54	126	22	0	231	356	55366765	55366640	2.15e-22	111
FUN_005788-T1	NC_047564.1	80.956	1234	199	20	57	1260	55295268	55296495	0	944
FUN_005795-T1	NC_047564.1	84.096	459	73	0	1490	1948	55239636	55240094	2.2e-122	444
FUN_005796-T1	NC_047564.1	83.942	137	22	0	1261	1397	55214829	55214965	1.54e-28	132
FUN_005810-T1	NC_047560.1	82.474	194	33	1	613	805	67760126	67759933	9.71e-40	169
FUN_005822-T1	NW_022994933.1	81.533	1148	196	14	1	1137	2244	3386	0	931
FUN_005830-T1	NW_022994778.1	85.95	121	17	0	1054	1174	711381	711261	5.37e-28	130
FUN_005832-T1	NW_022994778.1	81.651	218	33	5	85	300	693905	693693	3.55e-41	174
FUN_005834-T1	NW_022994778.1	85.185	135	19	1	1	134	666627	666493	1.11e-30	137
FUN_005868-T1	NW_022994778.1	82.377	244	43	0	270	513	26746	26989	1.83e-53	213
FUN_005885-T1	NC_047564.1	87	200	26	0	2723	2922	48091666	48091467	1.31e-56	226
FUN_005886-T1	NC_047564.1	78.571	210	45	0	1603	1812	48123327	48123536	1.08e-30	139
FUN_005886-T3	NC_047564.1	78.571	210	45	0	1096	1305	48123327	48123536	7.72e-31	139
FUN_005892-T1	NC_047564.1	86.667	135	16	2	481	615	58648160	58648028	1.95e-33	148
FUN_005927-T1	NC_047566.1	84.11	730	113	3	69	796	18491426	18490698	0	702
FUN_005967-T1	NC_047561.1	77.22	777	162	12	462	1229	33340644	33339874	1.78e-121	440
FUN_005968-T1	NC_047561.1	79.444	180	35	2	85	263	33242633	33242811	1.24e-27	126
FUN_005972-T1	NC_047561.1	77.692	780	158	14	882	1653	33340644	33339873	5.15e-128	462
FUN_005973-T1	NC_047561.1	80.986	142	27	0	67	208	33242633	33242774	5.61e-23	113
FUN_005974-T1	NC_047561.1	80.986	142	27	0	40	181	33242633	33242774	5.21e-23	113
FUN_005984-T1	NC_047564.1	85.179	560	79	3	1123	1680	54777610	54777053	2.09e-160	571

## Sheet: scaf_2_attach_gigas
Query	Subject	Percent identity	Alignment length	Mismatches	Gap open	Query start	Query end	Subject start	Subject end	e value	Bit score
FUN_006033-T1	NC_047568.1	88.843	242	26	1	1977	2218	40807336	40807576	1.37e-77	296
FUN_006054-T1	NC_047560.1	78.33	503	93	11	1042	1530	59576188	59575688	1.82e-82	311
FUN_006072-T1	NC_047568.1	86.486	185	25	0	1537	1721	41125916	41126100	3.81e-50	204
FUN_006076-T1	NC_047568.1	75.594	2483	499	76	1603	4030	41212074	41214504	0	1129
FUN_006079-T1	NC_047568.1	91.358	81	7	0	144	224	41233667	41233587	1.95e-22	111
FUN_006086-T1	NC_047568.1	82.313	147	26	0	411	557	39566721	39566575	1.32e-27	128
FUN_006103-T1	NC_047568.1	88.079	151	18	0	607	757	39674780	39674930	2.93e-43	180
FUN_006121-T1	NC_047568.1	85.576	825	112	4	33	852	39882297	39883119	0	857
FUN_006122-T1	NC_047568.1	84.455	1100	161	8	112	1204	39888513	39889609	0	1075
FUN_006123-T1	NC_047568.1	92.045	88	7	0	306	393	39919478	39919391	2.18e-26	124
FUN_006124-T1	NC_047568.1	87.711	415	51	0	1	415	39961060	39960646	8.37e-135	484
FUN_006125-T1	NC_047568.1	80.208	480	89	4	1151	1627	39965545	39965069	8.83e-96	355
FUN_006126-T1	NC_047568.1	90.446	471	45	0	161	631	40037773	40037303	7.06e-176	621
FUN_006128-T1	NC_047568.1	81.313	198	37	0	231	428	40112076	40111879	5.19e-38	161
FUN_006132-T1	NC_047568.1	97.059	102	3	0	429	530	40127540	40127439	7.83e-41	172
FUN_006163-T1	NC_047568.1	88.208	212	24	1	1612	1823	40343770	40343980	1.43e-64	252
FUN_006187-T1	NC_047568.1	88.843	242	26	1	1977	2218	40807336	40807576	1.37e-77	296
FUN_006208-T1	NC_047560.1	78.33	503	93	11	1042	1530	59576188	59575688	1.82e-82	311
FUN_006227-T1	NC_047568.1	86.486	185	25	0	1498	1682	41125916	41126100	3.72e-50	204
FUN_006231-T1	NC_047568.1	75.594	2483	499	76	1567	3994	41212074	41214504	0	1129
FUN_006231-T2	NC_047568.1	75.594	2483	499	76	1567	3994	41212074	41214504	0	1129
FUN_006234-T1	NC_047568.1	91.139	79	6	1	1094	1172	41222440	41222363	7.12e-21	106
FUN_006235-T1	NC_047568.1	91.358	81	7	0	144	224	41233667	41233587	5.42e-23	111
FUN_006237-T1	NC_047568.1	87.571	177	22	0	608	784	41250917	41251093	5.31e-51	206
FUN_006239-T1	NC_047568.1	85.377	212	30	1	1041	1251	41256998	41256787	9.24e-55	219
FUN_006249-T1	NC_047568.1	88.073	109	13	0	834	942	41377557	41377665	4.46e-28	130
FUN_006251-T1	NC_047568.1	82.441	2147	315	34	1404	3498	41386831	41384695	0	1820
FUN_006259-T1	NC_047568.1	85.517	145	21	0	1665	1809	41470445	41470589	1.49e-34	152
FUN_006262-T1	NC_047568.1	72.245	490	123	10	345	829	41518272	41518753	4.86e-31	139
FUN_006264-T1	NC_047568.1	78.341	217	47	0	1	217	41528902	41529118	1.03e-31	141
FUN_006272-T1	NC_047568.1	76.662	677	116	17	1	653	41637975	41637317	7.3e-90	337
FUN_006298-T1	NC_047565.1	83.562	146	21	3	560	702	43419303	43419158	2.7e-29	134
FUN_006305-T1	NC_047568.1	89.922	129	13	0	498	626	49781996	49781868	2.9e-39	167
FUN_006310-T1	NC_047568.1	84.848	165	25	0	280	444	49807558	49807394	1.93e-39	167
FUN_006313-T1	NC_047568.1	79.581	191	36	3	595	783	49854720	49854531	4.27e-29	134
FUN_006326-T1	NC_047568.1	82.479	234	41	0	4	237	49957888	49957655	1.83e-50	206
FUN_006329-T1	NC_047568.1	88.636	88	10	0	679	766	50011677	50011764	1.58e-21	108
FUN_006331-T1	NC_047568.1	83.396	265	44	0	2527	2791	50064309	50064045	9.9e-63	246
FUN_006335-T1	NC_047568.1	85.321	109	16	0	278	386	50108141	50108249	2.77e-23	113
FUN_006336-T1	NC_047568.1	80.645	837	152	9	1	832	50123210	50124041	0	640
FUN_006338-T1	NC_047568.1	87.678	211	26	0	917	1127	50155245	50155455	4.5e-63	246
FUN_006350-T1	NC_047568.1	89.224	232	25	0	1316	1547	50234410	50234179	3.19e-76	291
FUN_006350-T2	NC_047568.1	89.224	232	25	0	1316	1547	50234410	50234179	2.42e-76	291
FUN_006356-T1	NC_047568.1	83.059	1399	225	8	5571	6963	50366043	50367435	0	1260
FUN_006358-T1	NC_047568.1	90.551	127	12	0	140	266	50380543	50380669	7.06e-40	169
FUN_006367-T1	NC_047568.1	85.924	341	48	0	1937	2277	50429358	50429018	2.24e-98	364
FUN_006371-T1	NC_047568.1	80.645	186	36	0	771	956	50463138	50463323	2.85e-32	145
FUN_006377-T1	NC_047568.1	88.843	242	26	1	1977	2218	40807336	40807576	1.37e-77	296
FUN_006400-T1	NC_047560.1	78.33	503	93	11	1042	1530	59576188	59575688	1.82e-82	311
FUN_006423-T1	NC_047568.1	75.594	2483	499	76	1612	4039	41212074	41214504	0	1129
FUN_006426-T1	NC_047568.1	91.358	81	7	0	144	224	41233667	41233587	2.08e-22	111
FUN_006433-T1	NC_047568.1	82.313	147	26	0	411	557	39566721	39566575	1.32e-27	128
FUN_006449-T1	NC_047568.1	88.079	151	18	0	607	757	39674780	39674930	2.93e-43	180
FUN_006464-T1	NC_047568.1	79.887	711	115	14	97	796	39843258	39843951	4.17e-138	496
FUN_006467-T1	NC_047568.1	85.576	825	112	4	33	852	39882297	39883119	0	857
FUN_006468-T1	NC_047568.1	84.455	1100	161	8	112	1204	39888513	39889609	0	1075
FUN_006469-T1	NC_047568.1	84.239	184	29	0	132	315	39907919	39907736	4.91e-43	180
FUN_006470-T1	NC_047568.1	86.222	225	29	2	1	224	39914589	39914366	2.83e-62	243
FUN_006471-T1	NC_047568.1	92.045	88	7	0	306	393	39919478	39919391	2.18e-26	124
FUN_006472-T1	NC_047568.1	80.208	480	89	4	1667	2143	39965545	39965069	1.17e-95	355
FUN_006473-T1	NC_047568.1	90.446	471	45	0	161	631	40037773	40037303	7.06e-176	621
FUN_006475-T1	NC_047568.1	81.313	198	37	0	231	428	40112076	40111879	5.19e-38	161
FUN_006483-T1	NC_047568.1	80.392	204	40	0	2295	2498	40185608	40185811	2.6e-35	156
FUN_006487-T1	NC_047568.1	89.714	175	17	1	279	453	40227834	40227661	2.49e-56	222
FUN_006509-T1	NC_047568.1	88.208	212	24	1	1612	1823	40343770	40343980	1.43e-64	252
FUN_006531-T1	NC_047568.1	82.192	657	115	2	4021	4676	40813952	40814607	6.52e-158	564
FUN_006553-T1	NC_047560.1	78.33	503	93	11	1042	1530	59576188	59575688	1.82e-82	311
FUN_006570-T1	NC_047568.1	86.486	185	25	0	1537	1721	41125916	41126100	3.81e-50	204
FUN_006577-T1	NC_047568.1	91.358	81	7	0	144	224	41233667	41233587	2.08e-22	111
FUN_006579-T1	NC_047568.1	87.571	177	22	0	608	784	41250917	41251093	5.31e-51	206
FUN_006581-T1	NC_047568.1	85.377	212	30	1	1344	1554	41256998	41256787	1.15e-54	219
FUN_006590-T1	NC_047568.1	88.073	109	13	0	954	1062	41377557	41377665	4.9e-28	130
FUN_006591-T1	NC_047568.1	82.441	2147	315	34	1404	3498	41386831	41384695	0	1820
FUN_006601-T1	NC_047568.1	85.517	145	21	0	1730	1874	41470445	41470589	1.54e-34	152
FUN_006604-T1	NC_047568.1	72.245	490	123	10	129	613	41518272	41518753	3.55e-31	139
FUN_006606-T1	NC_047568.1	78.341	217	47	0	1	217	41528902	41529118	1.03e-31	141
FUN_006615-T1	NC_047568.1	76.662	677	116	17	1	653	41637975	41637317	7.3e-90	337
FUN_006639-T1	NC_047565.1	83.562	146	21	3	560	702	43419303	43419158	2.7e-29	134
FUN_006645-T1	NC_047568.1	89.844	128	13	0	4	131	49781995	49781868	5.5e-39	165
FUN_006650-T1	NC_047568.1	91.034	145	13	0	1	145	49814855	49814999	3.28e-48	196
FUN_006655-T1	NC_047568.1	78.862	246	50	2	740	984	49854775	49854531	1.71e-38	165
FUN_006670-T1	NC_047568.1	80	360	66	2	1	360	49958008	49957655	7.16e-68	261
FUN_006673-T1	NC_047568.1	88.636	88	10	0	679	766	50011677	50011764	1.58e-21	108
FUN_006675-T1	NC_047568.1	83.774	265	43	0	2566	2830	50064309	50064045	2.22e-64	252
FUN_006680-T1	NC_047568.1	85.321	109	16	0	278	386	50108141	50108249	3.16e-23	113
FUN_006681-T1	NC_047568.1	73.99	792	160	30	1714	2493	50129872	50130629	1.04e-72	279
FUN_006683-T1	NC_047568.1	87.678	211	26	0	1082	1292	50155245	50155455	7.96e-63	246
FUN_006693-T1	NC_047568.1	89.224	232	25	0	1181	1412	50234410	50234179	2.21e-76	291
FUN_006699-T1	NC_047568.1	79.464	224	46	0	1	224	50338010	50338233	6.53e-37	159
FUN_006700-T1	NC_047568.1	83.059	1399	225	8	1632	3024	50366043	50367435	0	1260
FUN_006702-T1	NC_047568.1	90.551	127	12	0	140	266	50380543	50380669	6.45e-40	169
FUN_006710-T1	NC_047568.1	85.302	381	56	0	679	1059	50431713	50431333	2.9e-107	394
FUN_006713-T1	NC_047568.1	80.645	186	36	0	1080	1265	50463138	50463323	2.98e-32	145

## Sheet: scaf_2_default_gigas
Query	Subject	Percent identity	Alignment length	Mismatches	Gap open	Query start	Query end	Subject start	Subject end	e value	Bit score
FUN_006723-T1	NC_047568.1	91.667	180	15	0	219	398	36085892	36085713	2.06e-64	250
FUN_006725-T1	NC_047568.1	97.531	81	2	0	44	124	36078503	36078423	3.97e-31	139
FUN_006727-T1	NC_047568.1	82.266	203	36	0	1504	1706	36067801	36067599	1.79e-41	176
FUN_006733-T1	NC_047568.1	94.839	155	8	0	1229	1383	36004780	36004626	6.79e-62	243
FUN_006734-T1	NC_047568.1	89.048	210	23	0	2488	2697	35994362	35994153	4.77e-67	261
FUN_006735-T1	NC_047568.1	88.646	229	26	0	341	569	35983180	35982952	4.53e-73	279
FUN_006736-T1	NC_047568.1	85.637	369	53	0	2687	3055	35970296	35969928	2.82e-105	388
FUN_006738-T1	NC_047568.1	83.333	156	26	0	637	792	35943888	35944043	1e-32	145
FUN_006752-T1	NC_047568.1	86.705	346	46	0	1761	2106	35510040	35510385	1.75e-104	385
FUN_006756-T1	NC_047561.1	83.18	654	106	3	486	1137	35473639	35474290	3.31e-168	595
FUN_006771-T1	NC_047568.1	86.036	222	30	1	1223	1443	35344180	35343959	4.26e-60	237
FUN_006782-T1	NC_047568.1	88.056	427	51	0	1756	2182	35197087	35197513	7.99e-141	507
FUN_006785-T1	NC_047568.1	85.656	244	35	0	134	377	35104675	35104918	2.68e-66	257
FUN_006795-T1	NC_047568.1	86.607	112	15	0	401	512	35039108	35039219	8.37e-27	124
FUN_006796-T1	NC_047568.1	82.388	670	108	8	1868	2532	35031917	35032581	1.22e-161	575
FUN_006798-T1	NC_047568.1	82.812	960	163	2	37	995	35003274	35002316	0	857
FUN_006799-T1	NC_047568.1	97.222	72	2	0	1842	1913	34987042	34986971	1.21e-25	122
FUN_006802-T1	NC_047568.1	81.752	137	25	0	415	551	34980675	34980539	2.15e-23	115
FUN_006804-T1	NC_047568.1	89.262	149	16	0	683	831	34950427	34950575	1.88e-45	187
FUN_006808-T1	NC_047568.1	85.294	102	15	0	146	247	34945011	34944910	4.78e-21	106
FUN_006812-T1	NC_047568.1	81.606	685	116	8	61	740	34930641	34929962	2.8e-157	558
FUN_006815-T1	NC_047568.1	90.698	86	8	0	1340	1425	34882441	34882356	3.12e-23	115
FUN_006818-T1	NC_047568.1	95.89	73	3	0	356	428	34841198	34841126	8.69e-25	119
FUN_006819-T1	NC_047568.1	97.516	161	4	0	200	360	34826556	34826396	3.3e-72	276
FUN_006821-T1	NC_047568.1	89.928	139	14	0	470	608	34782696	34782834	8.16e-43	180
FUN_006836-T1	NC_047568.1	75.839	596	136	8	1166	1757	36076691	36076100	1.93e-77	296
FUN_006842-T1	NC_047568.1	84.416	154	22	2	391	543	36006882	36006730	1.44e-34	150
FUN_006843-T1	NC_047568.1	94.839	155	8	0	527	681	36004780	36004626	3.64e-62	243
FUN_006844-T1	NC_047568.1	86.179	369	51	0	3344	3712	35970296	35969928	9.94e-109	399
FUN_006848-T1	NC_047568.1	83.333	156	26	0	637	792	35943888	35944043	1e-32	145
FUN_006867-T1	NC_047568.1	86.705	346	46	0	1062	1407	35510040	35510385	1.11e-104	385
FUN_006869-T1	NC_047561.1	78.767	1281	235	20	2799	4051	35472958	35474229	0	824
FUN_006888-T1	NC_047568.1	86.161	224	31	0	1292	1515	35344182	35343959	9.48e-62	243
FUN_006899-T1	NC_047568.1	85.246	122	18	0	1155	1276	35253796	35253675	8.09e-27	126
FUN_006901-T1	NC_047568.1	88.056	427	51	0	1735	2161	35197087	35197513	1.9e-140	507
FUN_006903-T1	NC_047568.1	85.656	244	35	0	134	377	35104675	35104918	2.68e-66	257
FUN_006905-T1	NC_047561.1	88.172	186	20	2	447	631	7742314	7742130	1.27e-55	220
FUN_006916-T1	NC_047568.1	87.5	112	14	0	401	512	35039108	35039219	1.8e-28	130
FUN_006917-T1	NC_047568.1	87.793	213	26	0	658	870	35033778	35033990	2.26e-64	250
FUN_006918-T1	NC_047568.1	84.615	338	42	8	1946	2277	35031917	35032250	2.71e-87	327
FUN_006921-T1	NC_047568.1	82.733	944	161	2	37	979	35003274	35002332	0	839
FUN_006922-T1	NC_047568.1	92	100	8	0	1462	1561	34987544	34987445	3.1e-31	141
FUN_006927-T1	NC_047568.1	84.337	166	26	0	709	874	34960115	34959950	8.05e-38	163
FUN_006928-T1	NC_047568.1	89.032	155	17	0	656	810	34950427	34950581	3.72e-47	193
FUN_006936-T1	NC_047568.1	81.259	683	117	9	36	713	34930638	34929962	2.71e-152	542
FUN_006938-T1	NC_047568.1	90.698	86	8	0	380	465	34882441	34882356	1.6e-23	115
FUN_006942-T1	NC_047568.1	97.516	161	4	0	1397	1557	34826556	34826396	8.59e-72	276
FUN_006943-T1	NC_047568.1	91.716	169	14	0	1	169	34810830	34810998	3.17e-60	235
FUN_006945-T1	NC_047568.1	85.938	192	27	0	1618	1809	34776770	34776961	2.71e-50	206
FUN_006951-T1	NC_047568.1	91.919	99	8	0	1062	1160	34726583	34726485	8.83e-31	139
FUN_006953-T1	NC_047568.1	88.462	130	15	0	346	475	34714723	34714594	2.02e-36	158
FUN_006958-T1	NC_047568.1	88.166	169	20	0	393	561	34689796	34689628	5.04e-50	202
FUN_006962-T1	NC_047568.1	82.645	242	39	3	784	1023	34299126	34298886	3.32e-52	211
FUN_006965-T1	NC_047568.1	89.205	176	19	0	1244	1419	34498093	34497918	5.66e-55	220
FUN_006970-T1	NC_047568.1	94.444	90	5	0	244	333	34570701	34570790	1.85e-31	139
FUN_006973-T1	NC_047568.1	84.564	149	23	0	670	818	34577079	34577227	2.19e-33	148
FUN_006976-T1	NC_047568.1	85.778	668	86	6	1293	1960	34614786	34615444	0	699
FUN_006979-T1	NC_047568.1	74.95	998	226	18	73	1061	34312616	34313598	2.41e-120	436
FUN_006991-T1	NC_047568.1	83.422	561	90	1	1	561	34203937	34204494	8.91e-145	518
FUN_006993-T1	NC_047568.1	87.273	110	14	0	599	708	34170276	34170385	9.02e-27	126
FUN_006994-T1	NC_047568.1	85.714	126	17	1	217	342	34159502	34159378	1.13e-28	132
FUN_006995-T1	NC_047568.1	86.709	158	21	0	1033	1190	34094844	34095001	9.5e-42	176
FUN_007002-T1	NC_047568.1	78.788	165	35	0	187	351	33755232	33755396	2.5e-22	111
FUN_007003-T1	NC_047565.1	90.732	410	38	0	369	778	18975475	18975884	6.51e-154	547
FUN_007005-T1	NC_047565.1	90.306	392	38	0	1	392	18975880	18975489	3.28e-144	514
FUN_007006-T1	NC_047568.1	87.586	145	18	0	2012	2156	36184308	36184164	1.9e-39	169
FUN_007007-T1	NC_047568.1	80.211	1233	234	9	1539	2766	36176773	36175546	0	917
FUN_007011-T1	NC_047565.1	89.948	388	39	0	1	388	18975880	18975493	2.85e-140	501
FUN_007017-T1	NC_047568.1	90.355	197	17	2	808	1003	36298955	36299150	1.7e-66	257
FUN_007036-T1	NC_047568.1	77.419	248	50	5	11	253	33552583	33552829	1.82e-31	143
FUN_007043-T1	NC_047568.1	77.2	250	47	7	11	253	33552583	33552829	1.69e-30	137
FUN_007050-T1	NC_047568.1	89.933	149	15	0	280	428	33496157	33496305	6.3e-47	193
FUN_007052-T1	NC_047568.1	88.387	155	17	1	395	549	33472783	33472630	8.86e-45	185
FUN_007057-T1	NC_047568.1	95.276	127	6	0	815	941	33404103	33404229	9.14e-50	202
FUN_007063-T1	NC_047568.1	77.17	622	133	8	239	857	33354415	33355030	1.65e-95	353
FUN_007064-T1	NC_047568.1	87.74	416	51	0	997	1412	33344470	33344885	3.05e-135	486
FUN_007068-T1	NC_047568.1	85.271	129	19	0	930	1058	33318298	33318170	2.95e-29	134
FUN_007073-T1	NC_047568.1	80.84	976	140	29	2940	3875	33252856	33251888	0	723
FUN_007078-T1	NC_047568.1	80.508	236	37	5	283	511	33239200	33239433	3.54e-41	172
FUN_007085-T1	NC_047568.1	85.714	182	25	1	927	1107	33135516	33135335	2.53e-46	191
FUN_007088-T1	NC_047568.1	90.278	144	14	0	504	647	33093433	33093576	5.2e-46	189
FUN_007090-T1	NC_047568.1	95.588	68	3	0	86	153	33088222	33088155	5.91e-22	110
FUN_007095-T1	NC_047568.1	87.365	277	31	3	71	345	33039268	33039542	4.08e-84	315
FUN_007097-T1	NC_047568.1	89.888	89	9	0	445	533	33033765	33033853	5.38e-24	115
FUN_007108-T1	NC_047568.1	86.538	156	18	3	2755	2907	32902518	32902673	2.9e-39	169
FUN_007112-T1	NC_047568.1	83.069	189	32	0	691	879	32848326	32848514	6.74e-41	172
FUN_007118-T1	NW_022994890.1	90.104	192	19	0	649	840	98720	98911	3.34e-64	250
FUN_007129-T1	NC_047568.1	88.182	220	23	2	1267	1483	32783177	32782958	7.11e-67	259
FUN_007130-T1	NC_047568.1	81.712	257	41	6	556	809	32773924	32774177	4.23e-52	209
FUN_007133-T1	NC_047568.1	86.631	187	20	5	1453	1636	32738885	32738701	1.88e-49	202
FUN_007136-T1	NC_047568.1	85.93	199	28	0	313	511	32688922	32688724	3.15e-53	213
FUN_007145-T1	NC_047568.1	81.25	208	39	0	1296	1503	32598774	32598981	2.08e-39	169
FUN_007149-T1	NC_047566.1	76.676	746	170	3	1	744	41331492	41332235	8.32e-113	411
FUN_007152-T1	NC_047566.1	79.779	272	55	0	3146	3417	41351063	41350792	4.8e-48	198
FUN_007163-T1	NC_047566.1	88.995	209	23	0	1252	1460	41946786	41946578	2.66e-66	259
FUN_007166-T1	NC_047563.1	81.831	688	122	1	325	1009	33430736	33430049	5.36e-162	575
FUN_007177-T1	NC_047568.1	83.688	564	92	0	109	672	45112996	45112433	2.14e-149	532
FUN_007178-T1	NC_047568.1	90.741	324	30	0	109	432	45107002	45106679	2.12e-119	433
FUN_007180-T1	NC_047568.1	93.333	105	7	0	371	475	45070598	45070702	2.7e-36	156
FUN_007181-T1	NC_047568.1	90.698	215	20	0	1344	1558	45028032	45027818	5.39e-75	287
FUN_007182-T1	NC_047568.1	80.796	1984	365	15	1	1976	45018152	45020127	0	1539
FUN_007183-T1	NC_047568.1	90.385	104	10	0	148	251	45004511	45004614	8.43e-31	137
FUN_007195-T1	NC_047568.1	79.565	230	43	4	4464	4691	44836208	44836435	6.58e-37	161
FUN_007198-T1	NC_047568.1	80	160	26	4	7545	7704	44820280	44820433	3.55e-22	113
FUN_007203-T1	NC_047568.1	83.279	305	51	0	1453	1757	44742257	44741953	2.38e-73	281
FUN_007210-T1	NC_047568.1	83.784	296	43	3	1	295	44674435	44674144	1.41e-72	276
FUN_007212-T1	NC_047568.1	87.853	354	40	3	694	1044	44643515	44643162	3.79e-113	412
FUN_007218-T1	NC_047568.1	83.846	130	21	0	788	917	41838814	41838685	1.52e-26	124
FUN_007220-T1	NC_047568.1	85.887	248	33	2	575	821	41852351	41852105	5.35e-68	263
FUN_007222-T1	NC_047568.1	91.765	170	14	0	484	653	41872904	41872735	3.99e-60	237
FUN_007223-T1	NC_047568.1	82.082	826	142	6	337	1159	41894563	41893741	0	701
FUN_007227-T1	NC_047568.1	91.447	152	13	0	262	413	41922144	41921993	2.1e-52	209
FUN_007234-T1	NC_047568.1	85.955	178	23	2	1859	2035	39004609	39004785	1.19e-45	189
FUN_007253-T1	NC_047568.1	79.545	352	49	18	91	431	39252306	39251967	1.46e-58	230
FUN_007255-T1	NC_047568.1	74.742	1065	193	43	352	1375	39269390	39270419	5.09e-111	407
FUN_007270-T1	NC_047568.1	86.638	232	27	4	380	609	39371589	39371360	2.76e-65	254
FUN_007275-T1	NC_047568.1	83.071	254	43	0	388	641	39405546	39405293	9.43e-59	231
FUN_007277-T1	NC_047568.1	80	360	70	2	267	625	39414006	39413648	9.44e-69	265
FUN_007281-T1	NC_047560.1	79.444	180	27	7	244	421	26777112	26777283	4.72e-25	119
FUN_007288-T1	NC_047568.1	81.378	1176	186	23	1292	2449	39493782	39494942	0	928
FUN_007291-T1	NC_047568.1	87.166	187	24	0	355	541	39510199	39510385	3.27e-53	213
FUN_007303-T1	NC_047568.1	81.286	700	125	2	15	714	45173471	45172778	2.53e-158	562
FUN_007307-T1	NC_047568.1	89.381	113	12	0	1054	1166	45231753	45231865	1.23e-31	143
FUN_007315-T1	NC_047568.1	79.061	277	48	5	1	275	45297382	45297114	2.71e-43	182
FUN_007321-T1	NC_047568.1	88.387	155	18	0	1139	1293	45347248	45347402	3.85e-45	187
FUN_007322-T1	NC_047568.1	82.391	920	155	7	483	1400	45372339	45373253	0	795
FUN_007324-T1	NC_047568.1	84.466	412	64	0	43	454	45424522	45424111	6.45e-112	407
FUN_007325-T1	NC_047568.1	89.344	122	13	0	16	137	45453009	45452888	1.13e-34	154
FUN_007326-T1	NC_047568.1	93.506	154	10	0	1097	1250	45463573	45463726	1.28e-57	230
FUN_007331-T1	NC_047568.1	81.865	193	32	3	636	826	45518878	45518687	3.91e-37	159
FUN_007339-T1	NC_047568.1	87.117	489	63	0	1	489	45622646	45622158	8.57e-156	555
FUN_007341-T1	NC_047568.1	88.415	164	19	0	82	245	45647230	45647393	1.17e-48	198
FUN_007348-T1	NC_047568.1	77.083	1248	273	12	12231	13472	43495436	43494196	0	708
FUN_007349-T1	NC_047568.1	93.151	73	5	0	241	313	43487820	43487892	1.09e-21	108
FUN_007366-T1	NW_022994918.1	82.836	402	66	2	438	836	82937	83338	1.25e-96	357
FUN_007373-T1	NC_047568.1	85.714	161	22	1	712	872	50866114	50865955	6.76e-40	169
FUN_007386-T1	NC_047568.1	91.597	119	10	0	1643	1761	50539298	50539416	2.02e-38	165
FUN_007389-T1	NC_047568.1	86.42	243	33	0	2606	2848	50502202	50502444	7.5e-69	267
FUN_007395-T1	NC_047568.1	78.392	597	102	11	823	1398	31869926	31869336	4.52e-98	363
FUN_007396-T1	NC_047568.1	85.714	210	24	6	1	207	31862720	31862926	3.84e-54	217
FUN_007410-T1	NC_047568.1	83.448	145	24	0	101	245	53429352	53429496	1.42e-29	135
FUN_007413-T1	NC_047568.1	78.069	839	173	11	43	877	31684304	31683473	1.6e-145	520
FUN_007415-T1	NC_047568.1	81.818	374	67	1	141	513	31714773	31714400	2.51e-83	313
FUN_007417-T1	NC_047568.1	81.119	143	21	4	594	733	31726750	31726889	3.48e-22	110
FUN_007419-T1	NC_047568.1	86.228	167	22	1	2162	2328	31759244	31759079	1.62e-42	180
FUN_007422-T1	NC_047568.1	86.667	210	26	2	823	1031	53282671	53282463	2.59e-58	231
FUN_007425-T1	NC_047568.1	78.333	1020	194	19	1129	2142	53239029	53238031	1.34e-179	634
FUN_007439-T1	NC_047568.1	78.114	594	126	3	71	662	53031940	53032531	6.34e-101	374
FUN_007448-T1	NC_047568.1	77.706	619	120	12	2255	2867	52966873	52966267	9.36e-98	363
FUN_007450-T1	NC_047568.1	82.738	168	29	0	531	698	52938658	52938825	1.98e-34	150
FUN_007457-T1	NC_047568.1	85.581	215	31	0	1	215	52890460	52890674	2.85e-57	226
FUN_007463-T1	NC_047566.1	90.476	84	4	1	1184	1263	8566025	8566108	2.13e-21	108
FUN_007465-T1	NC_047568.1	84.507	213	33	0	94	306	52829516	52829728	4.63e-53	211
FUN_007468-T1	NC_047568.1	92.121	165	13	0	16	180	52808061	52808225	2.53e-59	233
FUN_007469-T1	NC_047568.1	88.35	103	12	0	543	645	52784201	52784099	1.52e-26	124
FUN_007474-T1	NC_047568.1	89.82	167	17	0	327	493	52761584	52761418	6.74e-54	215
FUN_007477-T1	NC_047568.1	83.462	260	43	0	1059	1318	52741753	52741494	6.21e-62	243
FUN_007489-T1	NC_047568.1	77.389	314	63	6	196	505	52616680	52616989	4.91e-43	180
FUN_007495-T1	NC_047568.1	85.116	215	32	0	225	439	52545326	52545540	1.7e-55	220
FUN_007496-T1	NC_047568.1	83.587	987	156	6	1	984	52537886	52536903	0	920
FUN_007499-T1	NC_047568.1	93.207	368	25	0	1	368	52497642	52497275	7.42e-152	542
FUN_007500-T1	NC_047568.1	83.633	556	90	1	1	555	52490463	52489908	6.84e-146	521
FUN_007503-T1	NC_047568.1	81.667	180	29	3	2307	2484	52469195	52469018	1.13e-32	147
FUN_007528-T1	NC_047568.1	80.447	179	35	0	32	210	52243462	52243640	8.75e-31	137
FUN_007532-T1	NC_047568.1	88.469	1561	168	6	2570	4127	52230753	52232304	0	1875
FUN_007539-T1	NC_047568.1	88.462	182	21	0	272	453	52170875	52170694	2.81e-55	220
FUN_007546-T1	NC_047568.1	80.208	192	38	0	365	556	31667977	31667786	7.4e-33	145
FUN_007549-T1	NC_047568.1	79.882	169	34	0	1374	1542	31615466	31615298	2.56e-26	124
FUN_007550-T1	NC_047568.1	84.753	1174	170	3	1148	2315	31606834	31608004	0	1168
FUN_007552-T1	NC_047568.1	89.726	146	15	0	1	146	31594426	31594281	9.08e-46	187
FUN_007557-T1	NC_047568.1	80.937	619	111	7	923	1536	31565543	31564927	3.66e-134	483
FUN_007564-T1	NC_047568.1	92.105	266	21	0	1402	1667	31510556	31510821	7.12e-102	375
FUN_007572-T1	NC_047568.1	86.479	355	41	5	18	366	31458796	31459149	9.35e-105	383
FUN_007581-T1	NC_047568.1	88.732	142	16	0	992	1133	31122613	31122754	3.56e-41	174
FUN_007582-T1	NC_047568.1	92.308	78	6	0	203	280	31117197	31117120	2.34e-22	111
FUN_007598-T1	NC_047568.1	90.217	92	9	0	350	441	53475150	53475059	1.71e-25	121
FUN_007616-T1	NC_047567.1	79.184	245	49	2	22	265	26333246	26333489	1.95e-40	169
FUN_007620-T1	NC_047568.1	81.649	376	67	2	113	487	55023405	55023031	1.3e-81	311
FUN_007623-T1	NC_047568.1	78.723	282	60	0	3326	3607	55056249	55055968	4.39e-45	189
FUN_007624-T1	NC_047568.1	82.609	276	44	4	2500	2773	55065514	55065241	5.1e-61	241
FUN_007655-T1	NC_047568.1	85.335	866	127	0	696	1561	54128662	54129527	0	896
FUN_007658-T1	NC_047568.1	86.26	131	18	0	2394	2524	54169528	54169658	1.29e-31	143
FUN_007664-T1	NC_047568.1	86.755	151	20	0	466	616	38785514	38785664	7.08e-40	169
FUN_007669-T1	NC_047568.1	89.241	158	17	0	1693	1850	38709314	38709157	1.99e-48	198
FUN_007672-T1	NC_047568.1	95.082	183	9	0	1	183	38694690	38694508	8.41e-76	289
FUN_007687-T1	NC_047568.1	80.567	705	126	7	379	1077	38572277	38572976	2.49e-149	532
FUN_007711-T1	NW_022994949.1	82.335	651	98	12	1	638	73459	74105	1.15e-153	549
FUN_007717-T1	NW_022994949.1	83.632	782	122	5	8644	9422	15889	16667	0	730
FUN_007734-T1	NC_047565.1	85.455	110	13	2	715	823	34060232	34060125	1.12e-22	111
FUN_007743-T1	NC_047568.1	92.523	214	16	0	110	323	56674365	56674578	1.43e-81	307
FUN_007744-T1	NC_047568.1	89.865	148	15	0	283	430	56669117	56668970	1.53e-46	191
FUN_007747-T1	NC_047568.1	80.263	456	86	4	1044	1497	56563670	56563217	2.48e-91	340
FUN_007749-T1	NC_047568.1	87.831	189	23	0	610	798	56507895	56508083	1.93e-55	222
FUN_007751-T1	NC_047568.1	82.212	416	74	0	218	633	56477719	56477304	2.58e-97	359
FUN_007758-T1	NC_047568.1	84.971	173	26	0	787	959	56414251	56414079	5.33e-42	176
FUN_007760-T1	NC_047568.1	74.867	1508	317	31	3458	4931	56400753	56402232	1.49e-177	628
FUN_007784-T1	NC_047568.1	81.901	768	129	7	411	1176	55822383	55823142	0	640
FUN_007788-T1	NC_047568.1	82.49	257	41	3	66	320	49031197	49030943	1.05e-55	222
FUN_007789-T1	NC_047568.1	83.962	212	30	4	256	465	49052728	49052519	4.94e-49	200
FUN_007792-T1	NC_047568.1	81.463	205	34	3	48	251	49069598	49069397	1.39e-38	165
FUN_007795-T1	NC_047568.1	87.85	107	13	0	1093	1199	49147582	49147476	1.54e-26	126
FUN_007797-T1	NC_047568.1	88.06	134	16	0	483	616	49165928	49165795	7.17e-37	159
FUN_007805-T1	NC_047568.1	80.255	157	31	0	518	674	49256640	49256484	1.57e-24	119
FUN_007807-T1	NC_047568.1	85.455	275	38	2	1	274	49260947	49261220	2.71e-75	285
FUN_007810-T1	NC_047568.1	85.02	247	36	1	195	441	49364899	49364654	8.02e-64	250
FUN_007811-T1	NC_047568.1	89.542	153	16	0	1270	1422	49370462	49370310	4.24e-47	195
FUN_007813-T1	NC_047568.1	90.435	115	11	0	925	1039	49396848	49396962	9.36e-35	152
FUN_007854-T1	NC_047568.1	88.208	212	25	0	273	484	44014838	44015049	1.07e-64	254
FUN_007855-T1	NC_047568.1	77.233	2833	616	25	1351	4170	44029708	44032524	0	1631
FUN_007858-T1	NC_047568.1	88.862	413	46	0	974	1386	44110506	44110918	5.43e-142	508
FUN_007859-T1	NC_047568.1	85.366	123	16	2	329	450	44124296	44124175	4.66e-27	126
FUN_007862-T1	NC_047568.1	81.919	271	47	2	771	1040	44149640	44149909	1.35e-57	228
FUN_007865-T1	NC_047568.1	78.859	1192	227	18	76	1253	44182893	44181713	0	782
FUN_007881-T1	NC_047568.1	92.135	89	7	0	1	89	37046356	37046444	2.7e-27	126
FUN_007884-T1	NC_047568.1	80.983	1099	205	3	345	1441	37075047	37076143	0	869
FUN_007894-T1	NC_047568.1	80.079	1019	166	27	1	1008	37187863	37188855	0	723
FUN_007897-T1	NC_047568.1	81.356	177	33	0	491	667	37219495	37219319	1.29e-32	145
FUN_007901-T1	NC_047568.1	82.759	174	30	0	156	329	37269875	37270048	5.35e-36	156
FUN_007919-T1	NC_047568.1	94.22	173	10	0	410	582	37385086	37385258	5.3e-69	265
FUN_007920-T1	NC_047568.1	90.476	105	10	0	132	236	37410985	37411089	4.08e-31	139
FUN_007925-T1	NC_047568.1	89.189	148	16	0	319	466	37433762	37433615	8.24e-45	185
FUN_007926-T1	NC_047568.1	81.818	264	48	0	801	1064	37439179	37438916	6.23e-56	222
FUN_007929-T1	NC_047562.1	79.366	3911	780	22	2287	6179	16111567	16107666	0	2726
FUN_007945-T1	NC_047568.1	80.568	2079	399	4	390	2468	37543657	37541584	0	1596
FUN_007945-T2	NC_047568.1	80.568	2079	399	4	474	2552	37543657	37541584	0	1596
FUN_007949-T1	NC_047568.1	80.249	643	116	8	1	639	37574581	37575216	3.48e-131	473
FUN_007953-T1	NC_047568.1	80.642	904	133	19	48	921	37608790	37607899	0	662
FUN_007957-T1	NC_047568.1	85.321	218	32	0	469	686	37651755	37651972	6.37e-57	226
FUN_007973-T1	NC_047568.1	87.817	197	24	0	952	1148	53620599	53620403	2.42e-58	231
FUN_007977-T1	NC_047568.1	82.491	1662	278	7	48	1701	53642263	53640607	0	1445
FUN_007978-T1	NC_047568.1	91.971	137	11	0	166	302	53647803	53647939	5.05e-47	193
FUN_007984-T1	NC_047568.1	85.646	209	26	4	1984	2190	51090715	51090921	6.31e-54	217
FUN_007990-T1	NC_047568.1	89.764	127	13	0	990	1116	55285327	55285453	3.9e-38	163
FUN_008008-T1	NC_047568.1	88.776	98	11	0	66	163	53762093	53762190	8.45e-25	121
FUN_008017-T1	NC_047568.1	84.211	133	18	3	1483	1613	53854582	53854451	8.85e-27	126
FUN_008018-T1	NC_047568.1	81.905	315	57	0	142	456	53886662	53886348	1.14e-69	267
FUN_008030-T1	NC_047568.1	90.345	145	14	0	259	403	53972561	53972417	2.43e-46	191
FUN_008032-T1	NC_047568.1	93.939	99	6	0	753	851	53982084	53982182	4.09e-34	150
FUN_008035-T1	NC_047568.1	81.524	617	107	6	61	675	52085856	52086467	4.76e-140	501
FUN_008038-T1	NC_047568.1	82.683	641	106	5	3	641	52062761	52063398	5.63e-159	564
FUN_008040-T1	NC_047568.1	81.802	555	94	4	169	718	52034799	52034247	3.28e-127	459
FUN_008046-T1	NC_047568.1	86.577	149	16	3	1	147	51944335	51944481	4.5e-38	161
FUN_008053-T1	NC_047568.1	76.39	1529	339	17	1	1521	51879496	51877982	0	804
FUN_008059-T1	NC_047568.1	87.222	180	23	0	487	666	51859329	51859508	5.98e-51	206
FUN_008066-T1	NC_047568.1	83.544	158	25	1	649	805	51810052	51810209	4.7e-33	147
FUN_008067-T1	NC_047568.1	78.29	1778	361	20	1570	3339	51795782	51797542	0	1122
FUN_008072-T1	NC_047568.1	88.119	101	12	0	150	250	51752942	51753042	9.21e-26	121
FUN_008074-T1	NC_047568.1	86.559	186	25	0	257	442	51743176	51743361	3.56e-51	206
FUN_008079-T1	NC_047568.1	76.467	1704	363	25	2347	4025	51724653	51726343	0	891
FUN_008082-T1	NC_047568.1	91.398	93	8	0	139	231	51687815	51687723	6e-28	128
FUN_008084-T1	NC_047568.1	90.286	175	17	0	1156	1330	51667350	51667176	5.78e-58	230
FUN_008088-T1	NC_047568.1	92.424	132	10	0	322	453	51659446	51659577	2.52e-46	189
FUN_008090-T1	NC_047568.1	89.209	139	15	0	83	221	51644922	51644784	5.38e-41	174
FUN_008091-T1	NC_047568.1	82.888	187	32	0	1	187	51629335	51629521	2.76e-40	169
FUN_008094-T1	NC_047568.1	87.374	198	25	0	440	637	51580888	51580691	2.85e-57	228
FUN_008097-T1	NC_047568.1	79.542	611	114	8	13	617	51552541	51553146	3.75e-117	425
FUN_008098-T1	NC_047568.1	90	90	8	1	678	767	51456933	51456845	8.62e-24	115
FUN_008104-T1	NC_047568.1	81.962	693	125	0	73	765	51437076	51436384	5.81e-166	588
FUN_008106-T1	NC_047568.1	81.392	704	128	3	1	703	51407442	51408143	3.82e-161	571
FUN_008113-T1	NC_047568.1	86.897	145	19	0	415	559	51364542	51364398	4.13e-38	163
FUN_008115-T1	NC_047568.1	89.344	122	13	0	1	122	51344718	51344597	1.18e-35	154
FUN_008116-T1	NC_047568.1	86.339	183	25	0	2304	2486	51313594	51313412	7.34e-49	200
FUN_008117-T1	NC_047568.1	90.654	107	10	0	334	440	51302915	51303021	2.42e-32	143
FUN_008118-T1	NC_047568.1	80.769	936	170	7	1	931	51285282	51284352	0	723
FUN_008124-T1	NC_047568.1	77.662	385	72	11	22	396	47604118	47604498	2.16e-56	222
FUN_008138-T1	NC_047568.1	77.114	1975	403	40	1	1947	47494812	47492859	0	1098
FUN_008149-T1	NC_047568.1	78.121	777	166	4	378	1152	47415005	47414231	1.63e-136	490
FUN_008153-T1	NC_047568.1	89.362	188	20	0	1198	1385	47315762	47315949	4.63e-60	237
FUN_008155-T1	NC_047568.1	86.207	174	24	0	961	1134	47298741	47298914	6.55e-46	189
FUN_008157-T1	NC_047568.1	88.816	152	17	0	6691	6842	47270205	47270356	2.01e-44	187
FUN_008165-T1	NC_047568.1	87.698	252	30	1	376	626	47129253	47129002	7.87e-77	292
FUN_008166-T1	NC_047568.1	85.256	156	23	0	379	534	47122378	47122533	1.54e-37	161
FUN_008168-T1	NC_047568.1	83.889	180	26	3	793	972	47105336	47105512	1.33e-39	169
FUN_008173-T1	NC_047568.1	82.171	129	23	0	681	809	47077992	47078120	3.54e-22	111
FUN_008184-T1	NC_047568.1	80.645	155	24	6	1	152	47001321	47001170	8.07e-24	115
FUN_008187-T1	NC_047568.1	90.099	101	10	0	1506	1606	46982669	46982569	1.93e-28	132
FUN_008189-T1	NC_047568.1	77.966	295	47	10	1869	2157	46965065	46964783	2.62e-39	169
FUN_008195-T1	NC_047567.1	82.555	814	133	6	1933	2744	7182433	7181627	0	708
FUN_008200-T1	NC_047568.1	78.621	290	50	10	374	660	46887020	46886740	2.98e-43	182
FUN_008201-T1	NC_047568.1	88.511	235	27	0	1975	2209	46837509	46837275	1.73e-74	285
FUN_008216-T1	NC_047568.1	84.388	237	29	5	208	437	46735131	46734896	8.5e-57	226
FUN_008221-T1	NC_047568.1	81.645	681	125	0	160	840	46705499	46706179	2.16e-159	566
FUN_008225-T1	NC_047568.1	90.511	137	13	0	12455	12591	46598344	46598208	2.82e-42	182
FUN_008236-T1	NC_047568.1	88.387	155	18	0	703	857	46414394	46414548	2.66e-45	187
FUN_008241-T1	NC_047568.1	85.215	372	53	2	3710	4080	46367301	46366931	4.18e-103	381
FUN_008249-T1	NC_047568.1	83.007	153	26	0	1970	2122	46260658	46260506	1.83e-30	139
FUN_008253-T1	NC_047568.1	90	980	98	0	101	1080	46166310	46165331	0	1267
FUN_008260-T1	NC_047568.1	91.824	159	13	0	390	548	46101248	46101090	6.28e-56	222
FUN_008261-T1	NC_047568.1	81.996	1483	260	5	46	1526	46089184	46087707	0	1253
FUN_008264-T1	NC_047568.1	83.322	1409	198	30	1	1395	46038732	46037347	0	1266
FUN_008269-T1	NC_047568.1	85.833	240	32	2	1759	1997	46007416	46007654	4.25e-65	254
FUN_008272-T1	NC_047568.1	83.652	1676	255	12	1	1671	45974008	45975669	0	1559
FUN_008286-T1	NC_047568.1	87.5	288	36	0	1287	1574	45806462	45806175	4.33e-89	333
FUN_008291-T1	NC_047568.1	81.788	302	49	4	959	1257	45753315	45753613	1.18e-63	248
FUN_008296-T1	NC_047568.1	86.872	876	106	3	34	906	45695335	45694466	0	972
FUN_008297-T1	NC_047568.1	88.043	92	11	0	129	220	45680786	45680695	6.9e-22	110
FUN_008312-T1	NC_047568.1	75.573	1527	307	45	1	1494	55476835	55478328	0	693
FUN_008315-T1	NC_047568.1	92.5	80	6	0	1030	1109	55423387	55423308	4.36e-23	115
FUN_008321-T1	NC_047568.1	87.255	102	13	0	1268	1369	53526497	53526396	4.11e-24	117
FUN_008321-T2	NC_047568.1	87.255	102	13	0	770	871	53526497	53526396	2.7e-24	117
FUN_008338-T1	NC_047568.1	81.081	999	176	8	1	994	51285342	51284352	0	785
FUN_008339-T1	NC_047568.1	90.654	107	10	0	334	440	51302915	51303021	2.42e-32	143
FUN_008340-T1	NC_047568.1	86.188	181	25	0	2264	2444	51313592	51313412	9.35e-48	196
FUN_008341-T1	NC_047568.1	89.344	122	13	0	1	122	51344718	51344597	1.18e-35	154
FUN_008348-T1	NC_047568.1	81.392	704	128	3	1	703	51407442	51408143	3.82e-161	571
FUN_008350-T1	NC_047568.1	81.962	693	125	0	73	765	51437076	51436384	5.81e-166	588
FUN_008354-T1	NC_047568.1	90	90	8	1	729	818	51456933	51456845	9.14e-24	115
FUN_008355-T1	NC_047568.1	79.542	611	114	8	13	617	51552541	51553146	3.75e-117	425
FUN_008358-T1	NC_047568.1	87.374	198	25	0	440	637	51580888	51580691	2.52e-57	228
FUN_008360-T1	NC_047568.1	89.209	139	15	0	83	221	51644922	51644784	5.38e-41	174
FUN_008361-T1	NC_047568.1	92.424	132	10	0	322	453	51659446	51659577	2.52e-46	189
FUN_008363-T1	NC_047568.1	90.286	175	17	0	1156	1330	51667350	51667176	9.93e-58	230
FUN_008365-T1	NC_047568.1	91.489	94	8	0	3	96	51687816	51687723	1.18e-28	130
FUN_008368-T1	NC_047568.1	76.526	1704	362	25	2347	4025	51724653	51726343	0	896
FUN_008375-T1	NC_047568.1	86.982	169	22	0	1	169	51743193	51743361	1.07e-46	191
FUN_008378-T1	NC_047568.1	78.29	1778	361	20	1543	3312	51795782	51797542	0	1122
FUN_008379-T1	NC_047568.1	83.544	158	25	1	649	805	51810052	51810209	4.95e-33	147
FUN_008390-T1	NC_047568.1	89.665	358	35	2	1195	1551	48963903	48964259	1.19e-125	455
FUN_008391-T1	NC_047568.1	82.558	172	27	3	472	643	48936571	48936739	1.13e-33	148
FUN_008395-T1	NC_047568.1	81.132	265	42	8	883	1143	48879809	48879549	1.47e-50	206
FUN_008419-T1	NC_047568.1	78.804	184	35	3	112	293	48689197	48689378	2.12e-25	121
FUN_008424-T1	NC_047568.1	77.815	1181	215	25	2705	3860	48489844	48488686	0	686
FUN_008427-T1	NC_047568.1	75.236	1482	342	21	328	1796	48448190	48446721	0	680
FUN_008433-T1	NC_047568.1	90.204	735	72	0	1	735	48372525	48373259	0	959
FUN_008434-T1	NC_047568.1	92.673	1010	68	4	125	1131	48402974	48403980	0	1450
FUN_008436-T1	NC_047568.1	83.698	1006	153	9	136	1137	48052537	48051539	0	939
FUN_008438-T1	NC_047568.1	80.368	163	32	0	1662	1824	48151544	48151382	4.93e-26	124
FUN_008440-T1	NC_047568.1	81.113	593	109	3	1	591	48088096	48087505	1.43e-130	472
FUN_008443-T1	NC_047568.1	92.949	1007	71	0	125	1131	48052545	48051539	0	1467
FUN_008454-T1	NC_047568.1	86.957	184	24	0	246	429	47959241	47959424	2.01e-51	207
FUN_008465-T1	NC_047568.1	80.586	273	53	0	1175	1447	47858258	47858530	4.07e-52	211
FUN_008466-T1	NC_047568.1	81.148	244	32	7	1059	1290	47844274	47844515	5.37e-44	183
FUN_008469-T1	NC_047568.1	83.941	1152	181	4	1368	2517	47786502	47785353	0	1099
FUN_008475-T1	NC_047568.1	86.607	112	15	0	961	1072	47753175	47753064	2.49e-26	124
FUN_008476-T1	NC_047568.1	85.515	359	49	2	4283	4641	47746844	47747199	2.53e-100	372
FUN_008499-T1	NC_047568.1	84.507	213	31	2	129	340	55621904	55621693	8.69e-52	209
FUN_008514-T1	NC_047561.1	79.947	1142	192	21	791	1929	53110436	53109329	0	806
FUN_008529-T1	NC_047568.1	91.209	91	7	1	1084	1174	43167348	43167259	9.86e-26	122
FUN_008541-T1	NC_047568.1	77.57	428	86	5	838	1260	42996122	42995700	3.3e-64	250
FUN_008551-T1	NC_047568.1	87.529	425	53	0	620	1044	42861287	42861711	4.1e-137	492
FUN_008552-T1	NC_047568.1	87.289	653	83	0	149	801	42844838	42845490	0	747
FUN_008555-T1	NC_047568.1	85.606	132	19	0	598	729	42814506	42814637	6.36e-31	139
FUN_008576-T1	NC_047568.1	84.375	192	28	2	1034	1224	42619971	42620161	4.8e-45	187
FUN_008586-T1	NC_047568.1	84.906	265	38	2	2524	2787	42546348	42546611	1.9e-68	267
FUN_008600-T1	NC_047568.1	84.422	199	30	1	580	777	42431305	42431107	1.38e-47	195
FUN_008601-T1	NC_047568.1	77.923	2523	443	74	117	2573	42415962	42413488	0	1469
FUN_008602-T1	NC_047568.1	75.37	946	181	30	888	1799	42410210	42409283	7.44e-112	409
FUN_008604-T1	NC_047568.1	83.118	1315	222	0	1	1315	42378644	42379958	0	1199
FUN_008606-T1	NC_047568.1	92.308	156	12	0	934	1089	42368369	42368214	6.19e-56	222
FUN_008607-T1	NC_047568.1	90.291	103	10	0	1979	2081	42349178	42349076	1.83e-29	135
FUN_008613-T1	NC_047568.1	80.882	272	50	2	103	373	42319266	42318996	1.79e-53	213
FUN_008624-T1	NC_047568.1	89.286	196	21	0	770	965	42255942	42256137	4.41e-63	246
FUN_008657-T1	NC_047568.1	96.117	103	4	0	417	519	42039219	42039117	4.42e-40	169
FUN_008658-T1	NC_047568.1	80.476	210	41	0	10	219	42035336	42035127	1.61e-37	161
FUN_008664-T1	NC_047568.1	86.667	135	18	0	106	240	42000946	42000812	7.97e-35	150
FUN_008673-T1	NC_047562.1	86.047	129	16	2	11	138	32186375	32186502	3.21e-30	137
FUN_008676-T1	NC_047568.1	72.701	2110	511	54	3345	5427	54213427	54211356	0	645
FUN_008677-T1	NC_047560.1	83.136	338	47	8	17	348	21994915	21995248	1.13e-79	300
FUN_008680-T1	NC_047565.1	88.01	392	35	3	121	500	18975862	18975471	9e-126	453
FUN_008682-T1	NC_047564.1	92.391	368	28	0	1	368	38084132	38083765	1.42e-147	525
FUN_008683-T1	NC_047568.1	74.074	864	196	24	581	1424	54247386	54246531	4.69e-88	329
FUN_008699-T1	NC_047568.1	89.781	137	14	0	113	249	54682179	54682315	4.29e-42	176
FUN_008701-T1	NC_047568.1	83.885	453	69	4	13	463	54697681	54698131	1.01e-117	429
FUN_008720-T1	NC_047568.1	84.848	165	25	0	1	165	56792016	56792180	1.97e-39	167
FUN_008721-T1	NC_047568.1	81.545	233	43	0	2354	2586	56787074	56787306	1.19e-46	193
FUN_008725-T1	NC_047568.1	85.714	196	28	0	1977	2172	56740252	56740057	3.89e-51	207
FUN_008730-T1	NC_047565.1	90.722	388	36	0	1	388	18975880	18975493	4.51e-145	518
FUN_008736-T1	NC_047568.1	80.523	1299	242	7	1	1298	36787381	36788669	0	987
FUN_008773-T1	NC_047568.1	81.662	987	165	13	1	977	36642168	36643148	0	806
FUN_008783-T1	NC_047561.1	80.455	220	40	1	1	220	9392216	9392000	4.93e-39	165
FUN_008790-T1	NC_047564.1	86.357	645	86	2	514	1156	11561108	11561752	0	702
FUN_008791-T1	NC_047564.1	84.138	290	44	2	143	431	23356247	23356535	1.53e-73	279
FUN_008796-T1	NC_047568.1	77.718	2621	527	44	411	2995	36585635	36583036	0	1552
FUN_008798-T1	NC_047562.1	88.26	707	83	0	704	1410	10370014	10369308	0	846
FUN_008811-T1	NC_047568.1	81.9	221	30	6	127	339	36521045	36520827	4e-43	178
FUN_008814-T1	NC_047559.1	78.876	961	188	12	170	1122	52805882	52804929	2.42e-180	636
FUN_008830-T1	NC_047567.1	80.186	969	181	10	1474	2436	3360102	3361065	0	715
FUN_008840-T1	NC_047560.1	81.553	309	57	0	171	479	16780358	16780050	2.76e-66	255
FUN_008846-T1	NC_047568.1	86.4	125	17	0	533	657	21906342	21906218	1.47e-30	137
FUN_008851-T1	NC_047568.1	84.553	123	19	0	1040	1162	21927686	21927808	8.97e-26	122
FUN_008852-T1	NC_047568.1	94.488	127	6	1	38	163	21859800	21859674	7.06e-48	195
FUN_008856-T1	NC_047568.1	73.997	623	132	13	249	862	21969826	21970427	3.82e-57	226
FUN_008857-T1	NC_047568.1	82.452	1191	193	11	420	1599	21985380	21986565	0	1027
FUN_008862-T1	NC_047568.1	86.607	224	30	0	1	224	22045729	22045952	5.2e-64	248
FUN_008865-T1	NC_047568.1	88.584	219	23	2	1	218	22068199	22068416	7.23e-69	265
FUN_008866-T1	NC_047568.1	93.243	74	5	0	101	174	22277562	22277635	1.31e-22	110
FUN_008867-T1	NC_047568.1	88.43	121	13	1	481	600	22264701	22264821	1.18e-32	145
FUN_008875-T1	NC_047568.1	85.065	154	23	0	2254	2407	22085337	22085184	4.92e-36	158
FUN_008891-T1	NC_047568.1	100	146	0	0	407	552	22344522	22344667	2.83e-70	270
FUN_008894-T1	NC_047568.1	98.601	143	2	0	120	262	22386332	22386190	2.64e-65	254
FUN_008896-T1	NC_047568.1	93.004	243	17	0	325	567	22395071	22395313	2.98e-96	355
FUN_008897-T1	NC_047568.1	80.682	352	46	12	688	1034	22401844	22401510	3.59e-65	254
FUN_008901-T1	NC_047568.1	89.205	176	19	0	1946	2121	22443247	22443072	5.45e-55	220
FUN_008905-T1	NC_047568.1	82.459	1448	225	21	930	2367	22583628	22582200	0	1240
FUN_008911-T1	NC_047568.1	85.223	582	75	8	135	706	22637968	22637388	3.4e-166	588
FUN_008913-T1	NC_047568.1	86.432	199	23	2	1	197	22659882	22659686	2.82e-54	215
FUN_008915-T1	NC_047568.1	96.237	186	7	0	1367	1552	22920218	22920033	1.77e-80	305
FUN_008917-T1	NC_047568.1	89.041	146	16	0	1	146	22930015	22930160	4.42e-44	182
FUN_008918-T1	NC_047568.1	85.263	190	28	0	2305	2494	22950093	22950282	9.73e-48	196
FUN_008920-T1	NC_047568.1	85.393	178	25	1	2119	2295	22950093	22950270	6.25e-44	183
FUN_008921-T1	NC_047568.1	83.422	567	85	8	929	1491	22957720	22957159	2.2e-144	518
FUN_008927-T1	NC_047568.1	87.129	101	13	0	2352	2452	23004948	23005048	3.03e-23	115
FUN_008932-T1	NC_047568.1	86.923	130	17	0	881	1010	23155257	23155386	5.03e-33	147
FUN_008933-T1	NC_047568.1	79.872	467	92	2	147	612	23166238	23165773	1.96e-91	340
FUN_008943-T1	NW_022994985.1	80.797	2083	346	25	3945	6003	5999	8051	0	1581
FUN_008945-T1	NW_022994985.1	82.461	382	67	0	1	382	28403	28022	8.25e-90	335
FUN_008956-T1	NC_047568.1	80.153	262	51	1	332	592	23419070	23419331	9.58e-48	195
FUN_008960-T1	NC_047568.1	85.695	748	107	0	61	808	23376615	23377362	0	789
FUN_008961-T1	NC_047568.1	91.176	102	9	0	733	834	23361747	23361646	5.8e-31	139
FUN_008964-T1	NC_047568.1	88.789	223	25	0	246	468	23341798	23341576	7.67e-72	274
FUN_008965-T1	NC_047568.1	80.11	181	32	3	531	710	24444039	24444216	1.06e-28	132
FUN_008986-T1	NC_047568.1	89.744	117	12	0	52	168	24257655	24257771	1.93e-34	150
FUN_008988-T1	NC_047568.1	90.541	148	14	0	208	355	56669117	56668970	1.47e-48	196
FUN_008990-T1	NC_047568.1	83.958	1920	278	19	1	1902	24233669	24235576	0	1812
FUN_008993-T1	NC_047568.1	87.898	1132	137	0	225	1356	24211818	24212949	0	1332
FUN_008994-T1	NC_047568.1	87.633	1132	140	0	225	1356	24211818	24212949	0	1315
FUN_008996-T1	NC_047568.1	87.522	1130	141	0	225	1354	24211818	24212947	0	1306
FUN_008998-T1	NC_047568.1	86.17	188	24	2	365	551	24197677	24197863	1.77e-49	202
FUN_008999-T1	NC_047559.1	78.586	948	189	11	581	1521	52805869	52804929	1.29e-173	614
FUN_009001-T1	NC_047568.1	88.785	214	24	0	2019	2232	24190297	24190510	1.09e-67	263
FUN_009004-T1	NC_047568.1	89.256	121	13	0	1445	1565	24136801	24136921	2.31e-34	152
FUN_009005-T1	NC_047568.1	88.732	213	21	3	411	623	24127325	24127116	4.24e-66	257
FUN_009009-T1	NC_047568.1	74.78	1134	227	41	1378	2487	24019628	24018530	2.87e-125	455
FUN_009022-T1	NC_047568.1	79.096	3961	802	24	1276	5223	23841322	23837375	0	2704
FUN_009031-T1	NC_047568.1	74.951	1030	221	30	1584	2592	23730397	23729384	1.37e-120	438
FUN_009034-T1	NC_047568.1	82.733	1083	179	6	713	1790	23699331	23698252	0	957
FUN_009043-T1	NC_047568.1	93.407	91	6	0	1345	1435	23512696	23512606	3.72e-29	135
FUN_009054-T1	NW_022994985.1	86.1	259	33	3	540	798	176965	176710	1.1e-71	276
FUN_009057-T1	NC_047568.1	85.366	164	23	1	344	507	24516361	24516199	5.25e-40	169
FUN_009065-T1	NC_047568.1	85.276	163	20	3	768	929	26419505	26419346	1.53e-38	165
FUN_009066-T1	NC_047568.1	82.432	148	26	0	1244	1391	26404313	26404460	5.02e-28	130
FUN_009068-T1	NC_047568.1	78.815	878	154	22	2228	3083	26349262	26348395	1.45e-157	562
FUN_009070-T1	NC_047568.1	83.578	341	53	1	1	338	26328647	26328307	8.44e-85	316
FUN_009071-T1	NC_047568.1	89.266	354	38	0	1	354	26323226	26322873	6.71e-122	444
FUN_009078-T1	NC_047568.1	77.034	1524	297	40	250	1754	26227153	26225664	0	826
FUN_009094-T1	NC_047568.1	89.051	137	15	0	102	238	26667992	26667856	6.44e-41	171
FUN_009099-T1	NC_047568.1	79.536	3191	596	41	421	3587	26701938	26698781	0	2222
FUN_009102-T1	NC_047568.1	88.318	214	25	0	1368	1581	26732471	26732684	2.49e-66	257
FUN_009106-T1	NC_047568.1	87.802	951	114	2	2150	3099	26822441	26821492	0	1112
FUN_009107-T1	NC_047568.1	85.714	224	32	0	152	375	26847229	26847006	8.51e-61	237
FUN_009108-T1	NC_047568.1	93.939	99	6	0	44	142	26865043	26865141	1.07e-34	150
FUN_009111-T1	NC_047568.1	86.429	140	19	0	1145	1284	26888484	26888623	1.1e-34	154
FUN_009111-T2	NC_047568.1	86.429	140	19	0	1001	1140	26888484	26888623	1.07e-34	154
FUN_009112-T1	NC_047568.1	89.831	236	23	1	295	529	26938714	26938949	6.27e-80	302
FUN_009119-T1	NC_047568.1	91.304	92	8	0	2554	2645	26995914	26996005	1.35e-26	126
FUN_009142-T1	NC_047568.1	79.024	1168	231	14	27	1187	27247002	27245842	0	787
FUN_009143-T1	NC_047568.1	80.389	1234	219	19	34	1259	27251009	27249791	0	917
FUN_009156-T1	NC_047568.1	90.909	154	14	0	1325	1478	27357962	27357809	5.46e-51	207
FUN_009157-T1	NC_047568.1	89.011	91	10	0	503	593	27385702	27385612	5.88e-23	113
FUN_009164-T1	NC_047568.1	80.21	859	122	33	62	908	27440885	27440063	5.81e-170	601
FUN_009168-T1	NC_047568.1	82.803	314	46	4	267	573	27547175	27546863	1.23e-71	274
FUN_009169-T1	NC_047568.1	96.859	191	6	0	27	217	27550927	27551117	6.95e-85	320
FUN_009172-T1	NC_047568.1	89.011	91	10	0	953	1043	27597951	27597861	1e-22	113
FUN_009175-T1	NC_047568.1	87.023	131	17	0	1915	2045	27630697	27630827	2.15e-33	148
FUN_009175-T2	NC_047568.1	90.826	109	10	0	817	925	27626523	27626631	6.22e-33	147
FUN_009176-T1	NC_047568.1	90.226	133	13	0	326	458	27728117	27727985	2.72e-41	174
FUN_009177-T1	NC_047568.1	93.506	77	5	0	1	77	27739116	27739040	1.35e-23	115
FUN_009178-T1	NC_047568.1	92.308	104	8	0	61	164	27743752	27743855	7.74e-34	148
FUN_009183-T1	NC_047568.1	86.667	150	20	0	1058	1207	27818471	27818322	5.18e-39	167
FUN_009183-T2	NC_047568.1	86.667	150	20	0	1058	1207	27818471	27818322	4.56e-39	167
FUN_009188-T1	NC_047568.1	75.988	3794	848	59	1	3767	27967144	27963387	0	1901
FUN_009194-T1	NC_047568.1	80.417	240	45	2	1006	1244	28109637	28109875	1.21e-43	182
FUN_009195-T1	NC_047568.1	85.561	187	27	0	355	541	28115269	28115083	7.04e-48	196
FUN_009197-T1	NC_047568.1	92.793	111	8	0	979	1089	28123730	28123840	1.99e-37	161
FUN_009198-T1	NC_047568.1	83.504	1273	210	0	2068	3340	28133301	28132029	0	1188
FUN_009202-T1	NC_047568.1	85.656	244	35	0	179	422	28194083	28193840	9.3e-66	257
FUN_009208-T1	NC_047565.1	90.464	388	37	0	1	388	18975880	18975493	1.35e-143	512
FUN_009214-T1	NC_047568.1	78.125	192	40	2	147	337	28281071	28281261	7.63e-26	121
FUN_009219-T1	NC_047568.1	92.373	118	8	1	152	269	28324612	28324496	2.17e-39	167
FUN_009225-T1	NC_047568.1	84.701	268	39	2	828	1094	28375132	28375398	4.36e-69	267
FUN_009226-T1	NC_047568.1	90.141	142	14	0	306	447	28425506	28425365	5.47e-45	185
FUN_009238-T1	NC_047561.1	91.27	126	11	0	124	249	23799111	23799236	3.72e-41	172
FUN_009240-T1	NC_047568.1	88.362	232	27	0	607	838	28623260	28623029	5.82e-73	279
FUN_009243-T1	NC_047568.1	87.662	154	19	0	534	687	28695557	28695404	3.53e-43	180
FUN_009248-T1	NC_047568.1	82.609	299	52	0	93	391	28732143	28732441	4.53e-69	265
FUN_009250-T1	NC_047568.1	85.443	158	23	0	670	827	28774125	28773968	1.39e-38	165
FUN_009251-T1	NC_047568.1	89	100	7	3	3	100	28781655	28781752	7.24e-26	121
FUN_009253-T1	NC_047568.1	86.854	213	28	0	1327	1539	28803460	28803672	8.76e-61	239
FUN_009258-T1	NC_047568.1	82.583	666	106	9	720	1383	28893905	28894562	4.08e-163	579
FUN_009261-T1	NC_047568.1	87.059	170	22	0	147	316	28998743	28998574	4.08e-47	193
FUN_009263-T1	NC_047568.1	84.768	151	21	2	1336	1484	29043765	29043915	6.91e-34	150
FUN_009270-T1	NC_047568.1	86.425	221	30	0	1058	1278	29131897	29131677	8.99e-62	243
FUN_009274-T1	NW_022994904.1	83.969	524	73	5	96	609	149151	148629	2.4e-137	492
FUN_009279-T1	NC_047568.1	82.693	1901	325	4	13	1911	13484537	13486435	0	1685
FUN_009282-T1	NC_047568.1	82.564	1950	330	6	18	1965	13484494	13486435	0	1709
FUN_009289-T1	NC_047568.1	85.621	153	22	0	802	954	29278335	29278487	3.43e-37	161
FUN_009290-T1	NC_047568.1	83.784	185	30	0	1421	1605	29363401	29363585	7.27e-42	176
FUN_009291-T1	NC_047568.1	89.542	153	16	0	1	153	29368904	29369056	2.48e-48	195
FUN_009293-T1	NC_047568.1	89.831	177	18	0	650	826	29408200	29408376	1.9e-57	228
FUN_009304-T1	NC_047568.1	86.813	182	22	2	931	1111	29498514	29498334	1.64e-49	202
FUN_009306-T1	NC_047568.1	83.607	183	30	0	926	1108	29498516	29498334	1.3e-40	172
FUN_009319-T1	NC_047568.1	83.6	750	115	6	2138	2886	29615345	29614603	0	697
FUN_009321-T1	NC_047568.1	81.944	144	26	0	71	214	29643360	29643217	2.14e-26	122
FUN_009323-T1	NC_047568.1	79.197	548	105	8	390	934	29698120	29697579	6.45e-101	372
FUN_009324-T1	NC_047568.1	89.451	237	25	0	370	606	29747361	29747597	2.23e-79	300
FUN_009326-T1	NC_047568.1	89.333	150	16	0	24	173	29765077	29764928	3.66e-46	189
FUN_009327-T1	NC_047568.1	84.921	126	19	0	496	621	29780568	29780693	7.77e-28	128
FUN_009333-T1	NC_047568.1	89.655	290	30	0	683	972	29817500	29817211	1.86e-100	370
FUN_009337-T1	NC_047568.1	84.487	838	125	4	2089	2922	29923317	29922481	0	822
FUN_009338-T1	NC_047568.1	90.132	152	15	0	539	690	29944148	29944299	1.13e-48	198
FUN_009341-T1	NC_047568.1	75.45	1446	269	47	1659	3061	29956991	29955589	1.34e-176	625
FUN_009346-T1	NC_047568.1	84.444	180	27	1	5612	5791	30020434	30020256	3.93e-41	176
FUN_009350-T1	NC_047568.1	90.141	142	14	0	294	435	30048014	30047873	3.13e-45	185
FUN_009354-T1	NC_047568.1	84.026	457	61	9	392	839	30111459	30111912	9.12e-118	429
FUN_009355-T1	NC_047568.1	93.805	113	7	0	379	491	30132978	30132866	1.7e-40	171
FUN_009356-T1	NC_047568.1	87.634	186	23	0	390	575	30137847	30138032	2.64e-54	217
FUN_009357-T1	NC_047568.1	87.255	102	11	2	1020	1120	30148972	30149072	1.45e-23	115
FUN_009358-T1	NC_047568.1	76.892	251	47	5	1283	1524	30161284	30161532	1.51e-28	132
FUN_009359-T1	NC_047568.1	89.048	210	23	0	479	688	30166825	30166616	1.33e-67	261
FUN_009360-T1	NC_047568.1	86.486	185	25	0	1524	1708	30270578	30270394	3.84e-50	204
FUN_009366-T1	NC_047568.1	87.023	131	16	1	461	590	30417864	30417994	1.1e-32	147
FUN_009367-T1	NC_047568.1	89.899	99	10	0	1302	1400	30428471	30428569	1.81e-27	128
FUN_009368-T1	NC_047568.1	73.688	1372	279	62	1	1325	30439976	30438640	5.31e-127	459
FUN_009375-T1	NC_047568.1	88.393	112	13	0	555	666	30846863	30846974	8.21e-30	135
FUN_009376-T1	NC_047568.1	82.791	215	31	5	433	644	30875309	30875520	2.73e-45	187
FUN_009394-T1	NC_047568.1	85.714	133	18	1	2205	2336	20409988	20409856	1.91e-30	139
FUN_009405-T1	NC_047568.1	82.988	1111	183	2	1	1105	20536127	20535017	0	1000
FUN_009407-T1	NC_047568.1	88.235	153	18	0	560	712	20542589	20542437	2.49e-44	183
FUN_009408-T1	NC_047568.1	91.327	196	17	0	59	254	20554011	20554206	7.01e-70	268
FUN_009412-T1	NC_047568.1	87.605	476	53	4	1	471	20692674	20692200	3.08e-153	547
FUN_009438-T1	NC_047568.1	86.09	532	71	3	540	1068	21068285	21068816	1.88e-160	569
FUN_009447-T1	NC_047568.1	79.592	637	98	12	3580	4185	21187310	21186675	5.81e-117	427
FUN_009448-T1	NC_047568.1	83.827	878	139	2	1	875	21220275	21221152	0	832
FUN_009449-T1	NC_047568.1	78.849	695	138	8	390	1078	21243214	21243905	1.46e-127	460
FUN_009464-T1	NC_047568.1	85.579	527	73	3	2628	3153	19922805	19922281	7.37e-154	549
FUN_009466-T1	NC_047568.1	90.476	189	18	0	617	805	19915852	19916040	3.96e-64	250
FUN_009471-T1	NC_047568.1	81.461	1273	221	13	1	1264	19859225	19857959	0	1029
FUN_009492-T1	NC_047568.1	88.235	102	12	0	1	102	19384077	19383976	1.49e-25	122
FUN_009493-T1	NC_047568.1	84.477	277	31	9	2896	3172	19357012	19357276	1.5e-67	263
FUN_009495-T1	NC_047568.1	78.651	1972	361	39	805	2734	19309460	19311413	0	1254
FUN_009496-T1	NC_047568.1	92.366	131	10	0	1518	1648	19254300	19254170	4.19e-45	187
FUN_009498-T1	NC_047568.1	89.937	159	16	0	1	159	19245709	19245551	1.45e-51	206
FUN_009499-T1	NC_047568.1	94.34	159	9	0	553	711	19222548	19222390	1.24e-62	244
FUN_009501-T1	NC_047568.1	84	175	26	2	144	317	19206997	19206824	5.77e-39	167
FUN_009502-T1	NC_047568.1	83.698	1006	163	1	120	1125	19196628	19197632	0	948
FUN_009503-T1	NC_047568.1	76.243	1006	225	12	1	999	48168227	48169225	5e-146	521
FUN_009505-T1	NC_047568.1	82.459	1334	231	3	175	1506	19099715	19101047	0	1164
FUN_009509-T1	NC_047568.1	80.043	466	90	2	4763	5225	19054936	19054471	2.23e-91	342
FUN_009509-T2	NC_047568.1	80.043	466	90	2	4763	5225	19054936	19054471	2.23e-91	342
FUN_009510-T1	NC_047566.1	73.954	1171	248	42	38	1184	17058820	17057683	2.43e-115	420
FUN_009511-T1	NC_047566.1	73.443	1156	243	50	38	1164	10526184	10527304	5.33e-102	375
FUN_009525-T1	NC_047568.1	87.85	107	13	0	373	479	18833202	18833096	3.53e-27	126
FUN_009527-T1	NC_047568.1	86.404	228	31	0	573	800	18811825	18811598	2.07e-64	250
FUN_009576-T1	NC_047568.1	90.419	167	16	0	152	318	8094901	8095067	6.12e-56	220
FUN_009584-T1	NC_047568.1	89.674	184	19	0	215	398	6328018	6328201	2.16e-59	235
FUN_009594-T1	NC_047568.1	79.724	10924	2053	123	3690	14526	13799157	13788309	0	7753
FUN_009595-T1	NC_047568.1	87.912	91	11	0	54	144	13824991	13824901	8.28e-22	108
FUN_009605-T1	NC_047568.1	92.045	88	7	0	563	650	14092876	14092789	1.55e-26	124
FUN_009607-T1	NC_047568.1	84.358	179	28	0	247	425	14116926	14117104	3.64e-42	176
FUN_009614-T1	NC_047568.1	85	200	29	1	1036	1234	14220150	14219951	2.07e-49	202
FUN_009626-T1	NC_047568.1	89.362	94	10	0	1462	1555	15013260	15013353	1.74e-24	119
FUN_009627-T1	NC_047568.1	85.714	147	21	0	156	302	14996713	14996859	8.05e-36	156
FUN_009633-T1	NC_047559.1	91.15	226	18	1	242	465	26265565	26265790	3.68e-81	305
FUN_009635-T1	NC_047568.1	81.882	3847	624	54	1	3821	14934196	14937995	0	3175
FUN_009640-T1	NC_047568.1	90.23	348	34	0	742	1089	14831606	14831953	5.64e-126	455
FUN_009643-T1	NC_047568.1	87.879	132	15	1	78	208	14819872	14819741	2.52e-35	154
FUN_009644-T1	NC_047568.1	92.593	108	8	0	229	336	14799840	14799947	1.86e-36	156
FUN_009645-T1	NC_047568.1	93.578	109	7	0	426	534	14793841	14793949	1.82e-38	163
FUN_009646-T1	NC_047568.1	93.243	74	5	0	212	285	14775924	14775851	1.22e-22	110
FUN_009648-T1	NC_047568.1	91.987	312	23	2	371	681	14759915	14759605	1.25e-120	436
FUN_009649-T1	NC_047568.1	85.816	141	19	1	1	140	14758751	14758611	3.68e-34	148
FUN_009676-T1	NC_047568.1	86.266	233	26	6	296	528	14359759	14359985	4.82e-64	248
FUN_009677-T1	NC_047568.1	91.701	241	20	0	60	300	14352716	14352476	7.33e-90	335
FUN_009680-T1	NC_047568.1	78.156	499	88	16	1562	2048	16326968	16327457	4.47e-78	298
FUN_009684-T1	NC_047568.1	84.177	158	15	5	856	1011	16360184	16360333	3.03e-32	145
FUN_009688-T1	NC_047568.1	88.591	149	17	0	15	163	16386298	16386446	1.42e-43	182
FUN_009712-T1	NC_047568.1	86.058	208	29	0	1	208	16607424	16607631	3.36e-57	224
FUN_009713-T1	NC_047568.1	88.561	271	31	0	733	1003	16642399	16642669	5.44e-88	329
FUN_009719-T1	NC_047568.1	74.801	881	192	17	41	903	16737698	16738566	1.73e-100	370
FUN_009723-T1	NC_047568.1	89.922	258	24	2	4553	4809	16825605	16825861	5.29e-88	331
FUN_009724-T1	NC_047568.1	80.3	2198	406	22	11728	13910	16854273	16856458	0	1635
FUN_009729-T1	NC_047568.1	86.82	956	120	1	1	950	16976486	16977441	0	1062
FUN_009732-T1	NC_047568.1	86.885	183	24	0	266	448	17017301	17017119	6.73e-51	206
FUN_009741-T1	NC_047568.1	92.949	156	11	0	1122	1277	17053038	17053193	1.67e-57	228
FUN_009745-T1	NC_047568.1	92.208	77	6	0	1006	1082	17092242	17092318	1.62e-21	110
FUN_009746-T1	NC_047568.1	87.611	113	14	0	104	216	17100097	17099985	4.04e-29	132
FUN_009751-T1	NC_047568.1	87.597	129	16	0	171	299	17130773	17130901	2.28e-34	150
FUN_009782-T1	NC_047568.1	84.855	898	127	7	471	1365	17270415	17269524	0	896
FUN_009789-T1	NC_047568.1	75.716	733	155	21	775	1492	17491038	17490314	1.66e-92	346
FUN_009799-T1	NC_047568.1	83.51	849	140	0	29	877	17574669	17573821	0	793
FUN_009814-T1	NC_047568.1	85.315	143	18	3	1155	1295	17642033	17641892	2.03e-32	145
FUN_009829-T1	NC_047568.1	95.028	181	9	0	777	957	17832442	17832622	9.79e-75	285
FUN_009830-T1	NC_047568.1	85.294	102	15	0	70	171	17840326	17840225	2.41e-21	106
FUN_009832-T1	NC_047568.1	97.647	85	2	0	962	1046	17849011	17848927	4.49e-33	147
FUN_009833-T1	NC_047568.1	88.353	249	29	0	2545	2793	17863917	17864165	7.25e-79	300
FUN_009838-T1	NC_047568.1	81.163	430	77	3	950	1377	17870012	17870439	6.28e-92	342
FUN_009844-T1	NC_047568.1	82.317	164	29	0	1	164	17865399	17865562	1.97e-32	143
FUN_009845-T1	NC_047564.1	80.576	139	25	2	653	790	43360733	43360870	8.02e-21	106
FUN_009846-T2	NC_047568.1	92.09	177	14	0	1	177	17937106	17936930	1.99e-64	250
FUN_009850-T1	NC_047568.1	79.974	764	133	14	996	1746	17977813	17977057	6.47e-153	545
FUN_009860-T1	NC_047568.1	86.275	153	19	2	1039	1189	18077157	18077005	1.22e-38	165
FUN_009864-T1	NC_047568.1	80.204	687	130	4	42	725	9248630	9249313	7.81e-143	510
FUN_009871-T1	NC_047568.1	88.393	112	13	0	187	298	5632413	5632302	9.78e-30	135
FUN_009883-T1	NC_047568.1	86.017	236	33	0	794	1029	5736430	5736195	2.16e-65	254
FUN_009884-T1	NC_047568.1	92.899	169	12	0	192	360	5748099	5748267	1.15e-63	246
FUN_009891-T1	NC_047568.1	85.714	217	30	1	829	1044	5862739	5862955	1.67e-57	228
FUN_009892-T1	NC_047568.1	81.534	704	124	6	1	701	5869249	5869949	4.23e-162	575
FUN_009907-T1	NC_047568.1	72.875	1047	248	27	342	1373	4696344	4695319	1.67e-87	327
FUN_009917-T1	NC_047568.1	78.28	1349	270	19	3078	4412	4577909	4576570	0	846
FUN_009922-T1	NC_047568.1	89.344	122	13	0	1445	1566	4533218	4533339	6.74e-35	154
FUN_009940-T1	NC_047568.1	89.677	155	16	0	2971	3125	1345136	1344982	3.41e-48	198
FUN_009942-T1	NC_047568.1	83.264	239	38	2	1109	1346	1218592	1218355	1.52e-54	219
FUN_009948-T1	NC_047568.1	86.932	176	23	0	462	637	1062218	1062393	1.55e-48	198
FUN_009951-T1	NC_047568.1	87.553	474	58	1	1449	1922	980527	980055	2.34e-153	547
FUN_009960-T1	NC_047568.1	93.162	117	8	0	520	636	3301641	3301525	3.63e-41	172
FUN_009963-T1	NC_047568.1	79.769	173	35	0	1432	1604	3289429	3289257	1.28e-26	126
FUN_009965-T1	NC_047568.1	85.714	189	27	0	1066	1254	3261663	3261475	9.6e-49	200
FUN_009969-T1	NC_047568.1	82.759	290	48	2	2529	2817	3235532	3235244	6.08e-66	257
FUN_009970-T1	NC_047568.1	82.432	296	52	0	1904	2199	3224567	3224862	1.47e-66	259
FUN_009972-T1	NC_047568.1	87.2	125	15	1	25	149	3201088	3201211	9.53e-32	141
FUN_009976-T1	NC_047568.1	92.208	77	6	0	1	77	3158062	3157986	6.64e-23	110
FUN_009977-T1	NC_047568.1	80.989	910	150	16	1039	1938	2982483	2981587	0	701
FUN_009979-T1	NC_047568.1	85.437	206	28	2	3478	3682	2938088	2937884	1.41e-52	213
FUN_009980-T1	NC_047568.1	86.058	208	27	2	49	255	2839080	2839286	1.19e-55	222
FUN_009986-T1	NC_047568.1	85.159	694	93	7	1419	2109	13538862	13539548	0	702
FUN_009989-T1	NC_047568.1	82.927	246	36	5	51	294	13521674	13521915	7.91e-55	217
FUN_009999-T1	NC_047568.1	79.589	632	127	2	1	631	13429925	13429295	4.59e-125	451
FUN_010003-T1	NC_047568.1	79.623	1855	349	21	1	1836	16270497	16272341	0	1304
FUN_010008-T1	NC_047568.1	75.402	435	103	4	1301	1733	16260727	16261159	3.2e-51	207
FUN_010024-T1	NC_047568.1	85.663	1388	195	3	1	1386	16222359	16220974	0	1458
FUN_010027-T1	NC_047568.1	88.462	182	21	0	867	1048	16197584	16197403	4.33e-55	220
FUN_010032-T1	NC_047568.1	90.574	244	23	0	241	484	16135584	16135341	7.55e-87	324
FUN_010038-T1	NC_047568.1	89.247	93	10	0	685	777	16103481	16103573	4.17e-24	117
FUN_010039-T1	NC_047568.1	90.654	107	9	1	29	134	16088423	16088317	4.29e-32	141
FUN_010040-T1	NC_047568.1	90.556	180	17	0	1	180	16085189	16085010	2.45e-61	239
FUN_010051-T1	NC_047568.1	80.973	226	42	1	154	378	50395548	50395323	2.54e-42	178
FUN_010061-T1	NC_047568.1	90.21	143	12	2	318	459	7520698	7520557	3.31e-45	185
FUN_010063-T1	NC_047568.1	81.595	163	28	2	1760	1921	7493509	7493348	9.19e-29	134
FUN_010071-T1	NC_047568.1	82.963	135	23	0	270	404	7452756	7452622	1.28e-25	122
FUN_010073-T1	NC_047568.1	83.969	131	21	0	1312	1442	7452752	7452622	1.54e-26	126
FUN_010098-T1	NC_047568.1	78.241	216	45	2	4355	4569	7235077	7234863	3.83e-29	137
FUN_010100-T1	NC_047568.1	81.967	1037	166	16	10	1031	7154275	7153245	0	859
FUN_010105-T1	NC_047568.1	87.069	464	60	0	1	464	7129640	7130103	1.77e-147	525
FUN_010109-T1	NC_047568.1	88.344	163	19	0	2071	2233	7099789	7099951	8.06e-48	196
FUN_010143-T1	NC_047568.1	83.969	131	21	0	1327	1457	7452752	7452622	1.35e-26	126
FUN_010145-T1	NC_047568.1	85.593	118	16	1	7	123	7432011	7431894	1.04e-25	122
FUN_010153-T1	NC_047568.1	80.982	163	29	2	2201	2362	7493509	7493348	4.26e-27	128
FUN_010156-T1	NC_047568.1	90.21	143	12	2	309	450	7520698	7520557	3.24e-45	185
FUN_010162-T1	NC_047568.1	92.5	120	9	0	973	1092	16000774	16000655	6.34e-41	172
FUN_010171-T1	NC_047568.1	84.024	169	25	2	77	244	15943333	15943166	1.78e-37	161
FUN_010176-T1	NC_047568.1	83.325	1907	314	4	1	1905	13484531	13486435	0	1757
FUN_010177-T1	NC_047568.1	84.434	1227	191	0	498	1724	13485133	13486359	0	1208
FUN_010193-T1	NC_047568.1	90.385	156	15	0	6156	6311	15766145	15765990	3.82e-50	206
FUN_010204-T1	NC_047568.1	86.7	203	27	0	654	856	15727854	15728056	5.33e-57	226
FUN_010205-T1	NC_047568.1	84.485	883	130	7	14	891	15706537	15705657	0	865
FUN_010207-T1	NC_047568.1	87.891	479	58	0	1	479	15386615	15387093	2.71e-158	564
FUN_010211-T1	NC_047568.1	80.3	467	90	2	1	466	15375112	15374647	2.65e-94	351
FUN_010213-T1	NC_047568.1	83.665	251	38	3	4000	4248	15613839	15613590	1.53e-58	233
FUN_010214-T1	NC_047568.1	87.879	264	32	0	1	264	15301077	15301340	2.25e-82	311
FUN_010215-T1	NC_047568.1	92.348	379	29	0	1	379	15286640	15287018	7.78e-152	540
FUN_010219-T1	NC_047568.1	84.249	273	43	0	111	383	15261904	15262176	1.47e-69	267
FUN_010221-T1	NC_047568.1	82.075	742	133	0	60	801	15211808	15212549	4.9e-180	634
FUN_010225-T1	NC_047568.1	78.543	1482	294	19	555	2021	15184556	15186028	0	953
FUN_010228-T1	NC_047568.1	83.537	164	25	2	917	1079	15161398	15161560	8.17e-35	152
FUN_010229-T1	NC_047568.1	88.333	180	21	0	427	606	15138544	15138723	3.08e-54	217
FUN_010232-T1	NC_047568.1	84.058	138	22	0	853	990	14236997	14236860	6.87e-29	134
FUN_010232-T2	NC_047568.1	84.058	138	22	0	853	990	14236997	14236860	6.96e-29	134
FUN_010241-T1	NC_047565.1	90.816	392	36	0	70	461	18975862	18975471	1.73e-147	525
FUN_010242-T1	NC_047565.1	90.882	340	31	0	383	722	18968244	18967905	1.02e-126	457
FUN_010268-T1	NC_047568.1	85.593	118	16	1	2032	2149	8389351	8389235	2.46e-25	122
FUN_010301-T1	NC_047561.1	86.165	824	113	1	1409	2232	25134281	25135103	0	889
FUN_010375-T1	NC_047568.1	93.662	142	9	0	375	516	9176470	9176329	1.72e-53	213
FUN_010381-T1	NC_047568.1	78.862	1476	296	9	357	1821	9077566	9076096	0	983
FUN_010396-T1	NC_047568.1	81.319	273	48	3	972	1242	5479115	5479386	1.05e-54	219
FUN_010397-T1	NC_047568.1	83.857	223	36	0	207	429	5467806	5468028	1.41e-53	213
FUN_010405-T1	NC_047568.1	78.723	188	36	4	5350	5535	5367260	5367075	3.68e-25	122
FUN_010427-T1	NC_047559.1	88.366	404	43	2	1394	1797	34416801	34416402	4.29e-134	483
FUN_010430-T1	NC_047568.1	78.407	2686	545	27	245	2911	5201332	5204001	0	1714
FUN_010439-T1	NC_047568.1	78.58	1746	313	35	774	2484	5101731	5100012	0	1096
FUN_010447-T1	NC_047568.1	90	230	22	1	357	586	5041529	5041301	4.89e-78	296
FUN_010451-T1	NC_047568.1	82.888	374	62	2	1	373	4931318	4930946	3.55e-90	335
FUN_010465-T1	NC_047568.1	78.837	619	123	7	1	615	2391808	2392422	3.65e-112	411
FUN_010470-T1	NC_047568.1	83.784	111	18	0	1	111	2352038	2352148	5.1e-21	106
FUN_010474-T1	NC_047568.1	79.596	1632	323	10	1	1627	2270522	2268896	0	1160
FUN_010486-T1	NC_047568.1	81.778	450	66	15	108	549	3637142	3636701	1.72e-98	363
FUN_010488-T1	NC_047568.1	82.703	1376	235	3	3254	4628	3631082	3632455	0	1219
FUN_010496-T1	NC_047564.1	84.138	290	44	2	605	893	23356247	23356535	3.09e-73	279
FUN_010502-T1	NC_047568.1	94.872	78	3	1	4389	4465	3535789	3535712	1.36e-24	121
FUN_010510-T1	NC_047568.1	76.722	1336	287	18	360	1680	2629535	2628209	0	723
FUN_010511-T1	NC_047568.1	80.17	353	61	8	9	353	2635590	2635239	4.54e-65	255
FUN_010512-T1	NC_047568.1	75.578	303	57	11	945	1237	2641177	2640882	9.89e-29	134
FUN_010517-T1	NC_047568.1	84.615	195	26	4	615	807	2705951	2706143	2.5e-46	191
FUN_010532-T1	NC_047568.1	79.586	725	133	11	436	1151	13664964	13665682	5.82e-141	505
FUN_010535-T1	NC_047568.1	78.44	218	47	0	1108	1325	13684232	13684015	2.18e-31	143
FUN_010536-T1	NC_047568.1	81.667	480	88	0	1	480	13694524	13695003	1.15e-109	399
FUN_010560-T1	NC_047568.1	86.792	159	21	0	1002	1160	1806275	1806117	2.16e-42	178
FUN_010561-T1	NC_047568.1	83.799	179	26	3	64	241	1831426	1831250	5.94e-40	167
FUN_010568-T1	NC_047566.1	78.801	717	129	18	809	1518	7445119	7445819	1.81e-127	460
FUN_010569-T1	NC_047568.1	79.231	650	123	6	4	647	1923904	1923261	9.76e-122	442
FUN_010570-T1	NC_047568.1	85.047	107	16	0	459	565	1929247	1929353	3.08e-22	110
FUN_010573-T1	NC_047568.1	86.321	636	87	0	67	702	1963771	1963136	0	693
FUN_010577-T1	NC_047568.1	89.431	246	25	1	682	927	4491898	4491654	3.92e-82	309
FUN_010580-T1	NC_047568.1	83.898	118	19	0	181	298	4418026	4418143	8.7e-23	113
FUN_010587-T1	NC_047568.1	78.14	215	47	0	1993	2207	4310349	4310563	2.17e-29	137
FUN_010588-T1	NC_047568.1	91.509	106	9	0	758	863	4302153	4302048	1.49e-32	147
FUN_010593-T1	NC_047568.1	91.262	103	9	0	189	291	4234716	4234818	6.63e-31	141
FUN_010594-T1	NC_047568.1	85.217	115	17	0	1	115	4219887	4219773	4.65e-25	119
FUN_010598-T1	NC_047568.1	84.756	164	25	0	3590	3753	4188405	4188242	4.23e-38	165
FUN_010602-T1	NC_047568.1	90.37	135	13	0	1244	1378	4167380	4167514	2.01e-42	178
FUN_010609-T1	NC_047566.1	79.962	2091	413	6	1	2088	22485783	22487870	0	1535
FUN_010620-T1	NC_047568.1	82.512	1401	225	11	274	1664	3940068	3938678	0	1212
FUN_010621-T1	NC_047568.1	93.711	159	10	0	353	511	3929347	3929189	4.05e-61	239
FUN_010622-T1	NC_047568.1	81.218	197	37	0	272	468	3922370	3922566	2.05e-37	159
FUN_010628-T1	NC_047568.1	89.231	130	10	4	3778	3905	3792873	3792746	2.87e-36	159
FUN_010633-T1	NC_047568.1	90.4	125	12	0	1015	1139	3754167	3754291	1.24e-38	165
FUN_010636-T1	NC_047568.1	87.5	112	14	0	963	1074	3704448	3704337	5.79e-28	130
FUN_010672-T1	NC_047568.1	85.47	117	17	0	102	218	1989068	1988952	1.31e-25	122
FUN_010676-T1	NC_047568.1	88.652	141	16	0	1244	1384	2404586	2404446	1.44e-40	172
FUN_010678-T1	NC_047568.1	87.719	114	14	0	175	288	2417548	2417435	7.35e-30	134
FUN_010679-T1	NC_047568.1	88.172	279	33	0	1072	1350	2427693	2427971	6.14e-89	333
FUN_010681-T1	NC_047568.1	89.423	104	10	1	1	104	2448942	2449044	1.4e-27	130
FUN_010682-T1	NC_047568.1	91.228	114	9	1	1926	2038	2498467	2498580	4.48e-35	154
FUN_010698-T1	NC_047568.1	82.313	147	26	0	606	752	843050	843196	1.23e-27	128
FUN_010705-T1	NC_047568.1	84.247	146	22	1	387	531	766635	766490	2.66e-31	141
FUN_010726-T1	NC_047568.1	81.877	309	53	2	3526	3831	649267	649575	6.88e-66	257
FUN_010728-T1	NC_047568.1	81.879	149	27	0	151	299	663069	663217	2.1e-27	126
FUN_010733-T1	NC_047568.1	83.832	167	27	0	496	662	12441069	12440903	4.29e-37	159
FUN_010735-T1	NC_047568.1	81.132	848	158	2	1	847	12466435	12467281	0	678
FUN_010745-T1	NC_047568.1	88.004	892	107	0	3	894	12555919	12556810	0	1055
FUN_010779-T1	NC_047568.1	84.221	1464	231	0	9578	11041	12904517	12905980	0	1424
FUN_010780-T1	NC_047568.1	88.028	142	16	1	226	367	12915769	12915629	2.18e-39	167
FUN_010782-T1	NC_047568.1	85.946	370	52	0	304	673	13014887	13014518	2.78e-108	396
FUN_010784-T1	NC_047568.1	89.855	207	21	0	515	721	12966095	12965889	2.38e-69	267
FUN_010791-T1	NC_047568.1	84.746	177	25	2	984	1159	10940076	10940251	6.39e-42	176
FUN_010801-T1	NC_047568.1	85.955	178	25	0	142	319	10841387	10841564	3.13e-46	191
FUN_010805-T1	NC_047568.1	83.576	1717	267	11	7	1715	10778660	10776951	0	1594
FUN_010806-T1	NC_047568.1	86.986	146	18	1	572	716	10757700	10757845	4.85e-38	163
FUN_010839-T1	NC_047568.1	81.323	1119	201	4	225	1342	10267881	10268992	0	902
FUN_010841-T1	NC_047568.1	80.851	141	27	0	955	1095	10132633	10132773	1.91e-22	111
FUN_010842-T1	NC_047568.1	79.468	1052	200	7	115	1152	10113598	10114647	0	732
FUN_010843-T1	NC_047568.1	81.581	1531	270	11	1	1527	10108892	10110414	0	1254
FUN_010850-T1	NC_047568.1	80	470	81	9	26	488	10027705	10028168	3.75e-90	335
FUN_010851-T1	NC_047568.1	81.726	197	36	0	94	290	10009430	10009626	4.63e-39	165
FUN_010861-T1	NC_047568.1	84.416	308	46	2	413	719	9900823	9901129	1.5e-79	302
FUN_010863-T1	NC_047568.1	86.911	191	25	0	1	191	9842404	9842594	2.51e-53	215
FUN_010882-T1	NC_047568.1	79.801	302	57	4	811	1110	9702226	9701927	2.94e-54	217
FUN_010883-T1	NC_047568.1	84.091	176	28	0	714	889	10940076	10940251	2.39e-40	171
FUN_010889-T1	NC_047568.1	82.166	157	28	0	578	734	9668191	9668347	1.05e-29	135
FUN_010898-T1	NC_047568.1	79.426	1706	333	15	773	2469	9587642	9589338	0	1190
FUN_010917-T1	NC_047568.1	81.564	179	31	2	2866	3043	9414908	9414731	1.46e-32	147
FUN_010918-T1	NC_047568.1	88.535	157	18	0	1232	1388	9407862	9407706	6.08e-46	191
FUN_010921-T1	NC_047568.1	74.395	2230	471	61	1	2156	9373481	9375684	0	863
FUN_010922-T1	NC_047568.1	87.288	118	7	8	1114	1228	54507503	54507391	1.79e-27	128
FUN_010926-T1	NC_047568.1	85.714	133	17	2	526	657	9331894	9332025	4.28e-31	139
FUN_010937-T1	NC_047568.1	79.573	4220	776	63	2510	6700	18138880	18143042	0	2939
FUN_010939-T1	NC_047568.1	86.23	305	37	3	1424	1727	18161378	18161678	1.23e-86	326
FUN_010940-T1	NC_047568.1	88.618	123	14	0	720	842	18173693	18173815	9.81e-34	150
FUN_010952-T1	NC_047568.1	87.931	116	12	2	1690	1804	12389746	12389860	1.97e-29	135
FUN_010966-T1	NC_047568.1	83.761	117	17	2	313	428	13306932	13306817	2.7e-22	110
FUN_010967-T1	NC_047568.1	82.27	141	23	2	265	404	13306956	13306817	1.19e-25	121
FUN_010985-T1	NC_047568.1	87.151	179	23	0	1448	1626	6249226	6249404	5.72e-50	204
FUN_010994-T1	NC_047568.1	88.55	131	15	0	1	131	6483471	6483601	4.79e-37	159
FUN_010995-T1	NC_047560.1	91.538	130	11	0	14	143	40127563	40127434	8.02e-44	180
FUN_011003-T1	NC_047566.1	81.121	535	76	17	669	1197	53779692	53780207	6.31e-111	405
FUN_011006-T1	NC_047568.1	86.719	128	17	0	269	396	6635938	6635811	8.58e-32	143
FUN_011015-T1	NC_047568.1	89.041	146	16	0	1930	2075	6684670	6684525	2.15e-43	182
FUN_011025-T1	NC_047568.1	89.308	159	17	0	124	282	6776137	6775979	4.26e-49	200
FUN_011030-T1	NW_022994962.1	86.404	559	74	2	1	558	151230	151787	2.51e-172	610
FUN_011038-T1	NW_022994962.1	85.616	146	21	0	786	931	66964	66819	2.34e-35	154

## Sheet: scaf_1_attach_edulis
Query	Subject	Percent identity	Alignment length	Mismatches	Gap open	Query start	Query end	Subject start	Subject end	e value	Bit score
FUN_003411-T1	scaffold1	100	933	0	0	1	933	40508757	40509689	0	1724
FUN_003412-T1	scaffold1	100	179	0	0	443	621	40415175	40414997	7.31e-89	331
FUN_003413-T1	scaffold1	100	240	0	0	304	543	40391291	40391052	7.81e-123	444
FUN_003414-T1	scaffold1	99.715	351	1	0	1	351	40257603	40257953	0	643
FUN_003415-T1	scaffold1	99.627	268	1	0	315	582	40223875	40223608	1.06e-136	490
FUN_003416-T1	scaffold1	100	560	0	0	1	560	40214901	40214342	0	1035
FUN_003417-T1	scaffold1	99.903	1036	1	0	66	1101	40207920	40208955	0	1908
FUN_003418-T1	scaffold1	99.594	493	2	0	33	525	40205885	40205393	0	900
FUN_003419-T1	scaffold1	99.404	503	2	1	423	924	40177142	40176640	0	911
FUN_003420-T1	scaffold2	99.469	1131	5	1	1477	2607	74878771	74879900	0	2054
FUN_003421-T1	scaffold1	100	412	0	0	78	489	40138882	40138471	0	761
FUN_003422-T1	scaffold1	98.805	251	3	0	320	570	40053314	40053564	6.36e-124	448
FUN_003423-T1	scaffold1	97.551	245	5	1	69	312	40045029	40045273	2.62e-115	418
FUN_003424-T1	scaffold1	100	213	0	0	956	1168	39983940	39983728	1.82e-107	394
FUN_003425-T1	scaffold9	98.319	238	2	1	521	756	26977346	26977109	2.41e-114	416
FUN_003426-T1	scaffold1	99.788	472	1	0	1	472	39932563	39932092	0	867
FUN_003429-T1	scaffold4	100	574	0	0	156	729	61812225	61812798	0	1061
FUN_003430-T1	scaffold4	98.462	195	3	0	145	339	61790421	61790227	8.25e-93	344
FUN_003431-T1	scaffold4	100	576	0	0	433	1008	61782313	61782888	0	1064
FUN_003432-T1	scaffold4	100	209	0	0	29	237	61771627	61771835	5.45e-106	387
FUN_003433-T1	scaffold4	100	119	0	0	125	243	61766196	61766314	6.01e-56	220
FUN_003435-T1	scaffold4	100	215	0	0	298	512	61747239	61747025	1.53e-108	398
FUN_003436-T1	scaffold4	100	494	0	0	1	494	61719944	61720437	0	913
FUN_003437-T1	scaffold4	99.505	202	1	0	894	1095	61708983	61708782	1e-99	368
FUN_003438-T1	scaffold4	99.375	160	1	0	1224	1383	61689734	61689893	3.8e-76	291
FUN_003439-T1	scaffold4	98.429	191	1	2	340	528	61667272	61667462	4.76e-90	335
FUN_003440-T1	scaffold4	99.517	207	1	0	477	683	61652062	61651856	2e-102	377
FUN_003441-T1	scaffold4	95.423	284	0	1	341	624	61631744	61632014	1.56e-121	440
FUN_003442-T1	scaffold4	97.872	188	4	0	707	894	61600235	61600048	4.96e-87	326
FUN_003443-T1	scaffold7	99.552	223	1	0	1181	1403	17838955	17838733	2.88e-111	407
FUN_003447-T1	scaffold4	100	135	0	0	433	567	61518832	61518966	1.91e-64	250
FUN_003448-T1	scaffold4	99.542	1092	4	1	8	1098	61504428	61503337	0	1988
FUN_003451-T1	scaffold1	100	1008	0	0	67	1074	39860567	39859560	0	1862
FUN_003452-T1	scaffold1	99.356	1087	7	0	15	1101	39801307	39802393	0	1969
FUN_003455-T1	scaffold1	99.534	429	2	0	1	429	39777228	39777656	0	782
FUN_003457-T1	scaffold1	100	1049	0	0	1	1049	39765599	39764551	0	1938
FUN_003458-T1	scaffold1	100	975	0	0	193	1167	39753261	39754235	0	1801
FUN_003459-T1	scaffold1	99.094	552	5	0	727	1278	39747356	39747907	0	992
FUN_003460-T1	scaffold1	99.228	259	2	0	536	794	39706800	39707058	9.46e-130	468
FUN_003461-T1	scaffold1	99.254	134	0	1	134	267	39676676	39676808	5.13e-62	241
FUN_003462-T1	scaffold1	100	122	0	0	197	318	39664218	39664339	1.74e-57	226
FUN_003466-T1	scaffold1	99.355	155	1	0	134	288	39547417	39547263	3.36e-74	281
FUN_003468-T1	scaffold1	93.147	394	7	13	1	384	39520798	39520415	5.14e-158	560
FUN_003469-T1	scaffold1	93.041	388	16	7	1	387	39519826	39519449	6.7e-157	556
FUN_003470-T1	scaffold1	99.572	1401	5	1	1174	2574	39509963	39511362	0	2553
FUN_003471-T1	scaffold1	99.252	401	3	0	1	401	101845585	101845185	0	725
FUN_003472-T1	scaffold1	99.746	394	1	0	33	426	101796659	101796266	0	723
FUN_003473-T1	scaffold1	95.577	520	9	9	76	588	101789082	101788570	0	821
FUN_003474-T1	scaffold1	96.464	509	15	1	3	508	101320351	101319843	0	837
FUN_003476-T1	scaffold1	99.51	204	1	0	446	649	101272495	101272292	9.74e-101	372
FUN_003477-T1	scaffold1	91.677	805	34	5	390	1194	101260679	101259908	0	1085
FUN_003478-T1	scaffold4	99.579	713	3	0	92	804	88230850	88231562	0	1301
FUN_003481-T1	scaffold1	100	211	0	0	92	302	101170675	101170465	7.74e-107	390
FUN_003484-T1	scaffold1	100	349	0	0	315	663	101104270	101104618	0	645
FUN_003486-T1	scaffold1	100	284	0	0	47	330	101068779	101069062	1.6e-147	525
FUN_003487-T1	scaffold1	100	104	0	0	66	169	101063314	101063417	1.6e-47	193
FUN_003488-T1	scaffold1	100	251	0	0	191	441	101054167	101054417	5.68e-129	464
FUN_003489-T1	scaffold10	100	223	0	0	1	223	43442989	43442767	8.86e-114	412
FUN_003490-T1	scaffold1	100	346	0	0	315	660	101017216	101017561	0	640
FUN_003491-T1	scaffold1	100	218	0	0	107	324	101000638	101000855	7.65e-111	403
FUN_003493-T1	scaffold1	100	162	0	0	253	414	100979385	100979546	2.53e-79	300
FUN_003494-T1	scaffold2	99.13	345	3	0	475	819	98300779	98300435	5.16e-176	621
FUN_003495-T1	scaffold2	99.327	297	2	0	529	825	98306901	98306605	5.39e-151	538
FUN_003496-T1	scaffold2	99.749	398	0	1	906	1302	98319879	98320276	0	728
FUN_003497-T1	scaffold2	100	257	0	0	683	939	98345193	98345449	4.9e-132	475
FUN_003498-T1	scaffold2	100	361	0	0	78	438	98346315	98345955	0	667
FUN_003499-T1	scaffold2	100	354	0	0	1412	1765	98355320	98354967	0	654
FUN_003500-T1	scaffold2	100	275	0	0	947	1221	98369539	98369265	6.32e-142	508
FUN_003501-T1	scaffold2	99.843	2555	4	0	458	3012	98386504	98383950	0	4697
FUN_003502-T1	scaffold2	99.886	874	1	0	1072	1945	98416051	98416924	0	1609
FUN_003503-T1	scaffold2	100	335	0	0	1	335	98440991	98440657	3.4e-175	619
FUN_003504-T1	scaffold2	99.605	253	1	0	237	489	98441519	98441267	1.93e-128	462
FUN_003505-T1	scaffold2	100	353	0	0	1409	1761	98466128	98466480	0	652
FUN_003506-T1	scaffold2	99.309	579	3	1	172	750	98473925	98473348	0	1046
FUN_003507-T1	scaffold2	100	699	0	0	1	699	98483425	98484123	0	1291
FUN_003509-T1	scaffold1	98.485	330	5	0	46	375	43842614	43842285	1.07e-164	582
FUN_003510-T1	scaffold1	99.49	196	1	0	827	1022	43834822	43834627	2.34e-96	357
FUN_003513-T1	scaffold1	99.373	1116	7	0	684	1799	43806385	43807500	0	2023
FUN_003514-T1	scaffold1	99.682	314	1	0	371	684	43764160	43764473	3.38e-162	575
FUN_003515-T1	scaffold1	99.129	1836	16	0	169	2004	43746248	43748083	0	3302
FUN_003517-T1	scaffold1	100	186	0	0	373	558	43715145	43714960	8.39e-93	344
FUN_003518-T1	scaffold1	99.074	216	0	2	394	607	43704420	43704635	1.51e-105	387
FUN_003519-T1	scaffold1	100	464	0	0	1	464	43683543	43684006	0	857
FUN_003520-T1	scaffold1	99.861	1444	2	0	770	2213	43678634	43680077	0	2656
FUN_003521-T1	scaffold1	98.907	183	2	0	95	277	43641594	43641776	1.39e-87	327
FUN_003522-T1	scaffold1	99.525	632	0	3	1228	1857	43601765	43601135	0	1147
FUN_003523-T1	scaffold1	99.743	777	2	0	1115	1891	43574361	43575137	0	1424
FUN_003524-T1	scaffold1	100	327	0	0	1	327	43558358	43558032	1.97e-171	604
FUN_003526-T1	scaffold1	99.746	1573	4	0	783	2355	43534706	43533134	0	2883
FUN_003527-T1	scaffold1	100	419	0	0	1	419	43524401	43523983	0	774
FUN_003528-T1	scaffold1	99.138	232	2	0	155	386	43508579	43508810	1.13e-114	418
FUN_003531-T1	scaffold1	99.024	205	1	1	62	265	43418167	43417963	1.31e-99	366
FUN_003532-T1	scaffold1	99.425	522	3	0	568	1089	43409327	43408806	0	948
FUN_003533-T1	scaffold1	100	378	0	0	64	441	43392437	43392814	0	699
FUN_003534-T1	scaffold1	100	236	0	0	1	236	43389541	43389306	1.69e-120	436
FUN_003535-T1	scaffold1	99.802	505	0	1	604	1107	43368523	43368019	0	926
FUN_003536-T1	scaffold1	98.556	277	4	0	246	522	43349916	43350192	9.49e-137	490
FUN_003537-T1	scaffold1	98.375	800	5	1	314	1113	43096239	43097030	0	1399
FUN_003538-T1	scaffold1	94.915	177	9	0	271	447	43090697	43090873	1.08e-72	278
FUN_003539-T1	scaffold1	99.363	785	5	0	1	785	43072492	43073276	0	1423
FUN_003543-T1	scaffold1	99.79	1430	3	0	1	1430	42984309	42982880	0	2625
FUN_003544-T1	scaffold1	100	369	0	0	487	855	42938607	42938975	0	682
FUN_003545-T1	scaffold1	99.632	272	1	0	1	272	42922561	42922832	8.7e-139	497
FUN_003546-T1	scaffold1	99.694	327	0	1	1	326	42912255	42911929	3.88e-169	597
FUN_003548-T1	scaffold1	99.729	369	1	0	487	855	42904366	42904734	0	676
FUN_003549-T1	scaffold1	100	270	0	0	3	272	42888240	42888509	2.42e-139	499
FUN_003552-T1	scaffold1	99.73	740	2	0	33818	34557	42697021	42696282	0	1356
FUN_003553-T1	scaffold1	100	283	0	0	914	1196	42694583	42694865	2.4e-146	523
FUN_003554-T1	scaffold1	100	211	0	0	400	610	42676958	42677168	3.44e-106	390
FUN_003556-T1	scaffold1	100	237	0	0	430	666	42668492	42668728	4.5e-121	438
FUN_003557-T1	scaffold1	100	658	0	0	1	658	42648058	42648715	0	1216
FUN_003559-T1	scaffold1	100	269	0	0	1	269	42598354	42598086	3e-139	497
FUN_003560-T1	scaffold1	99.642	279	0	1	1	278	42595102	42594824	2.75e-142	508
FUN_003561-T1	scaffold1	99.827	1157	1	1	1068	2223	42566802	42565646	0	2124
FUN_003562-T1	scaffold1	99.196	373	1	2	1	373	42562136	42562506	0	671
FUN_003564-T1	scaffold1	98.324	179	1	2	1	179	42560651	42560475	1.3e-83	313
FUN_003565-T1	scaffold1	99.92	1248	1	0	1	1248	42278867	42277620	0	2300
FUN_003566-T1	scaffold1	100	681	0	0	1	681	42268827	42268147	0	1258
FUN_003569-T1	scaffold1	100	694	0	0	486	1179	42232384	42231691	0	1282
FUN_003570-T1	scaffold1	99.275	138	0	1	722	859	42228950	42229086	1.23e-63	248
FUN_003571-T1	scaffold1	100	147	0	0	1	147	42209526	42209672	2.41e-71	272
FUN_003572-T1	scaffold1	99.313	291	0	2	18	306	42194996	42194706	1.52e-147	525
FUN_003573-T1	scaffold1	99.942	1732	0	1	1087	2817	42191812	42190081	0	3192
FUN_003574-T1	scaffold1	100	287	0	0	222	508	42167679	42167965	2.58e-148	531
FUN_003575-T1	scaffold1	100	348	0	0	1	348	42094706	42095053	0	643
FUN_003576-T1	scaffold1	100	395	0	0	74	468	42083501	42083107	0	730
FUN_003577-T1	scaffold1	99.631	271	1	0	24	294	42037131	42037401	1.1e-138	496
FUN_003578-T1	scaffold1	100	284	0	0	6895	7178	41960704	41960421	1.33e-145	525
FUN_003579-T1	scaffold1	100	228	0	0	1080	1307	41867226	41866999	1.21e-115	422
FUN_003580-T1	scaffold1	99.181	733	6	0	11706	12438	41757637	41756905	0	1321
FUN_003581-T1	scaffold1	99.759	415	0	1	249	662	41749672	41750086	0	760
FUN_003582-T1	scaffold1	100	409	0	0	366	774	41740789	41741197	0	756
FUN_003584-T1	scaffold1	99.349	307	2	0	321	627	41701533	41701839	1.12e-156	556
FUN_003585-T1	scaffold1	100	466	0	0	405	870	41674049	41673584	0	861
FUN_003589-T1	scaffold1	98.45	258	3	1	1	257	41575135	41574878	9.58e-126	453
FUN_003590-T1	scaffold1	98.864	176	2	0	1313	1488	41565042	41565217	2.14e-83	315
FUN_003591-T1	scaffold1	98.75	160	2	0	111	270	41533096	41533255	6e-75	285
FUN_003593-T1	scaffold1	98.958	384	4	0	124	507	41492395	41492778	0	688
FUN_003594-T1	scaffold1	99.344	610	4	0	132	741	41487868	41488477	0	1105
FUN_003595-T1	scaffold1	99.742	774	2	0	1	774	41434962	41435735	0	1419
FUN_003597-T1	scaffold1	99.02	102	1	0	19	120	41426208	41426107	8.98e-45	183
FUN_003598-T1	scaffold1	99.394	165	1	0	399	563	41422135	41422299	2.12e-79	300
FUN_003599-T1	scaffold1	100	176	0	0	22	197	41400574	41400749	6.06e-87	326
FUN_003600-T1	scaffold1	100	315	0	0	485	799	41386955	41387269	2.72e-164	582
FUN_003601-T1	scaffold1	100	167	0	0	452	618	41370779	41370613	3.41e-82	309
FUN_003602-T1	scaffold1	100	169	0	0	1	169	41367842	41367674	2.79e-83	313
FUN_003603-T1	scaffold1	99.278	277	2	0	1	277	41162502	41162226	7.3e-140	501
FUN_003604-T1	scaffold1	100	700	0	0	1	700	41105334	41104635	0	1293
FUN_003605-T1	scaffold1	100	395	0	0	268	662	41085484	41085878	0	730
FUN_003606-T1	scaffold1	98.263	1094	16	1	2280	3373	41226375	41225285	0	1912
FUN_003607-T1	scaffold1	99.746	394	1	0	268	661	41209955	41210348	0	723
FUN_003610-T1	scaffold1	99.2	250	2	0	1104	1353	41050288	41050537	1.2e-124	451
FUN_003611-T1	scaffold1	100	787	0	0	1	787	41026407	41025621	0	1454
FUN_003613-T1	scaffold1	99.507	203	1	0	1044	1246	40989356	40989558	4.26e-100	370
FUN_003623-T1	scaffold1	100	214	0	0	105	318	40961050	40961263	1.25e-108	396
FUN_003624-T1	scaffold1	91.021	1626	93	16	137	1728	40957934	40956328	0	2145
FUN_003625-T1	scaffold1	100	194	0	0	261	454	40951736	40951929	5.62e-97	359
FUN_003626-T1	scaffold1	99.495	198	1	0	1	198	40934121	40934318	1.51e-97	361
FUN_003627-T1	scaffold1	100	192	0	0	1	192	40909743	40909934	7.18e-96	355
FUN_003628-T1	scaffold1	99.401	334	2	0	1768	2101	40888388	40888055	4.92e-171	606
FUN_003629-T1	scaffold1	100	468	0	0	37	504	40877072	40877539	0	865
FUN_003630-T1	scaffold1	99.936	1553	1	0	989	2541	40866653	40868205	0	2863
FUN_003631-T1	scaffold1	99.556	675	3	0	274	948	40844725	40844051	0	1230
FUN_003632-T1	scaffold2	99.496	595	2	1	106	699	45871171	45871765	0	1081
FUN_003634-T1	scaffold1	99.921	1260	1	0	1	1260	40508757	40510016	0	2322
FUN_003635-T1	scaffold1	100	179	0	0	443	621	40415175	40414997	7.31e-89	331
FUN_003636-T1	scaffold1	100	240	0	0	304	543	40391291	40391052	7.81e-123	444
FUN_003637-T1	scaffold1	100	146	0	0	991	1136	40287167	40287312	3.11e-70	270
FUN_003638-T1	scaffold1	99.438	356	1	1	1	355	40257603	40257958	0	645
FUN_003639-T1	scaffold1	99.627	268	1	0	315	582	40223875	40223608	1.06e-136	490
FUN_003640-T1	scaffold1	100	560	0	0	1	560	40214901	40214342	0	1035
FUN_003641-T1	scaffold1	99.903	1036	1	0	66	1101	40207920	40208955	0	1908
FUN_003642-T1	scaffold1	99.594	493	2	0	33	525	40205885	40205393	0	900
FUN_003643-T1	scaffold1	99.404	503	2	1	423	924	40177142	40176640	0	911
FUN_003644-T1	scaffold2	99.558	1131	4	1	1477	2607	74878771	74879900	0	2060
FUN_003645-T1	scaffold1	100	412	0	0	78	489	40138882	40138471	0	761
FUN_003646-T1	scaffold10	100	542	0	0	913	1454	8504802	8504261	0	1002
FUN_003647-T1	scaffold1	98.805	251	3	0	320	570	40053314	40053564	6.36e-124	448
FUN_003648-T1	scaffold1	97.551	245	5	1	69	312	40045029	40045273	2.62e-115	418
FUN_003649-T1	scaffold1	100	362	0	0	110	471	40019756	40020117	0	669
FUN_003650-T1	scaffold1	99.736	379	1	0	1596	1974	39998964	39998586	0	695
FUN_003651-T1	scaffold1	99.788	472	1	0	1	472	39932563	39932092	0	867
FUN_003654-T1	scaffold4	100	574	0	0	156	729	61812225	61812798	0	1061
FUN_003655-T1	scaffold4	98.974	195	2	0	145	339	61790421	61790227	1.77e-94	350
FUN_003656-T1	scaffold4	100	576	0	0	433	1008	61782313	61782888	0	1064
FUN_003657-T1	scaffold4	100	196	0	0	171	366	61771640	61771835	1.48e-98	363
FUN_003659-T1	scaffold4	100	215	0	0	298	512	61747239	61747025	1.53e-108	398
FUN_003660-T1	scaffold4	100	494	0	0	1	494	61719944	61720437	0	913
FUN_003661-T1	scaffold4	99.505	202	1	0	894	1095	61708983	61708782	1e-99	368
FUN_003662-T1	scaffold4	99.375	160	1	0	1224	1383	61689734	61689893	3.8e-76	291
FUN_003663-T1	scaffold4	98.429	191	1	2	931	1119	61667272	61667462	1.04e-89	335
FUN_003664-T1	scaffold4	98.54	137	2	0	155	291	61632568	61632704	1.57e-62	243
FUN_003665-T1	scaffold4	93.857	293	2	2	347	639	61631744	61632020	9.34e-118	427
FUN_003666-T1	scaffold4	100	101	0	0	641	741	61603118	61603018	2.01e-45	187
FUN_003667-T1	scaffold7	99.552	223	1	0	1181	1403	17838955	17838733	2.88e-111	407
FUN_003671-T1	scaffold4	100	135	0	0	433	567	61518832	61518966	1.91e-64	250
FUN_003672-T1	scaffold4	99.542	1092	4	1	8	1098	61504428	61503337	0	1988
FUN_003675-T1	scaffold1	100	1008	0	0	67	1074	39860567	39859560	0	1862
FUN_003676-T1	scaffold1	99.356	1087	7	0	15	1101	39801307	39802393	0	1969
FUN_003679-T1	scaffold1	99.534	429	2	0	1	429	39777228	39777656	0	782
FUN_003681-T1	scaffold1	100	1049	0	0	1	1049	39765599	39764551	0	1938
FUN_003682-T1	scaffold1	100	975	0	0	193	1167	39753261	39754235	0	1801
FUN_003683-T1	scaffold1	99.094	552	5	0	727	1278	39747356	39747907	0	992
FUN_003684-T1	scaffold1	99.228	259	2	0	536	794	39706800	39707058	9.46e-130	468
FUN_003685-T1	scaffold1	99.254	134	0	1	134	267	39676676	39676808	5.13e-62	241
FUN_003686-T1	scaffold1	100	122	0	0	197	318	39664218	39664339	1.74e-57	226
FUN_003689-T1	scaffold1	99.627	536	2	0	1	536	39583935	39584470	0	979
FUN_003690-T1	scaffold1	100	156	0	0	271	426	39554948	39554793	2.99e-76	289
FUN_003692-T1	scaffold1	99.355	155	1	0	134	288	39547417	39547263	3.36e-74	281
FUN_003694-T1	scaffold1	93.299	388	15	7	1	387	39519826	39519449	1.44e-158	562
FUN_003695-T1	scaffold1	99.572	1401	5	1	1174	2574	39509963	39511362	0	2553
FUN_003696-T1	scaffold4	99.038	208	2	0	225	432	92723807	92724014	8.16e-102	374
FUN_003697-T1	scaffold1	99.394	495	3	0	211	705	39492866	39492372	0	898
FUN_003698-T1	scaffold1	100	181	0	0	411	591	39492178	39492358	5.36e-90	335
FUN_003699-T1	scaffold1	98.017	353	3	2	435	783	39476211	39476563	1.07e-172	610
FUN_003703-T1	scaffold1	100	913	0	0	366	1278	39410340	39411252	0	1687
FUN_003704-T1	scaffold1	99.682	314	1	0	1	314	39395801	39396114	3.29e-162	575
FUN_003706-T1	scaffold1	99.706	340	1	0	1	340	39368419	39368758	8.7e-177	623
FUN_003707-T1	scaffold1	99.896	957	1	0	1003	1959	39355654	39356610	0	1762
FUN_003708-T1	scaffold1	97.198	571	9	3	1	571	39302414	39301851	0	959
FUN_003711-T1	scaffold1	98.169	874	16	0	144	1017	39272102	39271229	0	1526
FUN_003712-T1	scaffold1	98.565	418	0	1	72	483	39264980	39265397	0	734
FUN_003713-T1	scaffold1	99.886	880	1	0	123	1002	39257891	39257012	0	1620
FUN_003715-T1	scaffold1	100	161	0	0	84	244	39254138	39253978	6.62e-79	298
FUN_003715-T2	scaffold1	100	155	0	0	84	238	39253246	39253092	1e-75	287
FUN_003716-T1	scaffold1	99.618	262	1	0	1	262	39246092	39245831	1.02e-132	479
FUN_003717-T1	scaffold1	100	337	0	0	1380	1716	39187746	39187410	3.06e-176	623
FUN_003718-T1	scaffold1	99.127	229	1	1	55	282	101845612	101845384	3.92e-113	411
FUN_003719-T1	scaffold1	99.367	158	1	0	943	1100	101838868	101838711	3.68e-75	287
FUN_003720-T1	scaffold1	98.992	397	2	2	41	435	101796662	101796266	0	710
FUN_003721-T1	scaffold1	94.163	514	3	11	51	538	101788570	101789082	0	758
FUN_003722-T1	scaffold1	95.833	720	18	4	16	729	101320497	101319784	0	1153
FUN_003725-T1	scaffold1	99.51	204	1	0	359	562	101272495	101272292	8.44e-101	372
FUN_003726-T1	scaffold1	91.122	811	33	7	390	1200	101260679	101259908	0	1062
FUN_003727-T1	scaffold1	95.808	1002	12	9	1	1001	101211344	101212316	0	1591
FUN_003732-T1	scaffold1	100	142	0	0	1	142	101103476	101103617	1.04e-68	263
FUN_003734-T1	scaffold1	100	251	0	0	191	441	101054167	101054417	1.23e-128	464
FUN_003735-T1	scaffold10	96.923	260	0	1	91	342	43443007	43442748	1.34e-118	429
FUN_003736-T1	scaffold1	100	346	0	0	315	660	101017216	101017561	0	640
FUN_003737-T1	scaffold1	100	218	0	0	107	324	101000638	101000855	7.65e-111	403
FUN_003739-T1	scaffold1	100	167	0	0	254	420	100979380	100979546	4.31e-82	309
FUN_003740-T1	scaffold2	99.13	345	3	0	475	819	98300779	98300435	5.16e-176	621
FUN_003741-T1	scaffold2	99.806	515	1	0	872	1386	98319762	98320276	0	946
FUN_003742-T1	scaffold2	100	257	0	0	683	939	98345193	98345449	4.9e-132	475
FUN_003743-T1	scaffold2	100	361	0	0	78	438	98346315	98345955	0	667
FUN_003744-T1	scaffold2	100	354	0	0	1412	1765	98355320	98354967	0	654
FUN_003745-T1	scaffold2	100	275	0	0	947	1221	98369539	98369265	6.32e-142	508
FUN_003746-T1	scaffold2	99.843	2555	4	0	458	3012	98386504	98383950	0	4697
FUN_003747-T1	scaffold2	99.886	874	1	0	1072	1945	98416051	98416924	0	1609
FUN_003748-T1	scaffold2	100	335	0	0	1	335	98440991	98440657	3.4e-175	619
FUN_003749-T1	scaffold2	99.605	253	1	0	237	489	98441519	98441267	1.93e-128	462
FUN_003750-T1	scaffold2	100	353	0	0	1409	1761	98466128	98466480	0	652
FUN_003751-T1	scaffold2	99.309	579	3	1	172	750	98473925	98473348	0	1046
FUN_003752-T1	scaffold2	100	699	0	0	1	699	98483425	98484123	0	1291
FUN_003754-T1	scaffold1	100	332	0	0	197	528	43842616	43842285	5.46e-174	614
FUN_003755-T1	scaffold1	94.587	351	6	6	1	351	43839127	43838790	1.45e-148	531
FUN_003757-T1	scaffold1	99.66	882	0	2	684	1565	43806622	43807500	0	1609
FUN_003758-T1	scaffold1	99.682	314	1	0	371	684	43764160	43764473	3.38e-162	575
FUN_003759-T1	scaffold1	99.946	1836	1	0	169	2004	43746248	43748083	0	3386
FUN_003761-T1	scaffold1	99.598	249	1	0	442	690	43735791	43736039	4.64e-126	455
FUN_003762-T1	scaffold1	100	186	0	0	280	465	43715145	43714960	6.92e-93	344
FUN_003763-T1	scaffold1	100	216	0	0	394	609	43704420	43704635	2.47e-109	399
FUN_003764-T1	scaffold1	100	464	0	0	1	464	43683543	43684006	0	857
FUN_003765-T1	scaffold1	99.584	1444	6	0	908	2351	43678634	43680077	0	2634
FUN_003766-T1	scaffold1	100	183	0	0	95	277	43641594	43641776	6.46e-91	339
FUN_003767-T1	scaffold1	100	173	0	0	354	526	43634756	43634584	2.43e-85	320
FUN_003768-T1	scaffold1	99.734	751	0	2	412	1161	43601765	43601016	0	1375
FUN_003769-T1	scaffold1	99.743	777	2	0	962	1738	43574361	43575137	0	1424
FUN_003770-T1	scaffold1	99.898	978	0	1	1	977	43558964	43557987	0	1799
FUN_003772-T1	scaffold1	100	766	0	0	27	792	43540695	43539930	0	1415
FUN_003773-T1	scaffold1	100	190	0	0	51	240	43534706	43534517	2.24e-95	351
FUN_003774-T1	scaffold1	100	451	0	0	1	451	43524401	43523951	0	833
FUN_003775-T1	scaffold1	99.138	232	2	0	155	386	43508579	43508810	1.04e-114	418
FUN_003776-T1	scaffold1	99.734	1127	3	0	6	1132	43484727	43483601	0	2065
FUN_003779-T1	scaffold1	100	234	0	0	1	234	43430118	43429885	2.01e-119	433
FUN_003780-T1	scaffold1	99.425	522	3	0	568	1089	43409327	43408806	0	948
FUN_003781-T1	scaffold1	99.735	378	1	0	64	441	43392437	43392814	0	693
FUN_003782-T1	scaffold1	100	236	0	0	1	236	43389541	43389306	1.83e-120	436
FUN_003783-T1	scaffold1	100	516	0	0	604	1119	43368523	43368008	0	953
FUN_003784-T1	scaffold1	99.676	309	1	0	1	309	43364710	43365018	1.43e-159	566
FUN_003785-T1	scaffold1	98.375	800	5	1	314	1113	43096239	43097030	0	1399
FUN_003786-T1	scaffold1	98.485	132	2	0	32	163	43090996	43091127	1.23e-59	233
FUN_003787-T1	scaffold1	99.363	785	5	0	1	785	43072492	43073276	0	1423
FUN_003793-T1	scaffold1	99.507	406	2	0	81	486	42993081	42992676	0	739
FUN_003794-T1	scaffold1	99.758	1241	3	0	1	1241	42984309	42983069	0	2276
FUN_003795-T1	scaffold1	100	270	0	0	3	272	42888240	42888509	3.88e-139	499
FUN_003797-T1	scaffold6	99.917	1212	1	0	1	1212	69901860	69903071	0	2233
FUN_003798-T1	scaffold1	100	740	0	0	33059	33798	42697021	42696282	0	1367
FUN_003799-T1	scaffold1	100	235	0	0	1043	1277	42694631	42694865	1.23e-119	435
FUN_003801-T1	scaffold1	100	237	0	0	430	666	42668492	42668728	4.5e-121	438
FUN_003802-T1	scaffold1	99.864	734	0	1	18	750	42647697	42648430	0	1349
FUN_003803-T1	scaffold1	99.767	858	1	1	1631	2487	42566802	42565945	0	1572
FUN_003804-T1	scaffold1	99.196	373	1	2	1	373	42562136	42562506	0	671
FUN_003806-T1	scaffold1	98.324	179	1	2	1	179	42560651	42560475	1.3e-83	313
FUN_003807-T1	scaffold1	99.926	1346	1	0	1	1346	42279041	42277696	0	2481
FUN_003808-T1	scaffold1	100	984	0	0	1	984	42269130	42268147	0	1818
FUN_003811-T1	scaffold1	100	717	0	0	1	717	42236773	42236057	0	1325
FUN_003812-T1	scaffold1	99.275	138	0	1	689	826	42228950	42229086	1.19e-63	248
FUN_003813-T1	scaffold1	98.639	147	2	0	1	147	42209526	42209672	5.46e-68	261
FUN_003814-T1	scaffold1	99.921	2529	1	1	911	3438	42192650	42190122	0	4658
FUN_003815-T1	scaffold1	100	282	0	0	463	744	42188796	42188515	9.12e-146	521
FUN_003816-T1	scaffold1	99.652	287	1	0	222	508	42167679	42167965	1.21e-146	525
FUN_003817-T1	scaffold1	100	588	0	0	295	882	42155505	42156092	0	1086
FUN_003818-T1	scaffold1	100	211	0	0	1	211	42125988	42126198	2.4e-106	390
FUN_003819-T1	scaffold1	98.693	153	1	1	640	791	42115176	42115328	2.71e-70	270
FUN_003820-T1	scaffold1	100	395	0	0	74	468	42083501	42083107	0	730
FUN_003821-T1	scaffold1	98.876	267	3	0	1	267	42037135	42037401	3.59e-133	477
FUN_003822-T1	scaffold1	100	193	0	0	2105	2297	41975417	41975225	6.36e-96	357
FUN_003823-T1	scaffold1	100	284	0	0	3742	4025	41960704	41960421	2.24e-146	525
FUN_003824-T1	scaffold1	100	244	0	0	2587	2830	41945596	41945353	2.55e-124	451
FUN_003825-T1	scaffold1	99.618	262	1	0	4322	4583	41930522	41930261	5.79e-132	479
FUN_003826-T1	scaffold1	98.162	272	5	0	1	272	41867270	41866999	3.42e-132	475
FUN_003827-T1	scaffold1	99.749	797	2	0	1	797	43924648	43925444	0	1461
FUN_003831-T1	scaffold1	99.261	541	2	2	14	552	40153547	40153007	0	976
FUN_003832-T1	scaffold1	100	412	0	0	78	489	40138882	40138471	0	761
FUN_003833-T1	scaffold1	99.603	252	1	0	70	321	40071763	40071512	4.43e-128	460
FUN_003834-T1	scaffold1	95.918	441	18	0	913	1353	40065856	40066296	0	715
FUN_003835-T1	scaffold1	98.805	251	3	0	320	570	40053314	40053564	6.36e-124	448
FUN_003836-T1	scaffold9	99.432	176	0	1	168	342	19383270	19383445	6.35e-85	318
FUN_003837-T1	scaffold1	98.276	232	4	0	69	300	40045029	40045260	5.43e-112	407
FUN_003838-T1	scaffold1	100	481	0	0	1	481	39971385	39970905	0	889
FUN_003842-T1	scaffold4	100	574	0	0	156	729	61812225	61812798	0	1061
FUN_003843-T1	scaffold4	98.462	195	3	0	145	339	61790421	61790227	8.25e-93	344
FUN_003844-T1	scaffold4	100	576	0	0	433	1008	61782313	61782888	0	1064
FUN_003845-T1	scaffold4	100	196	0	0	171	366	61771640	61771835	1.48e-98	363
FUN_003847-T1	scaffold4	100	215	0	0	448	662	61747239	61747025	1.68e-108	398
FUN_003848-T1	scaffold4	100	494	0	0	1	494	61719944	61720437	0	913
FUN_003849-T1	scaffold4	100	202	0	0	894	1095	61708983	61708782	2.15e-101	374
FUN_003850-T1	scaffold4	99.375	160	1	0	1224	1383	61689734	61689893	3.8e-76	291
FUN_003851-T1	scaffold4	98.429	191	1	2	340	528	61667272	61667462	4.76e-90	335
FUN_003852-T1	scaffold4	99.519	208	1	0	327	534	61631807	61632014	3.07e-103	379
FUN_003853-T1	scaffold4	97.34	188	5	0	707	894	61600235	61600048	2.31e-85	320
FUN_003854-T1	scaffold8	100	535	0	0	1	535	6134863	6134329	0	989
FUN_003858-T1	scaffold9	99.538	1300	6	0	48	1347	21239422	21238123	0	2368
FUN_003861-T1	scaffold1	100	1008	0	0	232	1239	39860567	39859560	0	1862
FUN_003862-T1	scaffold9	99.432	176	0	1	168	342	19383270	19383445	6.35e-85	318
FUN_003863-T1	scaffold1	98.954	765	8	0	15	779	39801307	39802071	0	1369
FUN_003866-T1	scaffold1	99.354	1083	7	0	16	1098	39776574	39777656	0	1962
FUN_003868-T1	scaffold1	99.828	1164	2	0	1	1164	39765599	39764436	0	2139
FUN_003870-T1	scaffold1	100	975	0	0	193	1167	39753261	39754235	0	1801
FUN_003871-T1	scaffold1	99.094	552	5	0	766	1317	39747356	39747907	0	992
FUN_003872-T1	scaffold1	99.228	259	2	0	536	794	39706800	39707058	9.46e-130	468

## Sheet: scaf_1_default_edulis
Query	Subject	Percent identity	Alignment length	Mismatches	Gap open	Query start	Query end	Subject start	Subject end	e value	Bit score
FUN_000001-T1	scaffold1	100	360	0	0	1	360	112406203	112405844	0	665
FUN_000002-T1	scaffold1	99.916	2379	2	0	1	2379	112386100	112388478	0	4383
FUN_000004-T1	scaffold1	100	127	0	0	214	340	112343434	112343308	6.73e-60	235
FUN_000005-T1	scaffold1	100	506	0	0	1	506	112319508	112319003	0	935
FUN_000007-T1	scaffold1	99.894	1888	2	0	486	2373	112297288	112295401	0	3476
FUN_000008-T1	scaffold1	100	1486	0	0	216	1701	112270657	112269172	0	2745
FUN_000009-T1	scaffold1	99.787	1877	4	0	588	2464	112240594	112238718	0	3445
FUN_000010-T1	scaffold1	100	211	0	0	1	211	112088647	112088857	1.27e-106	390
FUN_000011-T1	scaffold1	100	114	0	0	53	166	112110153	112110040	7.17e-53	211
FUN_000012-T1	scaffold1	99.845	647	1	0	7	653	112118085	112118731	0	1190
FUN_000013-T1	scaffold1	99.229	389	3	0	1	389	112138622	112138234	0	702
FUN_000014-T1	scaffold1	100	327	0	0	283	609	112158988	112159314	3.82e-171	604
FUN_000015-T1	scaffold2	99.415	513	3	0	1	513	76568362	76567850	0	931
FUN_000016-T1	scaffold1	99.19	247	2	0	480	726	112172213	112172459	2.94e-123	446
FUN_000017-T1	scaffold1	99.823	566	1	0	1	566	112178182	112178747	0	1040
FUN_000018-T1	scaffold1	99.69	646	2	0	915	1560	105002027	105002672	0	1182
FUN_000019-T1	scaffold6	99.422	1038	6	0	1018	2055	45085077	45084040	0	1884
FUN_000020-T1	scaffold6	100	155	0	0	440	594	84437546	84437392	1.92e-75	287
FUN_000021-T1	scaffold6	98.776	245	0	3	350	594	84435339	84435098	1.86e-119	433
FUN_000022-T1	scaffold10	100	571	0	0	44	614	50130096	50130666	0	1055
FUN_000023-T1	scaffold6	98.881	268	1	1	206	471	84420190	84419923	6.63e-133	477
FUN_000024-T1	scaffold10	99.717	353	1	0	1	353	50127514	50127162	0	647
FUN_000025-T1	scaffold1	100	217	0	0	273	489	112050174	112049958	4.27e-110	401
FUN_000026-T1	scaffold1	100	339	0	0	1	339	112038866	112038528	1.38e-177	627
FUN_000027-T1	scaffold1	99.578	237	1	0	824	1060	112031376	112031140	4.3e-119	433
FUN_000028-T1	scaffold1	99.023	307	0	3	165	468	112027681	112027375	4.95e-154	547
FUN_000029-T1	scaffold1	100	719	0	0	92	810	112012919	112012201	0	1328
FUN_000030-T1	scaffold1	99.767	429	0	1	434	861	111949843	111949415	0	785
FUN_000031-T1	scaffold1	99.606	508	1	1	91	598	111933187	111932681	0	926
FUN_000032-T1	scaffold1	100	162	0	0	242	403	111901654	111901815	4.23e-79	300
FUN_000033-T1	scaffold1	99.315	438	2	1	38	474	111892108	111892545	0	791
FUN_000034-T1	scaffold1	100	611	0	0	11	621	111845924	111845314	0	1129
FUN_000035-T1	scaffold1	97.416	658	17	0	186	843	111825880	111825223	0	1122
FUN_000038-T1	scaffold1	99.76	833	2	0	1	833	111797878	111797046	0	1528
FUN_000040-T1	scaffold1	99.785	1859	4	0	8	1866	111765161	111767019	0	3411
FUN_000041-T1	scaffold1	98.773	163	2	0	613	775	111753123	111753285	1.66e-76	291
FUN_000042-T1	scaffold1	100	209	0	0	140	348	111741638	111741846	2.17e-105	387
FUN_000043-T1	scaffold1	99.02	204	1	1	1271	1474	111716441	111716239	2.51e-98	364
FUN_000044-T1	scaffold1	100	233	0	0	155	387	111711479	111711711	4.24e-119	431
FUN_000045-T1	scaffold1	95.511	401	3	2	1	401	111699063	111699448	9.8e-178	627
FUN_000046-T1	scaffold1	98.693	306	4	0	1	306	111693985	111694290	4.67e-153	544
FUN_000047-T1	scaffold1	100	398	0	0	23	420	111693557	111693954	0	736
FUN_000048-T1	scaffold1	98.582	141	2	0	70	210	111684025	111683885	6.5e-65	250
FUN_000049-T1	scaffold1	98.592	284	4	0	64	347	111680806	111681089	8.56e-141	503
FUN_000050-T1	scaffold1	94.799	423	4	1	71	475	111671882	111672304	0	643
FUN_000051-T1	scaffold1	98.765	243	3	0	1	243	111647858	111648100	8.37e-120	433
FUN_000052-T1	scaffold1	93.284	402	2	5	67	468	111642927	111642551	1.06e-160	569
FUN_000053-T1	scaffold1	99.507	1217	6	0	1	1217	111642522	111641306	0	2215
FUN_000054-T1	scaffold1	98.336	661	11	0	143	803	111627457	111628117	0	1160
FUN_000055-T1	scaffold1	96.68	241	8	0	37	277	111626263	111626503	5.69e-110	401
FUN_000056-T1	scaffold1	99.692	973	3	0	981	1953	111615598	111614626	0	1781
FUN_000057-T1	scaffold1	99.12	341	3	0	635	975	111605849	111606189	2.32e-173	614
FUN_000058-T1	scaffold1	98.515	202	2	1	201	402	111588704	111588904	2.73e-96	355
FUN_000059-T1	scaffold1	99.706	681	2	0	1	681	111578930	111578250	0	1247
FUN_000060-T1	scaffold1	100	133	0	0	215	347	111558212	111558344	1.87e-63	246
FUN_000061-T1	scaffold1	100	192	0	0	60	251	111550706	111550515	5.39e-96	355
FUN_000062-T1	scaffold1	100	228	0	0	2125	2352	111530954	111530727	1.76e-115	422
FUN_000063-T1	scaffold1	99.558	226	1	0	153	378	111523788	111523563	7.94e-113	412
FUN_000064-T1	scaffold1	99.63	270	1	0	790	1059	111516103	111516372	1.53e-137	494
FUN_000065-T1	scaffold1	100	232	0	0	352	583	111501563	111501332	6.85e-118	429
FUN_000066-T1	scaffold1	99.196	373	1	1	1	373	111485004	111484634	0	671
FUN_000068-T1	scaffold1	88.411	768	44	22	6	738	111435864	111436621	0	883
FUN_000070-T1	scaffold1	97.885	331	6	1	1	330	111401074	111401404	2.02e-161	571
FUN_000072-T1	scaffold1	98.69	229	1	2	186	414	111375101	111374875	2.76e-111	405
FUN_000073-T1	scaffold1	100	254	0	0	385	638	111339075	111339328	2.8e-130	470
FUN_000075-T1	scaffold1	100	307	0	0	333	639	111296030	111295724	1.68e-159	568
FUN_000076-T1	scaffold1	99.408	169	1	0	1	169	111273027	111273195	4.86e-82	307
FUN_000077-T1	scaffold1	100	742	0	0	1	742	111269049	111269790	0	1371
FUN_000078-T1	scaffold1	97.468	158	4	0	35	192	111245642	111245799	2.15e-70	270
FUN_000079-T1	scaffold1	99.58	238	1	0	139	376	111233575	111233812	8.09e-120	435
FUN_000080-T1	scaffold1	99.625	267	1	0	72	338	111225195	111224929	7.74e-136	488
FUN_000081-T1	scaffold1	99.5	200	1	0	482	681	111181422	111181223	7.93e-99	364
FUN_000082-T1	scaffold1	100	145	0	0	248	392	111178536	111178680	4.17e-70	268
FUN_000087-T1	scaffold1	100	187	0	0	3	189	111165657	111165843	2.69e-93	346
FUN_000088-T1	scaffold1	99.707	341	1	0	965	1305	111159080	111158740	8.41e-177	625
FUN_000089-T1	scaffold1	99.424	694	2	2	90	781	111156847	111156154	0	1258
FUN_000090-T1	scaffold1	100	445	0	0	51	495	111128577	111129021	0	822
FUN_000091-T1	scaffold1	100	227	0	0	167	393	111102640	111102414	2.29e-115	420
FUN_000092-T1	scaffold1	99.769	432	1	0	43	474	111073911	111073480	0	793
FUN_000094-T1	scaffold1	100	169	0	0	1311	1479	111062075	111062243	6.47e-83	313
FUN_000096-T1	scaffold1	100	196	0	0	108	303	111044516	111044321	1.84e-98	363
FUN_000097-T1	scaffold1	99.535	215	1	0	1	215	111008966	111008752	9.85e-107	392
FUN_000098-T1	scaffold1	99.93	1429	1	0	55	1483	110978097	110979525	0	2634
FUN_000099-T1	scaffold1	98.901	182	2	0	299	480	110967579	110967398	6.54e-87	326
FUN_000100-T1	scaffold1	100	1445	0	0	20	1464	110915671	110914227	0	2669
FUN_000101-T1	scaffold1	99.542	1311	6	0	1	1311	110909618	110910928	0	2388
FUN_000102-T1	scaffold1	100	1380	0	0	1	1380	110883905	110885284	0	2549
FUN_000103-T1	scaffold1	100	1315	0	0	3	1317	110880159	110878845	0	2429
FUN_000104-T1	scaffold1	99.169	963	7	1	101	1062	110866398	110865436	0	1733
FUN_000105-T1	scaffold1	99.466	562	3	0	106	667	110861572	110862133	0	1022
FUN_000106-T1	scaffold8	99.419	172	1	0	141	312	25802886	25802715	1.27e-83	313
FUN_000107-T1	scaffold1	95.724	304	11	2	1	303	110840216	110840518	1.91e-136	488
FUN_000108-T1	scaffold1	99.627	268	1	0	252	519	110839646	110839913	9.43e-137	490
FUN_000109-T1	scaffold1	100	287	0	0	68	354	110827103	110827389	3.7e-149	531
FUN_000110-T1	scaffold1	100	526	0	0	1	526	110814746	110815271	0	972
FUN_000111-T1	scaffold1	99.31	145	1	0	11	155	110814022	110814166	8.21e-69	263
FUN_000114-T1	scaffold1	100	228	0	0	83	310	110771588	110771815	7.26e-116	422
FUN_000115-T1	scaffold1	99.558	679	3	0	1	679	110756083	110755405	0	1238
FUN_000116-T1	scaffold1	100	203	0	0	367	569	110732422	110732220	6.32e-102	375
FUN_000117-T1	scaffold1	99.935	1527	0	1	99	1624	110709149	110710675	0	2813
FUN_000118-T1	scaffold1	99.541	218	0	1	203	420	110701374	110701158	1.69e-108	396
FUN_000122-T1	scaffold1	96.438	393	7	2	21	413	110686679	110686294	0	641
FUN_000123-T1	scaffold1	97.975	642	12	1	8	648	110679636	110680277	0	1112
FUN_000124-T1	scaffold1	100	133	0	0	424	556	110665074	110664942	4.01e-63	246
FUN_000125-T1	scaffold1	99.554	897	4	0	321	1217	110647120	110646224	0	1635
FUN_000126-T1	scaffold1	99.528	1059	3	1	20	1078	110628971	110630027	0	1927
FUN_000127-T1	scaffold1	100	280	0	0	624	903	110558521	110558800	7.7e-145	518
FUN_000128-T1	scaffold1	98.276	174	3	0	241	414	88890854	88891027	2.88e-81	305
FUN_000129-T1	scaffold6	99.583	240	1	0	1	240	84430714	84430475	3.59e-121	438
FUN_000130-T1	scaffold6	100	570	0	0	44	613	84422435	84423004	0	1053
FUN_000131-T1	scaffold10	99.855	691	1	0	206	896	50127852	50127162	0	1271
FUN_000132-T1	scaffold1	97.79	362	0	2	1	361	112047265	112046911	4.05e-175	617
FUN_000133-T1	scaffold1	100	809	0	0	444	1252	112011032	112010224	0	1495
FUN_000134-T1	scaffold7	100	484	0	0	1	484	33798787	33798304	0	894
FUN_000135-T1	scaffold1	99.518	623	3	0	98	720	111892108	111892730	0	1134
FUN_000136-T1	scaffold1	99.87	768	1	0	181	948	111825233	111826000	0	1413
FUN_000139-T1	scaffold1	99.882	849	1	0	3	851	111797894	111797046	0	1563
FUN_000140-T1	scaffold1	99.839	1859	3	0	8	1866	111765161	111767019	0	3417
FUN_000141-T1	scaffold1	99.02	204	1	1	1271	1474	111716441	111716239	2.22e-98	364
FUN_000142-T1	scaffold1	98.374	123	1	1	10	131	111714402	111714280	5.08e-54	215
FUN_000143-T1	scaffold1	99.571	233	1	0	155	387	111711479	111711711	1.97e-117	425
FUN_000144-T1	scaffold1	99.102	334	3	0	219	552	111707313	111706980	4.46e-170	601
FUN_000145-T1	scaffold1	95.262	401	4	2	1	401	111699063	111699448	4.56e-176	621
FUN_000146-T1	scaffold1	100	306	0	0	1	306	111693985	111694290	9.96e-160	566
FUN_000147-T1	scaffold1	100	400	0	0	15	414	111693555	111693954	0	739
FUN_000148-T1	scaffold1	98.582	141	2	0	70	210	111684025	111683885	6.5e-65	250
FUN_000149-T1	scaffold1	100	287	0	0	130	416	111680806	111681092	4.68e-149	531
FUN_000151-T1	scaffold1	99.527	423	2	0	71	493	111671882	111672304	0	771
FUN_000152-T1	scaffold1	92.913	254	0	1	71	306	111662244	111662497	7.5e-96	353
FUN_000153-T1	scaffold1	99.739	2299	6	0	1	2299	111642843	111640545	0	4213
FUN_000154-T1	scaffold1	99.849	661	1	0	62	722	111627457	111628117	0	1216
FUN_000155-T1	scaffold1	97.717	219	5	0	17	235	111626285	111626503	5.88e-103	377
FUN_000156-T1	scaffold1	99.781	1370	2	1	181	1550	111618102	111616734	0	2512
FUN_000157-T1	scaffold1	99.64	278	1	0	901	1178	111610647	111610924	7.5e-142	508
FUN_000158-T1	scaffold1	99.362	784	5	0	36	819	111592305	111591522	0	1421
FUN_000159-T1	scaffold1	99.643	280	1	0	849	1128	111588677	111588956	4.51e-143	512
FUN_000160-T1	scaffold1	100	133	0	0	272	404	111558212	111558344	2.13e-63	246
FUN_000162-T1	scaffold1	99.324	444	3	0	175	618	111508983	111509426	0	804
FUN_000163-T1	scaffold1	97.611	293	2	2	584	871	111499902	111499610	1.84e-138	497
FUN_000164-T1	scaffold1	99.196	373	1	1	1	373	111485004	111484634	0	671
FUN_000166-T1	scaffold1	85.112	806	85	15	4	786	111436331	111435538	0	791
FUN_000168-T1	scaffold1	99.286	420	3	0	1	420	111401074	111401493	0	760
FUN_000170-T1	scaffold1	100	327	0	0	211	537	111339075	111339401	3.35e-171	604
FUN_000172-T1	scaffold1	100	307	0	0	333	639	111296030	111295724	6.95e-160	568
FUN_000173-T1	scaffold1	100	233	0	0	857	1089	111277901	111277669	1.25e-118	431
FUN_000174-T1	scaffold1	99.58	238	1	0	139	376	111233575	111233812	1.61e-119	435
FUN_000175-T1	scaffold1	99.625	267	1	0	72	338	111225195	111224929	6.89e-136	488
FUN_000176-T1	scaffold1	99.5	200	1	0	515	714	111181422	111181223	8.34e-99	364
FUN_000177-T1	scaffold1	100	145	0	0	248	392	111178536	111178680	4.17e-70	268
FUN_000180-T1	scaffold1	100	106	0	0	324	429	111172588	111172693	1.88e-48	196
FUN_000181-T1	scaffold1	99.76	416	1	0	629	1044	111159080	111158665	0	763
FUN_000182-T1	scaffold1	99.709	344	0	1	1	344	111155688	111155346	8.44e-178	628
FUN_000183-T1	scaffold1	99.346	306	2	0	1	306	111137369	111137674	1.87e-156	555
FUN_000184-T1	scaffold1	100	445	0	0	342	786	111128577	111129021	0	822
FUN_000186-T1	scaffold1	96.42	419	14	1	1017	1434	106388057	106388475	0	689
FUN_000187-T1	scaffold1	98.802	167	2	0	1	167	106372832	106372998	3.94e-79	298
FUN_000188-T1	scaffold1	86.486	518	65	4	1	514	106365856	106366372	7.92e-159	564
FUN_000189-T1	scaffold1	81.944	576	98	5	4324	4896	106398274	106398846	1.78e-133	483
FUN_000194-T1	scaffold1	99.807	517	1	0	1	517	106365856	106366372	0	950
FUN_000195-T1	scaffold1	99.801	1005	2	0	1	1005	114229485	114228481	0	1845
FUN_000196-T1	scaffold1	99.631	271	1	0	282	552	114242083	114241813	2.16e-138	496
FUN_000197-T1	scaffold1	99.922	1290	1	0	1	1290	106615474	106614185	0	2377
FUN_000198-T1	scaffold1	99.241	659	5	0	958	1616	106604309	106604967	0	1190
FUN_000199-T1	scaffold1	99.78	455	1	0	1253	1707	106582493	106582039	0	835
FUN_000200-T1	scaffold1	99.174	484	4	0	294	777	106581091	106581574	0	872
FUN_000201-T1	scaffold1	100	204	0	0	1	204	106522081	106522284	8.93e-103	377
FUN_000203-T1	scaffold1	99.394	165	1	0	1	165	106519834	106519670	1.45e-79	300
FUN_000204-T1	scaffold1	100	147	0	0	170	316	106502705	106502851	6.94e-71	272
FUN_000205-T1	scaffold1	99.914	3503	3	0	2609	6111	106461003	106457501	0	6453
FUN_000207-T1	scaffold1	100	3566	0	0	1679	5244	106420585	106424150	0	6586
FUN_000208-T1	scaffold1	98.483	3626	55	0	2639	6264	106386841	106390466	0	6392
FUN_000209-T1	scaffold9	99.627	268	1	0	51	318	31895008	31895275	5.59e-137	490
FUN_000210-T1	scaffold1	100	166	0	0	312	477	106343050	106343215	9.32e-82	307
FUN_000213-T1	scaffold1	100	406	0	0	1034	1439	106273501	106273096	0	750
FUN_000214-T1	scaffold1	98.995	199	1	1	1405	1602	106264145	106264343	1.15e-95	355
FUN_000215-T1	scaffold1	99.693	326	1	0	587	912	106220833	106221158	9.72e-169	597
FUN_000216-T1	scaffold1	99.187	492	4	0	13	504	106213635	106213144	0	887
FUN_000217-T1	scaffold1	99.746	394	1	0	1	394	106198383	106197990	0	723
FUN_000221-T1	scaffold1	99.787	939	2	0	1	939	106171778	106172716	0	1724
FUN_000222-T1	scaffold1	99.643	280	1	0	246	525	106091683	106091404	2.04e-143	512
FUN_000223-T1	scaffold1	99.757	411	1	0	89	499	106070490	106070080	0	754
FUN_000224-T1	scaffold10	100	159	0	0	157	315	10452721	10452563	6.48e-78	294
FUN_000225-T1	scaffold10	99.346	153	1	0	166	318	10450896	10451048	4.74e-73	278
FUN_000226-T1	scaffold1	99.548	221	1	0	55	275	106025445	106025225	1.62e-110	403
FUN_000227-T1	scaffold1	97.183	213	3	2	422	634	105994629	105994838	1.97e-96	357
FUN_000229-T1	scaffold1	99.902	1021	1	0	182	1202	105832589	105833609	0	1881
FUN_000230-T1	scaffold1	100	492	0	0	1	492	105827120	105826629	0	909
FUN_000231-T1	scaffold1	100	174	0	0	96	269	105816822	105816649	6.19e-86	322
FUN_000232-T1	scaffold1	99.519	208	1	0	4	211	105807693	105807486	1.71e-103	379
FUN_000233-T1	scaffold1	100	174	0	0	96	269	105806423	105806250	6.15e-86	322
FUN_000234-T1	scaffold1	99.252	1070	8	0	89	1158	105792357	105793426	0	1932
FUN_000238-T1	scaffold1	100	585	0	0	845	1429	105779748	105780332	0	1081
FUN_000239-T1	scaffold1	100	273	0	0	603	875	105757303	105757031	1.45e-140	505
FUN_000240-T1	scaffold1	99.092	991	9	0	417	1407	105750408	105749418	0	1781
FUN_000241-T1	scaffold1	99.909	2205	2	0	1	2205	105734394	105736598	0	4061
FUN_000241-T2	scaffold1	99.909	2205	2	0	1	2205	105734394	105736598	0	4061
FUN_000242-T1	scaffold1	99.39	328	2	0	2823	3150	105714183	105713856	1.23e-167	595
FUN_000243-T1	scaffold1	99.467	563	3	0	1	563	105662752	105662190	0	1024
FUN_000244-T1	scaffold1	98.916	369	4	0	253	621	105636304	105636672	0	660
FUN_000245-T1	scaffold1	99.784	927	2	0	1	927	105621867	105622793	0	1701
FUN_000246-T1	scaffold1	94.093	237	13	1	1	236	105602475	105602711	1.38e-96	359
FUN_000247-T1	scaffold1	99.627	536	2	0	1073	1608	105580268	105579733	0	979
FUN_000248-T1	scaffold1	99.448	181	1	0	75	255	105560092	105560272	3.17e-88	329
FUN_000250-T1	scaffold1	99.915	2361	2	0	1	2361	105513989	105511629	0	4349
FUN_000254-T1	scaffold1	95.294	255	4	5	598	852	105458850	105458604	9.86e-109	398
FUN_000255-T1	scaffold1	100	269	0	0	77	345	105444991	105444723	3.65e-139	497
FUN_000256-T1	scaffold1	100	302	0	0	269	570	105435429	105435730	2.81e-157	558
FUN_000257-T1	scaffold1	97.253	182	5	0	251	432	105424439	105424258	2.33e-82	309
FUN_000258-T1	scaffold1	92.17	613	45	3	5	615	105423126	105423737	0	863
FUN_000259-T1	scaffold1	91.419	874	67	4	1	873	105421743	105422609	0	1192
FUN_000260-T1	scaffold1	99	300	2	1	132	430	105405353	105405054	4.91e-150	536
FUN_000261-T1	scaffold1	99.361	1566	8	2	560	2123	105377229	105378794	0	2835
FUN_000263-T1	scaffold1	97.346	716	14	1	391	1106	105351367	105352077	0	1212
FUN_000264-T1	scaffold1	100	189	0	0	1	189	105342278	105342466	8.27e-95	350
FUN_000265-T1	scaffold1	100	206	0	0	12	217	105312733	105312938	5.09e-104	381
FUN_000266-T1	scaffold1	99.864	1470	2	0	175	1644	105290913	105289444	0	2704
FUN_000267-T1	scaffold1	95.372	713	17	4	2	702	105275922	105275214	0	1120
FUN_000268-T1	scaffold1	98.48	1776	27	0	1015	2790	105245632	105247407	0	3131
FUN_000269-T1	scaffold1	96.714	426	11	3	315	738	105234443	105234867	0	706
FUN_000270-T1	scaffold1	99.661	295	0	1	213	507	105222139	105221846	3.24e-151	538
FUN_000271-T1	scaffold1	100	174	0	0	215	388	105200382	105200555	4.22e-86	322
FUN_000272-T1	scaffold1	99.743	1946	5	0	422	2367	105183647	105181702	0	3567
FUN_000273-T1	scaffold1	98.252	286	2	2	256	538	105176248	105175963	1.32e-138	497
FUN_000274-T1	scaffold1	99.762	2098	5	0	51	2148	105166440	105164343	0	3847
FUN_000275-T1	scaffold1	96.008	526	15	4	1583	2103	105149993	105150517	0	850
FUN_000276-T1	scaffold1	99.748	397	1	0	1	397	105138783	105138387	0	728
FUN_000278-T1	scaffold1	100	85	0	0	1	85	105132684	105132600	4.12e-37	158
FUN_000279-T1	scaffold1	99.773	881	2	0	1103	1983	105119169	105120049	0	1616
FUN_000280-T1	scaffold1	99.052	211	2	0	423	633	105078966	105079176	2.63e-103	379
FUN_000281-T1	scaffold1	100	156	0	0	40	195	105023999	105023844	3.81e-76	289
FUN_000282-T1	scaffold1	100	658	0	0	915	1572	105002027	105002684	0	1216
FUN_000283-T1	scaffold1	99.342	152	1	0	625	776	104955133	104955284	5.42e-72	276
FUN_000284-T1	scaffold1	98.964	193	1	1	49	240	104939471	104939663	3.37e-93	344
FUN_000286-T1	scaffold1	99.554	224	1	0	1	224	104902624	104902847	5.78e-112	409
FUN_000287-T1	scaffold1	99.492	197	1	0	325	521	104889940	104889744	3.98e-97	359
FUN_000288-T1	scaffold1	99.479	192	0	1	124	314	104877217	104877408	5.38e-94	348
FUN_000289-T1	scaffold1	99.903	1030	1	0	342	1371	104856480	104855451	0	1897
FUN_000290-T1	scaffold1	99.877	1623	2	0	1	1623	104854812	104853190	0	2987
FUN_000291-T1	scaffold1	93.878	343	13	3	55	392	104845439	104845778	7.82e-143	510
FUN_000292-T1	scaffold1	99.951	2029	1	0	468	2496	104813873	104811845	0	3742
FUN_000293-T1	scaffold1	98.996	1395	14	0	1	1395	104772599	104773993	0	2499
FUN_000294-T1	scaffold1	100	254	0	0	236	489	104766324	104766071	1.15e-130	470
FUN_000295-T1	scaffold1	99.554	224	1	0	473	696	104723948	104724171	3.7e-112	409
FUN_000296-T1	scaffold1	100	224	0	0	1	224	104712761	104712538	2.23e-113	414
FUN_000297-T1	scaffold1	100	224	0	0	1	224	104696723	104696500	2.21e-113	414
FUN_000298-T1	scaffold1	99.59	488	1	1	1	488	104684407	104683921	0	889
FUN_000299-T1	scaffold1	97.73	749	2	1	1194	1927	104666127	104666875	0	1275
FUN_000301-T1	scaffold1	99.659	293	1	0	854	1146	104627167	104626875	2.72e-150	536
FUN_000302-T1	scaffold1	99.957	2309	1	0	427	2735	104613135	104615443	0	4259
FUN_000303-T1	scaffold1	99.792	480	0	1	7	486	104585961	104586439	0	880
FUN_000304-T1	scaffold1	98.836	1203	14	0	1	1203	104543139	104541937	0	2145
FUN_000305-T1	scaffold1	98.295	880	15	0	1	880	104521072	104520193	0	1543
FUN_000306-T1	scaffold1	99.911	1125	1	0	1	1125	104503865	104504989	0	2073
FUN_000310-T1	scaffold9	95	180	5	2	107	285	31008686	31008510	1.17e-73	279
FUN_000311-T1	scaffold3	99.22	769	4	2	1	768	62470062	62470829	0	1386
FUN_000313-T1	scaffold1	99.659	881	3	0	263	1143	104368801	104367921	0	1611
FUN_000315-T1	scaffold1	99.691	324	1	0	293	616	104333188	104332865	9.59e-168	593
FUN_000316-T1	scaffold1	99.785	931	2	0	1	931	104319304	104320234	0	1709
FUN_000318-T1	scaffold1	100	182	0	0	1	182	104296914	104296733	5.72e-91	337
FUN_000320-T1	scaffold1	100	247	0	0	22	268	104283112	104283358	2.02e-126	457
FUN_000321-T1	scaffold1	99.789	947	2	0	1469	2415	104255126	104256072	0	1738
FUN_000322-T1	scaffold1	100	181	0	0	1347	1527	104212959	104212779	1.43e-89	335
FUN_000326-T1	scaffold1	100	117	0	0	1	117	104095879	104095763	7.02e-55	217
FUN_000327-T1	scaffold1	96.85	127	4	0	168	294	104062450	104062576	1.24e-53	213
FUN_000330-T1	scaffold2	99.451	364	2	0	1	364	11226004	11225641	0	662
FUN_000332-T1	scaffold1	100	170	0	0	107	276	103925988	103926157	3.09e-84	315
FUN_000333-T1	scaffold1	99.407	337	1	1	1	336	103897837	103898173	7.79e-173	610
FUN_000334-T1	scaffold1	99.681	940	2	1	1	939	103870469	103869530	0	1718
FUN_000335-T1	scaffold1	99.794	485	0	1	39	522	103870697	103870213	0	889
FUN_000336-T1	scaffold1	100	399	0	0	1	399	103869928	103869530	0	737
FUN_000337-T1	scaffold1	89.098	532	40	10	758	1276	103848772	103849298	0	645
FUN_000338-T1	scaffold1	100	237	0	0	1235	1471	103813944	103813708	1.16e-120	438
FUN_000340-T1	scaffold1	100	239	0	0	680	918	103776450	103776212	4.85e-122	442
FUN_000341-T1	scaffold1	99.625	800	3	0	1	800	103770102	103770901	0	1461
FUN_000354-T1	scaffold1	99.902	1020	1	0	13	1032	103720153	103721172	0	1879
FUN_000355-T1	scaffold1	99.322	1032	7	0	259	1290	103711686	103712717	0	1868
FUN_000356-T1	scaffold1	99.074	216	0	2	50	265	103703251	103703464	7.78e-106	387
FUN_000358-T1	scaffold1	100	215	0	0	854	1068	103677897	103678111	1.24e-108	398
FUN_000359-T1	scaffold1	100	150	0	0	175	324	103653001	103652852	4.84e-73	278
FUN_000360-T1	scaffold1	100	205	0	0	270	474	103583961	103584165	3.75e-103	379
FUN_000361-T1	scaffold1	100	377	0	0	119	495	103573572	103573948	0	697
FUN_000362-T1	scaffold1	100	1136	0	0	2483	3618	103561578	103562713	0	2098
FUN_000364-T1	scaffold1	99.434	884	5	0	1324	2207	103504550	103505433	0	1605
FUN_000365-T1	scaffold1	99.156	1421	9	1	627	2047	103487297	103488714	0	2555
FUN_000370-T1	scaffold1	99.541	436	2	0	1	436	103403780	103403345	0	795
FUN_000371-T1	scaffold1	100	475	0	0	1	475	103399545	103399071	0	878
FUN_000372-T1	scaffold1	99.727	366	1	0	1	366	103387447	103387082	0	671
FUN_000387-T1	scaffold2	94.139	273	11	4	2	273	51908329	51908597	8.89e-113	411
FUN_000395-T1	scaffold1	95.223	314	14	1	43	355	91297649	91297962	5.12e-138	496
FUN_000397-T1	scaffold6	90.526	95	9	0	142	236	9518417	9518511	4.54e-27	126
FUN_000414-T1	scaffold4	84.756	164	16	4	1173	1334	54986685	54986841	1.07e-35	156
FUN_000421-T1	scaffold4	97.727	308	7	0	1	308	27508055	27508362	6.71e-149	531
FUN_000426-T1	scaffold2	99.559	227	1	0	600	826	78112352	78112578	1.13e-113	414
FUN_000428-T1	scaffold2	97.802	182	4	0	1	182	78064224	78064043	6.99e-84	315
FUN_000429-T1	scaffold1	99.609	256	1	0	1	256	102607366	102607621	2.16e-130	468
FUN_000431-T1	scaffold1	99.535	215	1	0	1511	1725	100944502	100944716	9.45e-107	392
FUN_000433-T1	scaffold1	100	577	0	0	141	717	100873758	100874334	0	1066
FUN_000435-T1	scaffold1	100	538	0	0	2802	3339	100803984	100804521	0	994
FUN_000438-T1	scaffold1	100	232	0	0	1051	1282	100724105	100724336	1.02e-117	429
FUN_000440-T1	scaffold1	100	500	0	0	82	581	100706903	100706404	0	924
FUN_000441-T1	scaffold1	92.568	296	18	2	362	657	100678945	100679236	4.47e-116	422
FUN_000442-T1	scaffold1	100	970	0	0	234	1203	100660999	100660030	0	1792
FUN_000443-T1	scaffold1	99.877	814	1	0	346	1159	100643391	100642578	0	1498
FUN_000444-T1	scaffold1	99.419	172	1	0	314	485	100636319	100636490	6.66e-83	313
FUN_000445-T1	scaffold1	99.59	976	4	0	1	976	100630876	100629901	0	1781
FUN_000446-T1	scaffold1	100	1155	0	0	878	2032	100608310	100609464	0	2134
FUN_000447-T1	scaffold1	99.91	1106	1	0	23	1128	100582172	100581067	0	2037
FUN_000448-T1	scaffold1	99.623	265	1	0	560	824	100578838	100579102	1.06e-134	484
FUN_000449-T1	scaffold1	99.612	258	1	0	427	684	100557898	100557641	4.57e-131	472
FUN_000451-T1	scaffold1	99.631	271	1	0	516	786	100503819	100504089	3.13e-138	496
FUN_000453-T1	scaffold1	99.8	2002	4	0	426	2427	100466585	100464584	0	3675
FUN_000454-T1	scaffold1	99.902	2047	2	0	417	2463	100447060	100445014	0	3770
FUN_000455-T1	scaffold1	100	403	0	0	1317	1719	100434494	100434896	0	745
FUN_000457-T1	scaffold5	99.593	246	1	0	1	246	1867721	1867966	9.2e-125	449
FUN_000458-T1	scaffold1	99.291	423	2	1	2491	2913	100076167	100076588	0	763
FUN_000459-T1	scaffold1	96.25	480	18	0	7	486	100037940	100038419	0	787
FUN_000460-T1	scaffold1	99.949	1961	1	0	380	2340	100006704	100008664	0	3616
FUN_000461-T1	scaffold1	99.74	384	1	0	46	429	99988845	99989228	0	704
FUN_000464-T1	scaffold1	100	159	0	0	1	159	99809475	99809633	5.76e-78	294
FUN_000465-T1	scaffold1	95.575	565	16	9	248	806	99746840	99746279	0	896
FUN_000466-T1	scaffold1	100	969	0	0	31	999	99742488	99741520	0	1790
FUN_000467-T1	scaffold1	99.417	343	1	1	136	477	99694594	99694252	4.26e-176	621
FUN_000468-T1	scaffold1	100	211	0	0	60	270	99669333	99669543	1.67e-106	390
FUN_000469-T1	scaffold1	100	312	0	0	1	312	99661903	99661592	8.2e-163	577
FUN_000471-T1	scaffold1	96.61	472	16	0	432	903	99641491	99641962	0	784
FUN_000472-T1	scaffold1	99.497	199	1	0	1	199	99628079	99627881	7.73e-99	363
FUN_000473-T1	scaffold1	100	266	0	0	14	279	99616706	99616971	1.35e-137	492
FUN_000474-T1	scaffold1	99.665	597	2	0	422	1018	99612209	99611613	0	1092
FUN_000475-T1	scaffold1	100	148	0	0	108	255	99595636	99595783	6.64e-72	274
FUN_000476-T1	scaffold1	99.83	589	1	0	369	957	99585982	99586570	0	1083
FUN_000477-T1	scaffold1	99.742	388	1	0	1740	2127	99576698	99577085	0	712
FUN_000479-T1	scaffold1	94.495	109	6	0	243	351	95278069	95277961	3.31e-40	169
FUN_000480-T1	scaffold1	97.866	328	6	1	1	327	95882763	95882436	1.72e-159	566
FUN_000481-T1	scaffold8	99.568	463	2	0	43	505	42837515	42837053	0	845
FUN_000482-T1	scaffold1	98.333	300	5	0	567	866	95256490	95256191	1.23e-147	527
FUN_000483-T1	scaffold9	88.024	167	20	0	442	608	34459854	34459688	1.08e-48	198
FUN_000486-T1	scaffold1	97.762	1430	31	1	1	1430	99536075	99537503	0	2462
FUN_000488-T1	scaffold1	94.097	288	15	1	177	462	99534523	99534810	1.1e-120	436
FUN_000489-T1	scaffold1	98.633	951	13	0	436	1386	99536605	99537555	0	1685
FUN_000490-T1	scaffold1	96.4	1250	36	1	1	1250	99480100	99481340	0	2050
FUN_000491-T1	scaffold1	96.875	352	11	0	92	443	99472054	99472405	7.72e-167	590
FUN_000492-T1	scaffold1	100	260	0	0	648	907	99450726	99450467	1.24e-133	481
FUN_000493-T1	scaffold1	100	211	0	0	147	357	99432334	99432544	2.28e-106	390
FUN_000495-T1	scaffold1	99.275	138	1	0	84	221	99393991	99393854	1.13e-64	250
FUN_000496-T1	scaffold1	100	170	0	0	58	227	99376726	99376557	5.57e-84	315
FUN_000497-T1	scaffold1	100	201	0	0	332	532	99339960	99340160	8.13e-101	372
FUN_000498-T1	scaffold1	99.594	739	3	0	412	1150	99318057	99317319	0	1349
FUN_000500-T1	scaffold1	100	162	0	0	1	162	99302524	99302685	1.44e-79	300
FUN_000504-T1	scaffold1	100	275	0	0	377	651	99282671	99282397	3.3e-142	508
FUN_000507-T1	scaffold1	99.847	3912	6	0	154	4065	99242053	99238142	0	7191
FUN_000508-T1	scaffold1	99.853	1358	2	0	59	1416	99227031	99228388	0	2497
FUN_000509-T1	scaffold1	98.54	137	0	1	1	135	99211226	99211362	6.73e-62	241
FUN_000510-T1	scaffold1	99.948	1930	1	0	1	1930	99194061	99192132	0	3559
FUN_000511-T1	scaffold1	99.091	110	1	0	150	259	99174740	99174849	4.19e-49	198
FUN_000512-T1	scaffold1	91.903	704	44	6	81	778	99159045	99158349	0	972
FUN_000513-T1	scaffold1	99.495	198	1	0	42	239	99121055	99121252	7.06e-98	361
FUN_000514-T1	scaffold1	96.465	198	7	0	43	240	99098247	99098444	4.73e-88	327
FUN_000516-T1	scaffold1	99.844	639	0	1	77	714	99060125	99060763	0	1173
FUN_000517-T1	scaffold1	99.61	513	2	0	250	762	99050823	99050311	0	937
FUN_000518-T1	scaffold1	95.029	1227	17	12	6	1212	99036674	99035472	0	1888
FUN_000519-T1	scaffold1	100	835	0	0	1	835	99017839	99018673	0	1543
FUN_000520-T1	scaffold1	89.08	1392	75	33	1	1326	99016404	99017784	0	1657
FUN_000521-T1	scaffold1	99.828	1163	2	0	134	1296	99015050	99016212	0	2137
FUN_000522-T1	scaffold1	100	194	0	0	284	477	98994803	98994996	2.54e-97	359
FUN_000523-T1	scaffold1	99.83	1177	2	0	1	1177	98962951	98964127	0	2163
FUN_000524-T1	scaffold1	99.455	367	2	0	96	462	98959994	98959628	0	667
FUN_000529-T1	scaffold1	100	458	0	0	245	702	98910146	98910603	0	846
FUN_000530-T1	scaffold1	99.482	193	1	0	276	468	98904428	98904620	4.16e-95	351
FUN_000531-T1	scaffold1	100	201	0	0	1	201	98885003	98885203	2.52e-101	372
FUN_000532-T1	scaffold1	97.849	186	4	0	277	462	98836209	98836394	5.49e-86	322
FUN_000534-T1	scaffold1	100	748	0	0	264	1011	98825257	98826004	0	1382
FUN_000536-T1	scaffold1	99.333	150	1	0	136	285	98807128	98807277	1.95e-71	272
FUN_000537-T1	scaffold1	100	267	0	0	74	340	98798590	98798324	1.91e-137	494
FUN_000537-T2	scaffold1	100	267	0	0	74	340	98798590	98798324	1.91e-137	494
FUN_000538-T1	scaffold1	100	201	0	0	1	201	98769941	98770141	4.41e-101	372
FUN_000539-T1	scaffold9	99.788	1889	4	0	281	2169	34531804	34529916	0	3467
FUN_000543-T1	scaffold9	99.774	443	1	0	167	609	34504411	34503969	0	813
FUN_000547-T1	scaffold6	99.267	819	5	1	668	1485	83850273	83849455	0	1478
FUN_000548-T1	scaffold9	99.209	253	0	2	8	258	34413136	34413388	3e-126	455
FUN_000549-T1	scaffold9	99.543	219	1	0	8	226	34410030	34409812	1.35e-109	399
FUN_000550-T1	scaffold9	99.119	227	2	0	146	372	34384396	34384622	1.9e-112	409
FUN_000551-T1	scaffold9	98.155	271	5	0	1	271	34381088	34381358	7.35e-132	473
FUN_000552-T1	scaffold9	99.764	423	1	0	108	530	34368523	34368945	0	776
FUN_000554-T1	scaffold1	99.709	344	1	0	317	660	98444511	98444168	7.28e-179	630
FUN_000555-T1	scaffold1	99.611	1287	3	2	769	2055	98418027	98419311	0	2348
FUN_000556-T1	scaffold1	100	1512	0	0	1	1512	98408555	98407044	0	2793
FUN_000558-T1	scaffold1	100	267	0	0	1501	1767	98401559	98401825	2.58e-137	494
FUN_000559-T1	scaffold1	99.187	123	1	0	166	288	98363365	98363487	2.02e-56	222
FUN_000560-T1	scaffold1	99.821	558	1	0	1	558	98353873	98353316	0	1026
FUN_000561-T1	scaffold1	100	149	0	0	59	207	98277336	98277188	1.88e-72	276
FUN_000562-T1	scaffold1	98.462	260	4	0	11	270	98270561	98270302	1.72e-127	459
FUN_000564-T1	scaffold1	99.713	348	1	0	1	348	98232276	98231929	0	638
FUN_000565-T1	scaffold1	99.649	569	2	0	485	1053	98209835	98209267	0	1040
FUN_000566-T1	scaffold1	100	759	0	0	43	801	98157574	98156816	0	1402
FUN_000567-T1	scaffold1	88.686	274	12	6	1	255	98145943	98146216	7.87e-85	316
FUN_000570-T1	scaffold1	99.522	209	1	0	104	312	98136585	98136377	8.38e-104	381
FUN_000571-T1	scaffold1	99.737	1142	3	0	2613	3754	98105669	98104528	0	2093
FUN_000572-T1	scaffold1	99.675	1539	5	0	58	1596	98087215	98085677	0	2815
FUN_000573-T1	scaffold1	98.532	613	9	0	53	665	98084125	98083513	0	1083
FUN_000574-T1	scaffold1	99.338	1058	7	0	1	1058	98079388	98080445	0	1916
FUN_000575-T1	scaffold1	99.57	1628	7	0	68	1695	98078868	98077241	0	2968
FUN_000576-T1	scaffold1	99.751	3618	9	0	1	3618	98065263	98068880	0	6632
FUN_000578-T1	scaffold1	99.838	617	1	0	1355	1971	98061304	98061920	0	1134
FUN_000579-T1	scaffold1	99.928	1394	1	0	308	1701	98041388	98039995	0	2569
FUN_000581-T1	scaffold1	97.409	193	5	0	183	375	98014082	98014274	1.54e-88	329
FUN_000582-T1	scaffold1	96.154	182	7	0	673	854	97976240	97976421	1.03e-78	298
FUN_000587-T1	scaffold1	100	323	0	0	1	323	97960328	97960006	2.02e-168	597
FUN_000588-T1	scaffold1	100	645	0	0	637	1281	97933886	97934530	0	1192
FUN_000589-T1	scaffold1	100	253	0	0	1658	1910	97897890	97897638	3.1e-129	468
FUN_000590-T1	scaffold1	99.482	193	1	0	7	199	97874242	97874434	4.79e-95	351
FUN_000591-T1	scaffold1	100	693	0	0	709	1401	97855989	97856681	0	1280
FUN_000592-T1	scaffold1	99.711	693	2	0	799	1491	97829179	97829871	0	1269
FUN_000593-T1	scaffold1	98.78	164	2	0	176	339	97797003	97797166	8.07e-77	292
FUN_000595-T1	scaffold1	99.029	309	2	1	158	466	97776262	97775955	2.87e-155	553
FUN_000596-T1	scaffold1	99.67	303	1	0	1259	1561	97747887	97748189	1.47e-155	555
FUN_000597-T1	scaffold1	100	162	0	0	1	162	97723791	97723952	1.72e-79	300
FUN_000598-T1	scaffold1	90.359	446	22	15	395	824	97720858	97720418	4.26e-159	566
FUN_000599-T1	scaffold1	100	218	0	0	1	218	97716227	97716010	2.2e-110	403
FUN_000600-T1	scaffold1	85.914	930	64	35	36	962	97711301	97712166	0	929
FUN_000601-T1	scaffold1	99.798	495	0	1	409	903	97705028	97704535	0	907
FUN_000602-T1	scaffold1	100	927	0	0	1	927	97693315	97692389	0	1712
FUN_000603-T1	scaffold1	100	152	0	0	1	152	97686246	97686095	7.73e-74	281
FUN_000604-T1	scaffold1	100	179	0	0	191	369	97664764	97664586	6.24e-89	331
FUN_000606-T1	scaffold1	99.476	191	1	0	1	191	97633659	97633849	1e-93	348
FUN_000607-T1	scaffold1	98.83	171	2	0	625	795	97625480	97625310	8.41e-81	305
FUN_000608-T1	scaffold1	99.537	216	0	1	8	223	97611004	97611218	5.81e-107	392
FUN_000609-T1	scaffold1	100	322	0	0	117	438	97591019	97590698	1.62e-168	595
FUN_000610-T1	scaffold1	99.144	818	4	3	301	1116	97572015	97571199	0	1469
FUN_000611-T1	scaffold1	98.905	274	3	0	324	597	97560063	97560336	2.1e-136	490
FUN_000612-T1	scaffold1	99.602	251	1	0	122	372	97541216	97541466	1.86e-127	459
FUN_000614-T1	scaffold1	100	1868	0	0	221	2088	97528328	97530195	0	3450
FUN_000615-T1	scaffold1	99.336	301	2	0	414	714	97484528	97484828	2.77e-153	545
FUN_000616-T1	scaffold1	100	148	0	0	195	342	97472844	97472991	1.14e-71	274
FUN_000617-T1	scaffold1	100	254	0	0	202	455	97464323	97464070	1.7e-130	470
FUN_000617-T2	scaffold1	100	311	0	0	1	311	97464380	97464070	2.76e-162	575
FUN_000618-T1	scaffold1	99.887	1764	0	2	575	2338	97421765	97423526	0	3245
FUN_000622-T1	scaffold1	100	255	0	0	1	255	97259077	97259331	1.3e-130	472
FUN_000623-T1	scaffold1	98.787	7667	77	10	7148	14813	97237972	97245623	0	13629
FUN_000624-T1	scaffold1	100	531	0	0	43	573	97219966	97220496	0	981
FUN_000625-T1	scaffold1	100	216	0	0	37	252	97216742	97216527	8.29e-110	399
FUN_000626-T1	scaffold1	99.878	2450	3	0	1127	3576	97207799	97210248	0	4508
FUN_000627-T1	scaffold1	100	205	0	0	39	243	97200822	97200618	4.13e-103	379
FUN_000629-T1	scaffold1	99.849	663	1	0	1	663	97182098	97181436	0	1219
FUN_000630-T1	scaffold1	100	208	0	0	660	867	97166323	97166530	7.82e-105	385
FUN_000631-T1	scaffold1	98.301	1118	6	5	1	1106	96454575	96455691	0	1947
FUN_000632-T1	scaffold1	98.551	207	3	0	76	282	96454346	96454552	8.61e-100	366
FUN_000634-T1	scaffold1	99.934	1509	1	0	1	1509	96437741	96439249	0	2782
FUN_000635-T1	scaffold1	99.771	437	1	0	80	516	96401955	96401519	0	802
FUN_000636-T1	scaffold1	99.913	1155	1	0	1	1155	96377768	96376614	0	2128
FUN_000637-T1	scaffold1	100	197	0	0	245	441	96331619	96331815	9.32e-99	364
FUN_000638-T1	scaffold1	100	385	0	0	741	1125	96301260	96300876	0	712
FUN_000640-T1	scaffold1	99.621	1321	5	0	69	1389	96258925	96260245	0	2412
FUN_000641-T1	scaffold1	100	308	0	0	577	884	96253888	96254195	3.22e-160	569
FUN_000644-T1	scaffold1	100	169	0	0	222	390	96208415	96208583	3.12e-83	313
FUN_000645-T1	scaffold1	98.494	863	13	0	125	987	96185014	96184152	0	1522
FUN_000646-T1	scaffold1	100	280	0	0	1	280	96175008	96174729	1.3e-144	518
FUN_000648-T1	scaffold1	99.533	642	1	2	483	1122	96154811	96155452	0	1168
FUN_000649-T1	scaffold1	99.521	626	3	0	1	626	96140547	96141172	0	1140
FUN_000650-T1	scaffold1	100	154	0	0	40	193	96137380	96137533	2.71e-75	285
FUN_000652-T1	scaffold1	99.16	238	2	0	1	238	96121080	96121317	3.45e-118	429
FUN_000655-T1	scaffold1	100	205	0	0	981	1185	96105345	96105549	1.08e-102	379
FUN_000655-T2	scaffold1	100	205	0	0	1032	1236	96105345	96105549	1.1e-102	379
FUN_000656-T1	scaffold1	94.019	3327	193	4	1157	4482	96084146	96080825	0	5036
FUN_000657-T1	scaffold1	100	1405	0	0	140	1544	96068832	96070236	0	2595
FUN_000660-T1	scaffold1	100	521	0	0	104	624	96037323	96036803	0	963
FUN_000661-T1	scaffold1	100	122	0	0	1	122	96027374	96027253	1.22e-57	226
FUN_000663-T1	scaffold1	100	98	0	0	5	102	95997259	95997162	2.76e-44	182
FUN_000664-T1	scaffold1	100	139	0	0	210	348	95993147	95993009	1.12e-66	257
FUN_000665-T1	scaffold1	100	438	0	0	190	627	95955735	95955298	0	809
FUN_000666-T1	scaffold1	99.315	438	3	0	4	441	95947346	95947783	0	793
FUN_000668-T1	scaffold1	99.772	438	1	0	187	624	95928606	95929043	0	804
FUN_000670-T1	scaffold1	99.773	441	0	1	178	618	95279686	95280125	0	808
FUN_000671-T1	scaffold1	96.822	535	17	0	1	535	95260666	95260132	0	894
FUN_000672-T1	scaffold1	98.879	535	6	0	1	535	95260666	95260132	0	955
FUN_000674-T1	scaffold1	99.541	218	1	0	135	352	95824464	95824247	1.49e-108	398
FUN_000675-T1	scaffold1	99.324	296	2	0	1	296	95809829	95809534	1.77e-150	536
FUN_000676-T1	scaffold1	95.248	463	0	1	1	441	95791222	95791684	0	713
FUN_000677-T1	scaffold1	99.647	283	1	0	1676	1958	95771202	95770920	3.16e-144	518
FUN_000678-T1	scaffold1	100	440	0	0	242	681	95746817	95747256	0	813
FUN_000680-T1	scaffold1	98.81	168	2	0	40	207	95721945	95721778	6.26e-80	300
FUN_000682-T1	scaffold1	98.324	179	2	1	112	289	95709987	95709809	1.7e-83	313
FUN_000683-T1	scaffold1	99.556	225	1	0	73	297	95698335	95698559	6.86e-113	411
FUN_000684-T1	scaffold1	99.701	1338	4	0	181	1518	95695041	95693704	0	2449
FUN_000686-T1	scaffold1	98.57	1329	19	0	1458	2786	95674218	95675546	0	2350
FUN_000687-T1	scaffold1	99.057	424	4	0	9	432	95653949	95654372	0	761
FUN_000690-T1	scaffold1	99.754	2034	5	0	10	2043	95610214	95608181	0	3729
FUN_000691-T1	scaffold1	99.296	142	1	0	191	332	95580593	95580452	8.12e-67	257
FUN_000693-T1	scaffold1	99.628	269	0	1	1	268	95566441	95566709	9.49e-137	490
FUN_000694-T1	scaffold1	99.66	294	1	0	2053	2346	95531341	95531048	1.57e-150	538
FUN_000695-T1	scaffold1	99.487	585	0	1	421	1005	95509477	95508896	0	1061
FUN_000696-T1	scaffold1	100	1913	0	0	141	2053	95467701	95469613	0	3533
FUN_000697-T1	scaffold1	89.412	425	28	12	47	465	95459118	95459531	1.07e-145	520
FUN_000698-T1	scaffold1	98.704	1620	15	1	7	1620	95440944	95439325	0	2870
FUN_000699-T1	scaffold1	99.832	597	1	0	1483	2079	95431070	95431666	0	1098
FUN_000700-T1	scaffold1	96.564	582	14	2	952	1527	95365392	95364811	0	959
FUN_000701-T1	scaffold1	99.077	542	5	0	441	982	95325339	95325880	0	974
FUN_000702-T1	scaffold1	97.596	208	5	0	1	208	95338473	95338266	5.61e-97	357
FUN_000703-T1	scaffold1	98.54	411	6	0	166	576	95365392	95364982	0	726
FUN_000704-T1	scaffold1	99.077	542	5	0	441	982	95325339	95325880	0	974
FUN_000705-T1	scaffold1	98.967	871	6	1	309	1179	95223366	95224233	0	1555
FUN_000706-T1	scaffold1	100	834	0	0	115	948	95200768	95199935	0	1541
FUN_000707-T1	scaffold1	100	339	0	0	391	729	95192017	95192355	9.84e-178	627
FUN_000708-T1	scaffold1	99.846	650	1	0	197	846	95181739	95181090	0	1195
FUN_000709-T1	scaffold1	97.577	1073	25	1	1	1072	95176895	95175823	0	1836
FUN_000710-T1	scaffold1	100	357	0	0	649	1005	95163134	95163490	0	660
FUN_000711-T1	scaffold1	99.642	279	1	0	992	1270	95122408	95122130	3.68e-142	510
FUN_000712-T1	scaffold1	99.49	196	0	1	290	485	95086279	95086473	9.2e-96	355
FUN_000713-T1	scaffold1	100	169	0	0	883	1051	95047099	95047267	5.2e-83	313
FUN_000714-T1	scaffold1	97.659	769	18	0	78	846	94998612	94999380	0	1321
FUN_000715-T1	scaffold1	99.887	887	1	0	449	1335	94991669	94990783	0	1633
FUN_000716-T1	scaffold1	99.642	279	1	0	1	279	94986660	94986938	4.16e-143	510
FUN_000717-T1	scaffold1	99.56	455	1	1	1	455	94978367	94977914	0	828
FUN_000718-T1	scaffold1	99.698	663	2	0	61	723	94962898	94963560	0	1214
FUN_000719-T1	scaffold2	92.049	2138	97	62	145	2229	17589036	17586919	0	2939
FUN_000720-T1	scaffold2	98.827	3922	17	25	9	3912	17579496	17583406	0	6961
FUN_000721-T1	scaffold1	99.665	597	2	0	527	1123	94855885	94856481	0	1092
FUN_000722-T1	scaffold1	99.612	258	0	1	259	516	94839640	94839896	1.22e-130	470
FUN_000723-T1	scaffold1	100	483	0	0	1	483	94832948	94833430	0	893
FUN_000724-T1	scaffold1	99.82	555	1	0	1	555	94809559	94810113	0	1020
FUN_000725-T1	scaffold1	100	540	0	0	22	561	94797572	94797033	0	998
FUN_000726-T1	scaffold1	100	165	0	0	115	279	94768265	94768429	2.17e-81	305
FUN_000727-T1	scaffold1	100	243	0	0	80	322	94743302	94743544	2.82e-124	449
FUN_000729-T1	scaffold1	100	240	0	0	115	354	94734958	94735197	4.96e-123	444
FUN_000730-T1	scaffold1	93.624	298	19	0	42	339	94706623	94706920	1.32e-123	446
FUN_000731-T1	scaffold1	100	796	0	0	681	1476	94697906	94697111	0	1471
FUN_000733-T1	scaffold1	98.261	230	4	0	228	457	94669377	94669148	3.47e-110	403
FUN_000734-T1	scaffold2	79.826	1378	238	21	11	1359	41029676	41028310	0	968
FUN_000735-T1	scaffold3	98.904	365	4	0	1	365	78942314	78941950	0	652
FUN_000736-T1	scaffold1	99.703	337	1	0	1	337	94631978	94631642	3.84e-175	617
FUN_000737-T1	scaffold2	95.529	425	15	2	162	585	17551801	17551380	0	676
FUN_000738-T1	scaffold2	99.91	3336	3	0	1000	4335	17542594	17539259	0	6144
FUN_000739-T1	scaffold2	100	148	0	0	105	252	17500506	17500359	1.03e-71	274
FUN_000740-T1	scaffold2	99.594	1723	7	0	1849	3571	17484845	17486567	0	3144
FUN_000741-T1	scaffold2	99.209	1011	8	0	1	1011	17459142	17458132	0	1823
FUN_000742-T1	scaffold2	100	747	0	0	4846	5592	17445410	17446156	0	1380
FUN_000743-T1	scaffold2	100	191	0	0	377	567	17379026	17379216	2.91e-95	353
FUN_000744-T1	scaffold2	99.194	124	0	1	265	387	17352831	17352708	2.78e-56	222
FUN_000745-T1	scaffold2	100	134	0	0	406	539	17341628	17341761	7.69e-64	248
FUN_000746-T1	scaffold2	100	316	0	0	1	316	17330055	17330370	4.21e-165	584
FUN_000747-T1	scaffold2	99.539	217	1	0	96	312	17309307	17309091	1.23e-108	396
FUN_000748-T1	scaffold1	99.902	1023	1	0	805	1827	94578533	94577511	0	1884
FUN_000749-T1	scaffold1	100	1138	0	0	1	1138	94562301	94563438	0	2102
FUN_000750-T1	scaffold1	100	519	0	0	298	816	94546391	94546909	0	959
FUN_000751-T1	scaffold1	98	400	8	0	25	424	94532607	94532208	0	695
FUN_000753-T1	scaffold2	99.24	658	4	1	652	1308	87051536	87052193	0	1186
FUN_000755-T1	scaffold1	99.13	230	1	1	156	385	94514116	94513888	3.29e-113	412
FUN_000756-T1	scaffold1	100	159	0	0	1	159	94504034	94503876	7.65e-78	294
FUN_000758-T1	scaffold1	99.545	440	2	0	1	440	94478399	94478838	0	802
FUN_000759-T1	scaffold1	99.765	425	1	0	1	425	94465569	94465993	0	780
FUN_000761-T1	scaffold1	99.443	359	2	0	1193	1551	94441912	94442270	0	652
FUN_000761-T2	scaffold1	99.443	359	2	0	1193	1551	94441912	94442270	0	652
FUN_000763-T1	scaffold1	100	672	0	0	1	672	94408741	94408070	0	1242
FUN_000765-T1	scaffold1	99.645	846	3	0	325	1170	94336514	94337359	0	1546
FUN_000766-T1	scaffold1	100	155	0	0	401	555	94320805	94320651	1.43e-75	287
FUN_000772-T1	scaffold1	100	265	0	0	252	516	94277485	94277221	9.38e-137	490
FUN_000773-T1	scaffold1	100	195	0	0	832	1026	94251617	94251423	1.57e-97	361
FUN_000774-T1	scaffold1	89.716	846	23	26	1	810	94249178	94249995	0	1022
FUN_000775-T1	scaffold1	95.803	691	13	14	1	676	94249367	94250056	0	1101
FUN_000776-T1	scaffold1	99.605	253	1	0	612	864	94228733	94228985	5.26e-128	462
FUN_000777-T1	scaffold1	99.167	120	1	0	112	231	94200290	94200409	7.34e-55	217
FUN_000779-T1	scaffold1	99.831	593	1	0	11	603	94189568	94188976	0	1090
FUN_000781-T1	scaffold1	100	176	0	0	195	370	94174861	94175036	3.45e-87	326
FUN_000782-T1	scaffold1	99.566	922	2	2	2534	3453	94131307	94130386	0	1679
FUN_000783-T1	scaffold1	99.936	1557	1	0	1	1557	94128199	94129755	0	2870
FUN_000784-T1	scaffold1	95.764	661	17	6	443	1098	94116639	94115985	0	1055
FUN_000785-T1	scaffold1	99.643	561	1	1	136	696	94103027	94102468	0	1024
FUN_000786-T1	scaffold1	99.821	560	1	0	215	774	94089074	94089633	0	1029
FUN_000788-T1	scaffold1	99.744	390	1	0	298	687	94078958	94078569	0	715
FUN_000789-T1	scaffold1	100	182	0	0	244	425	94044373	94044192	1.76e-90	337
FUN_000791-T1	scaffold1	99.925	1330	1	0	246	1575	94013833	94012504	0	2451
FUN_000792-T1	scaffold1	100	242	0	0	545	786	93992673	93992914	8.89e-124	448
FUN_000793-T1	scaffold1	100	106	0	0	108	213	93736472	93736577	8.72e-49	196
FUN_000794-T1	scaffold1	99.773	441	0	1	26	465	93963905	93963465	0	808
FUN_000795-T1	scaffold1	100	153	0	0	121	273	93952638	93952486	8.61e-75	283
FUN_000797-T1	scaffold10	100	586	0	0	1	586	5660739	5660154	0	1083
FUN_000801-T1	scaffold2	97.951	244	3	2	44	287	69995328	69995569	1.86e-116	422
FUN_000802-T1	scaffold1	100	900	0	0	37	936	93850422	93851321	0	1663
FUN_000806-T1	scaffold1	99.861	719	1	0	1	719	93772914	93773632	0	1323
FUN_000807-T1	scaffold1	99.708	342	1	0	109	450	93663051	93662710	5.92e-178	627
FUN_000810-T1	scaffold1	96.016	502	5	4	1	502	93499137	93499623	0	802
FUN_000811-T1	scaffold1	100	215	0	0	380	594	93492589	93492803	6.78e-109	398
FUN_000812-T1	scaffold9	99.497	398	2	0	317	714	46126276	46126673	0	725
FUN_000813-T1	scaffold1	99.728	368	1	0	2912	3279	93466021	93466388	0	675
FUN_000814-T1	scaffold1	100	139	0	0	1	139	93423507	93423645	4.52e-67	257
FUN_000815-T1	scaffold2	96.386	332	12	0	4	335	91130849	91130518	3.47e-154	547
FUN_000816-T1	scaffold1	100	368	0	0	365	732	93338728	93339095	0	680
FUN_000817-T1	scaffold1	99.677	310	1	0	105	414	93237025	93236716	3.33e-160	568
FUN_000818-T1	scaffold1	95.226	398	10	7	36	429	93194182	93194574	2.62e-176	621
FUN_000820-T1	scaffold1	99.914	1158	1	0	1	1158	93129575	93128418	0	2134
FUN_000824-T1	scaffold1	100	675	0	0	313	987	93006055	93005381	0	1247
FUN_000825-T1	scaffold1	96.429	420	2	1	370	789	92996929	92996523	0	680
FUN_000826-T1	scaffold1	100	183	0	0	171	353	92977931	92978113	3.26e-91	339
FUN_000827-T1	scaffold1	99.771	437	1	0	1938	2374	92972540	92972976	0	802
FUN_000828-T1	scaffold1	99.102	1225	11	0	306	1530	92923996	92922772	0	2202
FUN_000829-T1	scaffold1	99.598	249	1	0	148	396	92917149	92917397	2.58e-126	455
FUN_000830-T1	scaffold1	100	659	0	0	137	795	92868722	92868064	0	1218
FUN_000832-T1	scaffold8	97.396	192	4	1	244	435	12180334	12180144	2.33e-87	326
FUN_000833-T1	scaffold1	99.798	1977	4	0	1	1977	92827204	92829180	0	3629
FUN_000834-T1	scaffold1	100	195	0	0	1	195	92824849	92824655	2.01e-97	361
FUN_000837-T1	scaffold1	98.703	694	8	1	81	774	92740856	92741548	0	1230
FUN_000840-T1	scaffold1	100	334	0	0	336	669	92712937	92713270	5.41e-175	617
FUN_000841-T1	scaffold1	99.66	294	1	0	1	294	92704850	92705143	4.23e-151	538
FUN_000842-T1	scaffold1	99.277	415	2	1	441	855	92701103	92701516	0	749
FUN_000843-T1	scaffold1	99.869	1526	2	0	464	1989	92671116	92672641	0	2808
FUN_000844-T1	scaffold1	100	1148	0	0	26	1173	92665021	92663874	0	2121
FUN_000846-T1	scaffold6	96.479	710	24	1	20	729	89729707	89728999	0	1171
FUN_000848-T1	scaffold1	98.824	170	2	0	588	757	92565525	92565356	2.3e-80	303
FUN_000849-T1	scaffold1	98.585	212	3	0	753	964	92519945	92519734	1.07e-101	375
FUN_000851-T1	scaffold1	100	567	0	0	878	1444	92491444	92490878	0	1048
FUN_000853-T1	scaffold1	99.833	599	0	1	643	1240	92430918	92430320	0	1099
FUN_000855-T1	scaffold1	92.228	1261	24	20	7	1223	92368392	92369622	0	1718
FUN_000856-T1	scaffold1	96.076	892	13	7	1	876	92366758	92365873	0	1434
FUN_000857-T1	scaffold1	96.629	356	11	1	1409	1764	92362178	92362532	3.19e-166	590
FUN_000858-T1	scaffold1	100	201	0	0	114	314	92331695	92331495	3.8e-101	372
FUN_000860-T1	scaffold1	100	768	0	0	160	927	92280710	92279943	0	1419
FUN_000861-T1	scaffold1	99.459	185	1	0	1	185	92228108	92227924	6.12e-91	337
FUN_000862-T1	scaffold1	100	245	0	0	1	245	92218048	92217804	1.65e-125	453
FUN_000863-T1	scaffold1	99.582	239	1	0	582	820	92211214	92210976	2.92e-120	436
FUN_000866-T1	scaffold1	100	146	0	0	260	405	92198351	92198206	1.03e-70	270
FUN_000867-T1	scaffold1	97.908	239	5	0	867	1105	92128281	92128043	1.71e-113	414
FUN_000869-T1	scaffold1	85.376	1224	156	11	479	1695	69022660	69021453	0	1247
FUN_000871-T1	scaffold1	99.582	239	1	0	1008	1246	92211214	92210976	4.12e-120	436
FUN_000874-T1	scaffold1	100	146	0	0	260	405	92198351	92198206	1.03e-70	270
FUN_000875-T1	scaffold1	100	238	0	0	1651	1888	92149823	92149586	4.83e-121	440
FUN_000876-T1	scaffold1	100	315	0	0	1	315	92139283	92139597	8.87e-165	582
FUN_000877-T1	scaffold1	100	240	0	0	1121	1360	92128282	92128043	2.56e-122	444
FUN_000878-T1	scaffold1	100	240	0	0	1154	1393	92109826	92109587	2.57e-122	444
FUN_000879-T1	scaffold1	99.342	152	1	0	254	405	92096894	92096743	2.21e-72	276
FUN_000880-T1	scaffold1	98.788	165	1	1	1	165	92089574	92089411	1.57e-77	292
FUN_000881-T1	scaffold1	98.106	264	5	0	697	960	92077380	92077643	1.99e-127	460
FUN_000882-T1	scaffold1	100	317	0	0	1	317	92070010	92069694	1.31e-165	586
FUN_000883-T1	scaffold1	99.519	208	0	1	168	374	92022211	92022418	7.85e-103	377
FUN_000886-T1	scaffold1	99.582	239	1	0	81	319	92004060	92003822	1.44e-120	436
FUN_000887-T1	scaffold1	100	662	0	0	485	1146	91973659	91972998	0	1223
FUN_000888-T1	scaffold1	99.86	1432	1	1	699	2130	91947174	91945744	0	2632
FUN_000890-T1	scaffold1	99.927	1379	1	0	671	2049	91929694	91928316	0	2542
FUN_000891-T1	scaffold1	100	465	0	0	133	597	91922054	91921590	0	859
FUN_000892-T1	scaffold1	100	1399	0	0	132	1530	91914082	91912684	0	2584
FUN_000893-T1	scaffold1	99.793	965	1	1	6	969	91134633	91135597	0	1770
FUN_000894-T1	scaffold1	100	231	0	0	186	416	91016615	91016845	8.79e-118	427
FUN_000896-T1	scaffold1	98.4	250	4	0	1	250	90990261	90990510	1.09e-121	440
FUN_000897-T1	scaffold1	98.07	1140	1	1	247	1386	90966928	90968046	0	1964
FUN_000898-T1	scaffold1	100	992	0	0	1	992	90946473	90947464	0	1832
FUN_000899-T1	scaffold1	99.734	1127	3	0	1640	2766	90917419	90918545	0	2065
FUN_000900-T1	scaffold1	99.867	753	1	0	1	753	90903249	90902497	0	1386
FUN_000901-T1	scaffold1	99.603	252	0	1	8	258	90891855	90892106	3.77e-127	459
FUN_000903-T1	scaffold1	100	939	0	0	835	1773	90870140	90871078	0	1735
FUN_000904-T1	scaffold1	98.857	175	2	0	78	252	90844826	90844652	1.58e-83	313
FUN_000905-T1	scaffold1	99.586	966	3	1	34	999	90834689	90833725	0	1760
FUN_000906-T1	scaffold1	100	272	0	0	3	274	90821858	90822129	2.65e-140	503
FUN_000907-T1	scaffold1	99.797	492	1	0	161	652	90813719	90813228	0	904
FUN_000908-T1	scaffold1	99.688	961	3	0	273	1233	90801927	90802887	0	1759
FUN_000909-T1	scaffold1	99.543	219	1	0	377	595	90786730	90786948	4.6e-109	399
FUN_000910-T1	scaffold1	100	283	0	0	171	453	90769788	90770070	8.05e-147	523
FUN_000911-T1	scaffold1	99.118	567	2	1	1	567	90742951	90743514	0	1016
FUN_000914-T1	scaffold1	94.492	236	1	1	1	236	90699434	90699211	9.36e-96	353
FUN_000915-T1	scaffold1	98.66	970	11	1	1	970	90691890	90692857	0	1718
FUN_000916-T1	scaffold1	97.826	276	4	1	28	303	90691131	90691404	1.6e-132	475
FUN_000917-T1	scaffold1	99.715	702	2	0	1	702	90649030	90649731	0	1286
FUN_000920-T1	scaffold1	100	774	0	0	1	774	90639390	90640163	0	1430
FUN_000921-T1	scaffold1	99.853	680	1	0	1	680	90635721	90635042	0	1251
FUN_000922-T1	scaffold1	99.17	241	2	0	600	840	90609503	90609743	8.47e-120	435
FUN_000923-T1	scaffold1	99.644	281	1	0	785	1065	90592982	90593262	1.18e-143	514
FUN_000924-T1	scaffold1	99.528	212	1	0	1142	1353	90552431	90552642	3.43e-105	387
FUN_000925-T1	scaffold1	99.816	1086	2	0	1	1086	90523188	90524273	0	1995
FUN_000927-T1	scaffold1	99.785	931	2	0	654	1584	90501553	90500623	0	1709
FUN_000930-T1	scaffold1	93.952	1174	41	13	117	1277	90455943	90457099	0	1748
FUN_000931-T1	scaffold1	99.932	2948	2	0	284	3231	90450271	90453218	0	5433
FUN_000935-T1	scaffold1	99.849	3981	6	0	1	3981	90384915	90380935	0	7319
FUN_000936-T1	scaffold1	99.672	305	1	0	1	305	90363263	90363567	5.01e-157	558
FUN_000936-T2	scaffold1	99.672	305	1	0	1	305	90363263	90363567	3.81e-157	558
FUN_000937-T1	scaffold1	99.471	378	2	0	772	1149	90350298	90349921	0	688
FUN_000938-T1	scaffold1	99.609	511	2	0	1	511	90324951	90324441	0	933
FUN_000940-T1	scaffold1	100	258	0	0	313	570	90307766	90307509	8.11e-133	477
FUN_000941-T1	scaffold1	100	349	0	0	354	702	90283914	90284262	0	645
FUN_000943-T1	scaffold1	99.087	219	2	0	332	550	90252345	90252127	8.4e-108	394
FUN_000944-T1	scaffold1	96.569	408	13	1	445	852	90250270	90250676	0	675
FUN_000945-T1	scaffold1	99.745	392	1	0	3146	3537	90196169	90195778	0	719
FUN_000946-T1	scaffold1	99.593	246	1	0	652	897	90166473	90166228	2.83e-124	449
FUN_000947-T1	scaffold1	96.835	853	6	1	585	1437	90086824	90085993	0	1406
FUN_000949-T1	scaffold1	98.934	563	5	1	115	676	90043476	90042914	0	1005
FUN_000950-T1	scaffold1	99.791	478	1	0	1	478	90023167	90022690	0	878
FUN_000951-T1	scaffold1	100	319	0	0	25	343	90019595	90019913	1.67e-166	590
FUN_000952-T1	scaffold1	99.35	615	4	0	469	1083	90005686	90006300	0	1114
FUN_000953-T1	scaffold1	99.405	840	5	0	1008	1847	89975756	89976595	0	1524
FUN_000954-T1	scaffold1	99.793	483	1	0	1	483	89955759	89956241	0	887
FUN_000959-T1	scaffold1	100	150	0	0	262	411	89892094	89892243	6.24e-73	278
FUN_000960-T1	scaffold1	99.451	182	0	1	416	597	89882101	89881921	4.58e-88	329
FUN_000962-T1	scaffold1	99.451	182	1	0	728	909	89869926	89869745	1.73e-88	331
FUN_000963-T1	scaffold1	99.435	177	1	0	1	177	89856298	89856122	5e-86	322
FUN_000964-T1	scaffold1	100	394	0	0	390	783	89844328	89844721	0	728
FUN_000967-T1	scaffold1	99.555	674	3	0	254	927	89576986	89577659	0	1229
FUN_000969-T1	scaffold1	100	162	0	0	531	692	89542409	89542248	3.43e-79	300
FUN_000970-T1	scaffold1	99.733	374	1	0	2577	2950	89511674	89512047	0	686
FUN_000973-T1	scaffold1	99.492	197	1	0	1185	1381	89478906	89478710	9.06e-97	359
FUN_000974-T1	scaffold1	93.638	1399	88	1	152	1549	89473009	89474407	0	2089
FUN_000975-T1	scaffold1	100	211	0	0	207	417	89471922	89471712	7.8e-107	390
FUN_000976-T1	scaffold1	99.571	466	2	0	399	864	89466342	89465877	0	850
FUN_000977-T1	scaffold1	100	244	0	0	483	726	89464562	89464805	6.33e-125	451
FUN_000978-T1	scaffold1	97.905	1384	29	0	45	1428	89444556	89443173	0	2396
FUN_000979-T1	scaffold1	100	211	0	0	560	770	89433805	89433595	2.55e-106	390
FUN_000979-T2	scaffold1	100	211	0	0	560	770	89433805	89433595	2.31e-106	390
FUN_000979-T3	scaffold1	100	211	0	0	179	389	89433805	89433595	1.79e-106	390
FUN_000980-T1	scaffold1	99.087	219	1	1	554	771	89409093	89408875	7.1e-107	392
FUN_000981-T1	scaffold1	100	528	0	0	43	570	89395776	89396303	0	976
FUN_000982-T1	scaffold1	98.5	400	6	0	183	582	89362429	89362030	0	706
FUN_000985-T1	scaffold1	100	1137	0	0	1	1137	89329929	89331065	0	2100
FUN_000987-T1	scaffold1	100	293	0	0	311	603	89287388	89287096	3.01e-152	542
FUN_000988-T1	scaffold1	100	317	0	0	314	630	89269118	89268802	1.43e-165	586
FUN_000989-T1	scaffold1	100	317	0	0	311	627	89260119	89259803	1.43e-165	586
FUN_000991-T1	scaffold1	99.281	139	1	0	52	190	89238249	89238387	2.9e-65	252
FUN_000992-T1	scaffold1	100	113	0	0	15	127	89209440	89209552	4.24e-52	209
FUN_000993-T1	scaffold1	100	1593	0	0	1	1593	89196228	89197820	0	2942
FUN_000995-T1	scaffold1	100	210	0	0	445	654	89175352	89175561	4.51e-106	388
FUN_000996-T1	scaffold1	99.868	1518	2	0	1	1518	89156247	89157764	0	2793
FUN_000997-T1	scaffold1	99.755	816	2	0	1	816	89150092	89149277	0	1496
FUN_000998-T1	scaffold1	99.474	190	1	0	1	190	89106552	89106363	3.48e-93	346
FUN_000999-T1	scaffold1	99.643	1960	7	0	1	1960	89075338	89077297	0	3581
FUN_001002-T1	scaffold1	100	687	0	0	7	693	89031975	89032661	0	1269
FUN_001004-T1	scaffold1	99.794	486	1	0	10	495	89023038	89023523	0	893
FUN_001005-T1	scaffold1	100	294	0	0	315	608	88984966	88984673	2.41e-152	544
FUN_001006-T1	scaffold1	93.431	274	18	0	507	780	88975137	88975410	1.5e-111	407
FUN_001008-T1	scaffold1	100	279	0	0	248	526	88954978	88955256	4.55e-144	516
FUN_001010-T1	scaffold1	98.611	288	3	1	463	749	88863891	88864178	4.75e-142	508
FUN_001011-T1	scaffold1	99.015	203	2	0	212	414	88857747	88857949	1.3e-98	364
FUN_001012-T1	scaffold1	97.076	171	4	1	145	314	88854287	88854457	1.9e-75	287
FUN_001013-T1	scaffold1	99.625	267	1	0	208	474	88850750	88851016	3.08e-136	488
FUN_001014-T1	scaffold1	99.682	314	1	0	288	601	88849868	88850181	3.34e-162	575
FUN_001015-T1	scaffold1	99.079	760	5	1	44	801	88848260	88849019	0	1363
FUN_001016-T1	scaffold1	96.146	1038	39	1	215	1252	88831840	88832876	0	1694
FUN_001017-T1	scaffold1	99.306	576	4	0	589	1164	88827643	88827068	0	1042
FUN_001018-T1	scaffold1	100	180	0	0	61	240	88824382	88824203	7.3e-90	333
FUN_001019-T1	scaffold1	98.785	576	7	0	97	672	88809658	88810233	0	1026
FUN_001020-T1	scaffold1	99.016	508	4	1	1	507	88790482	88790989	0	909
FUN_001021-T1	scaffold1	100	178	0	0	921	1098	88766185	88766362	4.74e-88	329
FUN_001022-T1	scaffold1	99.952	2077	1	0	264	2340	88749292	88751368	0	3831
FUN_001023-T1	scaffold1	98.995	199	2	0	828	1026	88710813	88711011	2.03e-96	357
FUN_001024-T1	scaffold1	100	251	0	0	695	945	88681848	88682098	1.07e-128	464
FUN_001025-T1	scaffold1	99.675	308	1	0	1344	1651	88666136	88666443	1.91e-158	564
FUN_001026-T1	scaffold1	100	132	0	0	91	222	88647867	88647998	3.22e-63	244
FUN_001027-T1	scaffold1	100	580	0	0	144	723	88575502	88576081	0	1072
FUN_001029-T1	scaffold1	91.707	205	14	3	705	906	88543012	88542808	1.1e-73	281
FUN_001030-T1	scaffold1	99.837	1836	3	0	1	1836	88537404	88535569	0	3374
FUN_001031-T1	scaffold1	99.228	259	1	1	367	624	88527145	88527403	1.93e-129	466
FUN_001032-T1	scaffold1	100	239	0	0	1646	1884	88515047	88514809	1.79e-121	442
FUN_001033-T1	scaffold1	84.19	778	39	32	1401	2133	88489681	88490419	0	678
FUN_001034-T1	scaffold1	97.917	192	3	1	342	532	88451703	88451512	6.79e-89	331
FUN_001035-T1	scaffold1	99.862	2169	3	0	1	2169	88432936	88435104	0	3989
FUN_001037-T1	scaffold1	100	232	0	0	1189	1420	88404236	88404005	7.29e-118	429
FUN_001038-T1	scaffold1	99.792	1444	2	1	269	1712	88392209	88393651	0	2649
FUN_001039-T1	scaffold1	96.875	224	7	0	778	1001	88374757	88374980	1e-101	375
FUN_001041-T1	scaffold1	99.624	266	1	0	345	610	88347561	88347296	7.09e-135	486
FUN_001045-T1	scaffold1	100	1602	0	0	979	2580	88289388	88287787	0	2959
FUN_001047-T1	scaffold1	100	762	0	0	1	762	88275567	88274806	0	1408
FUN_001048-T1	scaffold1	92.881	1208	77	8	4	1209	88264774	88263574	0	1746
FUN_001049-T1	scaffold1	100	271	0	0	72	342	88259937	88259667	2.8e-140	501
FUN_001050-T1	scaffold1	99.713	348	0	1	68	414	88256739	88256392	0	636
FUN_001051-T1	scaffold1	99.638	276	0	1	68	342	88251262	88250987	7.77e-141	503
FUN_001052-T1	scaffold1	92.327	391	0	1	126	516	88246906	88246546	1.99e-148	529
FUN_001053-T1	scaffold1	98.63	219	3	0	1477	1695	88240264	88240482	1.26e-105	388
FUN_001054-T1	scaffold1	100	187	0	0	469	655	88209167	88208981	3.49e-93	346
FUN_001055-T1	scaffold1	100	1057	0	0	312	1368	88193484	88192428	0	1953
FUN_001056-T1	scaffold1	99.674	613	2	0	393	1005	88181763	88181151	0	1122
FUN_001057-T1	scaffold1	100	109	0	0	210	318	88175250	88175358	2.93e-50	202
FUN_001058-T1	scaffold1	99.548	221	0	1	832	1051	88156568	88156788	1.11e-109	401
FUN_001059-T1	scaffold1	99.748	397	0	1	96	492	88140570	88140175	0	726
FUN_001060-T1	scaffold1	98.191	829	3	7	456	1284	88130059	88129243	0	1437
FUN_001061-T1	scaffold1	99.779	903	2	0	1	903	88113182	88112280	0	1657
FUN_001062-T1	scaffold1	99.248	133	1	0	1	133	88102827	88102959	1.15e-61	241
FUN_001063-T1	scaffold1	99.459	185	1	0	1	185	88096797	88096981	1.58e-90	337
FUN_001064-T1	scaffold1	99.476	382	2	0	174	555	88094546	88094927	0	695
FUN_001065-T1	scaffold1	100	723	0	0	277	999	88077431	88076709	0	1336
FUN_001066-T1	scaffold1	99.65	286	1	0	618	903	88032174	88031889	1.66e-146	523
FUN_001067-T1	scaffold1	99.723	721	2	0	304	1024	88023008	88022288	0	1321
FUN_001068-T1	scaffold1	99.637	1102	4	0	237	1338	87970397	87969296	0	2013
FUN_001069-T1	scaffold1	99.123	228	2	0	1556	1783	87946422	87946195	3.03e-112	411
FUN_001071-T1	scaffold1	99.777	1345	2	1	772	2115	87915727	87917071	0	2466
FUN_001072-T1	scaffold1	99.214	1145	9	0	773	1917	87905988	87907132	0	2065
FUN_001072-T2	scaffold1	99.214	1145	9	0	389	1533	87905988	87907132	0	2065
FUN_001073-T1	scaffold1	99.127	229	2	0	109	337	87898251	87898479	2.46e-113	412
FUN_001074-T1	scaffold2	99.739	766	2	0	1	766	60185239	60186004	0	1404
FUN_001077-T1	scaffold1	100	594	0	0	1	594	87882547	87881954	0	1098
FUN_001078-T1	scaffold1	100	152	0	0	295	446	87873678	87873829	6.22e-74	281
FUN_001079-T1	scaffold1	97.59	332	5	3	337	667	87864076	87863747	4.73e-159	566
FUN_001080-T1	scaffold1	100	222	0	0	137	358	87849421	87849200	8.25e-113	411
FUN_001081-T1	scaffold1	99.821	560	1	0	308	867	87841259	87841818	0	1029
FUN_001082-T1	scaffold1	99.74	1155	3	0	2026	3180	87833153	87834307	0	2117
FUN_001083-T1	scaffold1	98.667	150	0	2	242	390	87799161	87799309	4.59e-69	265
FUN_001084-T1	scaffold1	99.853	681	1	0	1	681	87791108	87790428	0	1253
FUN_001085-T1	scaffold1	100	515	0	0	973	1487	87741389	87740875	0	952
FUN_001086-T1	scaffold1	100	225	0	0	167	391	87721679	87721455	3.32e-114	416
FUN_001087-T1	scaffold1	100	208	0	0	133	340	87703162	87703369	1.25e-104	385
FUN_001087-T2	scaffold1	99.153	236	2	0	938	1173	87706337	87706572	6.29e-117	425
FUN_001088-T1	scaffold1	100	280	0	0	321	600	87428427	87428148	5.04e-145	518
FUN_001091-T1	scaffold1	98.851	261	3	0	71	331	87418043	87417783	3.22e-129	466
FUN_001092-T1	scaffold1	99.424	347	2	0	347	693	87394720	87394374	7.22e-179	630
FUN_001093-T1	scaffold1	99.775	4445	10	0	653	5097	87379182	87383626	0	8154
FUN_001094-T1	scaffold1	100	177	0	0	766	942	87353539	87353363	1.46e-87	327
FUN_001098-T1	scaffold1	99.797	1477	3	0	135	1611	87329488	87328012	0	2712
FUN_001099-T1	scaffold1	100	569	0	0	1	569	87322888	87322320	0	1051
FUN_001100-T1	scaffold1	99.701	334	1	0	66	399	87302231	87302564	6.7e-173	612
FUN_001101-T1	scaffold1	100	289	0	0	1	289	87299970	87300258	4.48e-150	534
FUN_001102-T1	scaffold1	100	428	0	0	368	795	87297138	87296711	0	791
FUN_001103-T1	scaffold1	100	144	0	0	391	534	87293881	87294024	1.78e-69	267
FUN_001104-T1	scaffold1	100	301	0	0	1	301	87258684	87258984	8.72e-157	556
FUN_001105-T1	scaffold1	99.842	1264	2	0	1113	2376	87250386	87251649	0	2324
FUN_001106-T1	scaffold1	99.383	162	1	0	195	356	87228239	87228400	6.44e-78	294
FUN_001107-T1	scaffold1	99.13	115	0	1	72	185	87213760	87213646	2.27e-51	206
FUN_001108-T1	scaffold1	99.624	1330	5	0	1197	2526	87189685	87191014	0	2429
FUN_001109-T1	scaffold1	99.852	1348	2	0	1002	2349	87178619	87179966	0	2479
FUN_001110-T1	scaffold1	99.228	259	2	0	1	259	87138335	87138077	3.39e-130	468
FUN_001111-T1	scaffold1	100	1176	0	0	862	2037	86992136	86993311	0	2172
FUN_001112-T1	scaffold1	99.915	1176	1	0	742	1917	87079430	87078255	0	2167
FUN_001113-T1	scaffold1	100	235	0	0	429	663	86908284	86908050	5.8e-120	435
FUN_001114-T1	scaffold1	98.765	162	1	1	193	354	86890992	86891152	1.94e-75	287
FUN_001115-T1	scaffold1	97.24	761	20	1	21	780	86868237	86868997	0	1288
FUN_001119-T1	scaffold1	100	118	0	0	64	181	86849442	86849559	2.87e-55	219
FUN_001120-T1	scaffold1	98.098	1367	18	2	11	1377	86844215	86845573	0	2374
FUN_001121-T1	scaffold1	100	291	0	0	112	402	86835322	86835032	7.33e-151	538
FUN_001124-T1	scaffold1	99.932	1476	1	0	372	1847	86809232	86810707	0	2721
FUN_001125-T1	scaffold1	100	210	0	0	340	549	86785632	86785841	3.76e-106	388
FUN_001126-T1	scaffold1	99.352	463	3	0	1361	1823	86759483	86759945	0	839
FUN_001127-T1	scaffold1	99.712	347	1	0	404	750	86741362	86741016	1.68e-180	636
FUN_001128-T1	scaffold1	99.123	342	3	0	358	699	86729756	86729415	2.04e-174	616
FUN_001129-T1	scaffold1	99.427	349	2	0	300	648	86721183	86720835	5.2e-180	634
FUN_001130-T1	scaffold1	100	229	0	0	285	513	86716736	86716508	9.59e-117	424
FUN_001131-T1	scaffold1	99.63	270	1	0	448	717	86706805	86707074	2.08e-137	494
FUN_001132-T1	scaffold1	99.394	165	1	0	209	373	86688096	86688260	1.84e-79	300
FUN_001133-T1	scaffold1	97.763	760	17	0	1627	2386	86666665	86665906	0	1310
FUN_001134-T1	scaffold1	99.64	1388	5	0	1710	3097	86626418	86625031	0	2536
FUN_001136-T1	scaffold1	98.529	204	0	1	1	204	86481898	86481698	6.16e-97	357
FUN_001137-T1	scaffold1	100	547	0	0	1	547	86463432	86462886	0	1011
FUN_001138-T1	scaffold1	100	821	0	0	1	821	86377200	86376380	0	1517
FUN_001139-T1	scaffold1	99.534	2148	10	0	1685	3832	86314661	86312514	0	3912
FUN_001140-T1	scaffold1	100	218	0	0	47	264	86310667	86310884	6.1e-111	403
FUN_001141-T1	scaffold1	99.614	777	3	0	1	777	86290581	86289805	0	1419
FUN_001142-T1	scaffold1	99.947	1874	1	0	209	2082	86287184	86285311	0	3456
FUN_001143-T1	scaffold1	100	344	0	0	386	729	86279928	86280271	1.63e-180	636
FUN_001144-T1	scaffold1	98.351	485	8	0	795	1279	86239495	86239011	0	852
FUN_001145-T1	scaffold1	99.837	1227	2	0	1	1227	86221782	86220556	0	2255
FUN_001146-T1	scaffold1	100	226	0	0	156	381	86199904	86200129	3.25e-115	418
FUN_001150-T1	scaffold1	99.103	223	2	0	1	223	86164063	86164285	5.07e-110	401
FUN_001151-T1	scaffold1	99.834	1207	1	1	231	1437	86139929	86138724	0	2217
FUN_001152-T1	scaffold1	99.874	1590	2	0	193	1782	86132067	86133656	0	2926
FUN_001153-T1	scaffold1	99.734	1878	5	0	202	2079	86118176	86120053	0	3441
FUN_001154-T1	scaffold1	99.153	118	1	0	99	216	86098890	86099007	1.23e-53	213
FUN_001156-T1	scaffold1	99.509	815	3	1	722	1536	86089036	86089849	0	1482
FUN_001157-T1	scaffold1	99.511	613	3	0	145	757	86069173	86069785	0	1116
FUN_001158-T1	scaffold1	99.512	1025	5	0	110	1134	86063725	86064749	0	1866
FUN_001159-T1	scaffold1	99.234	261	2	0	51	311	86056732	86056472	6.1e-131	472
FUN_001160-T1	scaffold6	99.098	776	4	1	1916	2688	62129375	62130150	0	1391
FUN_001161-T1	scaffold1	99.429	175	0	1	88	262	85999295	85999468	1.37e-84	316
FUN_001162-T1	scaffold1	99.444	180	1	0	87	266	85947211	85947390	6.44e-88	327
FUN_001163-T1	scaffold1	99.848	656	1	0	245	900	43072826	43073481	0	1206
FUN_001165-T1	scaffold1	99.933	1483	1	0	615	2097	85900948	85899466	0	2734
FUN_001167-T1	scaffold1	99.037	623	5	1	159	780	85839482	85838860	0	1116
FUN_001168-T1	scaffold5	98.144	485	8	1	617	1101	88345871	88346354	0	845
FUN_001169-T1	scaffold1	99.743	389	1	0	140	528	85808731	85808343	0	713
FUN_001173-T1	scaffold1	99.638	276	1	0	8	283	85356422	85356697	3.25e-141	505
FUN_001174-T1	scaffold1	96	500	8	1	326	813	85369546	85370045	0	802
FUN_001176-T1	scaffold1	99.769	432	1	0	298	729	85318346	85318777	0	793
FUN_001177-T1	scaffold1	99.595	247	1	0	162	408	85396834	85396588	3.45e-125	451
FUN_001179-T1	scaffold1	98.357	487	8	0	252	738	85219332	85219818	0	856
FUN_001180-T1	scaffold1	94.248	226	13	0	1	226	85501557	85501782	1.53e-93	346
FUN_001184-T1	scaffold1	92.908	282	20	0	17	298	85369546	85369827	4.2e-113	411
FUN_001186-T1	scaffold1	100	256	0	0	75	330	85047979	85048234	5.86e-132	473
FUN_001187-T1	scaffold1	99.763	422	0	1	39	459	85043595	85044016	0	773
FUN_001188-T1	scaffold1	99.528	212	1	0	82	293	85034901	85035112	1.86e-105	387
FUN_001189-T1	scaffold1	99.623	531	2	0	65	595	85033857	85033327	0	970
FUN_001190-T1	scaffold1	99.761	418	1	0	564	981	85020597	85021014	0	767
FUN_001191-T1	scaffold1	94.107	543	17	3	2112	2642	84986124	84985585	0	811
FUN_001192-T1	scaffold1	89.436	975	97	2	2862	3830	84930478	84929504	0	1225
FUN_001194-T1	scaffold1	99.298	285	2	0	1059	1343	84943729	84943445	7.66e-144	516
FUN_001195-T1	scaffold1	100	260	0	0	674	933	84821699	84821440	1.05e-133	481
FUN_001196-T1	scaffold1	99.878	823	1	0	858	1680	84807885	84808707	0	1515
FUN_001197-T1	scaffold1	99.905	1056	1	0	112	1167	84751232	84750177	0	1945
FUN_001198-T1	scaffold1	100	738	0	0	1	738	84736347	84735610	0	1363
FUN_001199-T1	scaffold1	100	301	0	0	1	301	84712475	84712175	1.63e-156	556
FUN_001200-T1	scaffold1	99.2	375	3	0	25	399	84701576	84701202	0	676
FUN_001201-T1	scaffold1	99.541	218	1	0	109	326	84692953	84693170	1.42e-108	398
FUN_001202-T1	scaffold1	99.468	376	1	1	1	375	84688063	84687688	0	682
FUN_001203-T1	scaffold1	99.38	484	3	0	558	1041	84671967	84672450	0	878
FUN_001204-T1	scaffold1	99.717	2475	7	0	1	2475	84661441	84663915	0	4532
FUN_001205-T1	scaffold1	100	130	0	0	922	1051	84642311	84642440	2.62e-61	241
FUN_001206-T1	scaffold1	99.412	170	1	0	1	170	84565567	84565736	1.77e-82	309
FUN_001208-T1	scaffold1	99.351	154	1	0	111	264	84607325	84607478	1.07e-73	279
FUN_001209-T1	scaffold1	98.491	464	6	1	125	588	84605055	84605517	0	817
FUN_001211-T1	scaffold1	99.729	369	0	1	482	850	84589363	84588996	0	675
FUN_001212-T1	scaffold1	100	229	0	0	422	650	84565508	84565736	1.98e-116	424
FUN_001213-T1	scaffold1	100	152	0	0	212	363	84543315	84543164	4.22e-74	281
FUN_001214-T1	scaffold1	98.343	362	6	0	377	738	84532575	84532936	1.66e-180	636
FUN_001215-T1	scaffold2	99.519	208	1	0	1	208	100775938	100775731	1.6e-103	379
FUN_001217-T1	scaffold1	100	412	0	0	6	417	84389753	84390164	0	761
FUN_001218-T1	scaffold7	96.627	504	11	3	22	522	64645228	64644728	0	832
FUN_001219-T1	scaffold1	99.515	412	2	0	6	417	84470427	84470838	0	750
FUN_001220-T1	scaffold1	96.698	424	14	0	3	426	84464867	84465290	0	706
FUN_001221-T1	scaffold1	100	104	0	0	113	216	84461158	84461055	2.03e-47	193
FUN_001223-T1	scaffold1	98.133	375	7	0	151	525	84420417	84420043	0	654
FUN_001224-T1	scaffold5	99.837	1230	2	0	841	2070	26797503	26798732	0	2261
FUN_001225-T1	scaffold5	98.122	213	4	0	67	279	26766103	26766315	2.11e-101	372
FUN_001226-T1	scaffold1	97.973	444	8	1	211	653	114099892	114099449	0	769
FUN_001227-T1	scaffold5	84.942	518	64	7	13	528	14604754	14605259	2.05e-143	512
FUN_001228-T1	scaffold1	100	1166	0	0	680	1845	83407633	83408798	0	2154
FUN_001229-T1	scaffold1	96.246	666	18	4	52	711	83367697	83368361	0	1085
FUN_001231-T1	scaffold1	98.022	809	15	1	1	808	83306445	83307253	0	1404
FUN_001232-T1	scaffold1	100	336	0	0	628	963	83301607	83301272	9.25e-176	621
FUN_001233-T1	scaffold1	99.894	1879	2	0	6619	8497	83247631	83245753	0	3459
FUN_001234-T1	scaffold1	99.825	570	1	0	544	1113	83227645	83227076	0	1048
FUN_001235-T1	scaffold1	100	229	0	0	243	471	83189469	83189697	2.42e-116	424
FUN_001236-T1	scaffold1	100	632	0	0	390	1021	83178491	83179122	0	1168
FUN_001237-T1	scaffold1	100	217	0	0	1	217	83162275	83162491	2.97e-110	401
FUN_001238-T1	scaffold1	100	614	0	0	387	1000	83146349	83145736	0	1134
FUN_001239-T1	scaffold1	100	199	0	0	59	257	83118132	83118330	1.1e-99	368
FUN_001240-T1	scaffold1	99.856	696	1	0	1	696	83108752	83108057	0	1280
FUN_001241-T1	scaffold1	99.894	946	1	0	786	1731	83104333	83105278	0	1742
FUN_001242-T1	scaffold1	97.942	243	4	1	172	414	83099450	83099209	9.87e-116	420
FUN_001243-T1	scaffold1	100	142	0	0	133	274	83084475	83084334	1.73e-68	263
FUN_001244-T1	scaffold1	99.797	493	1	0	456	948	83064686	83064194	0	905
FUN_001245-T1	scaffold5	100	267	0	0	128	394	26601833	26601567	3.59e-137	494
FUN_001246-T1	scaffold5	100	228	0	0	1645	1872	26546824	26546597	1.31e-115	422
FUN_001249-T1	scaffold5	99.14	1512	13	0	1324	2835	26523661	26525172	0	2721
FUN_001250-T1	scaffold5	100	197	0	0	1	197	26495122	26495318	3.03e-99	364
FUN_001252-T1	scaffold5	100	301	0	0	1	301	26472507	26472207	1.61e-156	556
FUN_001253-T1	scaffold5	100	196	0	0	1	196	26461192	26461387	2.19e-98	363
FUN_001254-T1	scaffold5	100	451	0	0	1809	2259	26448189	26448639	0	833
FUN_001255-T1	scaffold5	100	256	0	0	1029	1284	26403914	26404169	2.43e-131	473
FUN_001256-T1	scaffold10	99.149	235	2	0	61	295	13244376	13244610	1.61e-116	424
FUN_001257-T1	scaffold10	99.58	238	0	1	472	708	13222524	13222761	2.23e-119	433
FUN_001258-T1	scaffold1	100	153	0	0	1	153	83042054	83041902	1.76e-74	283
FUN_001259-T1	scaffold1	100	341	0	0	662	1002	83035615	83035955	1.06e-178	630
FUN_001260-T1	scaffold1	98.429	191	3	0	263	453	83018394	83018204	1.13e-90	337
FUN_001264-T1	scaffold10	94.393	428	12	1	4	419	13207756	13207329	0	647
FUN_001265-T1	scaffold10	98.642	589	8	0	207	795	13195839	13196427	0	1044
FUN_001267-T1	scaffold10	88.435	294	7	14	1	293	13165934	13166201	2.14e-88	329
FUN_001268-T1	scaffold1	100	346	0	0	595	940	114032722	114033067	0	640
FUN_001269-T1	scaffold1	99.422	346	2	0	580	925	114055211	114055556	6.28e-178	628
FUN_001270-T1	scaffold6	92.571	175	13	0	169	343	11560941	11561115	3.14e-65	252
FUN_001271-T1	scaffold1	99.012	506	5	0	8	513	114083959	114083454	0	907
FUN_001273-T1	scaffold1	97.387	421	9	2	214	633	84185054	84185473	0	715
FUN_001275-T1	scaffold1	100	212	0	0	425	636	84128479	84128690	3.39e-107	392
FUN_001276-T1	scaffold1	99.701	334	1	0	1	334	84150364	84150697	1.67e-173	612
FUN_001278-T1	scaffold1	99.602	503	2	0	1	503	84108932	84108430	0	918
FUN_001279-T1	scaffold1	99.485	194	1	0	271	464	84091976	84092169	2.55e-95	353
FUN_001280-T1	scaffold1	100	241	0	0	568	808	84078101	84077861	5.75e-123	446
FUN_001281-T1	scaffold1	100	210	0	0	140	349	84058785	84058994	5.78e-106	388
FUN_001282-T1	scaffold1	97.508	642	9	5	19	660	84056275	84055641	0	1090
FUN_001283-T1	scaffold1	99.683	315	1	0	2	316	84053992	84053678	4.77e-163	577
FUN_001284-T1	scaffold1	100	331	0	0	543	873	84052144	84052474	3.32e-173	612
FUN_001285-T1	scaffold1	99.39	328	1	1	1135	1461	84025494	84025167	2.04e-167	593
FUN_001286-T1	scaffold1	99.706	340	0	1	1	339	83999034	83998695	2.04e-176	621
FUN_001287-T1	scaffold1	100	1066	0	0	78	1143	83983457	83982392	0	1969
FUN_001289-T1	scaffold1	100	945	0	0	1	945	83957066	83958010	0	1746
FUN_001290-T1	scaffold1	99.742	387	1	0	100	486	83955984	83955598	0	710
FUN_001291-T1	scaffold1	100	209	0	0	145	353	83931592	83931800	2.02e-105	387
FUN_001292-T1	scaffold1	99.829	1171	2	0	24	1194	83913189	83914359	0	2152
FUN_001294-T1	scaffold1	99.405	168	1	0	118	285	83886473	83886640	5.82e-81	305
FUN_001295-T1	scaffold1	100	139	0	0	1	139	83879102	83879240	4.84e-67	257
FUN_001296-T1	scaffold1	99.677	1549	5	0	1233	2781	83842361	83840813	0	2833
FUN_001297-T1	scaffold1	98.696	230	2	1	816	1044	83836331	83836560	2.51e-111	407
FUN_001299-T1	scaffold1	98.182	165	3	0	335	499	83781183	83781019	9.55e-76	289
FUN_001300-T1	scaffold1	100	232	0	0	2529	2760	83745641	83745410	1.4e-117	429
FUN_001301-T1	scaffold1	98.617	1591	22	0	54	1644	83678704	83677114	0	2817
FUN_001305-T1	scaffold1	97.968	935	16	2	62	993	83665692	83664758	0	1618
FUN_001306-T1	scaffold1	100	272	0	0	218	489	83663173	83663444	1.14e-140	503
FUN_001307-T1	scaffold1	99.246	398	3	0	200	597	83655944	83655547	0	719
FUN_001308-T1	scaffold1	100	659	0	0	211	869	83630675	83630017	0	1218
FUN_001309-T1	scaffold1	100	113	0	0	119	231	83615538	83615426	1.23e-52	209
FUN_001310-T1	scaffold1	98.63	657	9	0	130	786	83590593	83589937	0	1164
FUN_001311-T1	scaffold1	100	2391	0	0	1	2391	83587585	83585195	0	4416
FUN_001313-T1	scaffold1	99.433	2291	13	0	1	2291	83571026	83568736	0	4159
FUN_001314-T1	scaffold1	99.806	2571	5	0	1	2571	83560466	83557896	0	4721
FUN_001315-T1	scaffold1	100	754	0	0	1	754	83521073	83520320	0	1393
FUN_001316-T1	scaffold1	100	282	0	0	476	757	83485724	83485443	6.63e-146	521
FUN_001317-T1	scaffold1	99.83	589	1	0	2132	2720	83473385	83473973	0	1083
FUN_001318-T1	scaffold1	99.826	576	1	0	77	652	83452814	83453389	0	1059
FUN_001320-T1	scaffold1	99.885	871	1	0	1	871	83447593	83446723	0	1604
FUN_001321-T1	scaffold1	99.797	987	1	1	161	1146	83435692	83436678	0	1810
FUN_001322-T1	scaffold1	100	1210	0	0	1	1210	83421239	83422448	0	2235
FUN_001323-T1	scaffold1	99.77	1303	2	1	4678	5979	83418802	83420104	0	2388
FUN_001324-T1	scaffold1	100	175	0	0	410	584	83400396	83400570	1.57e-86	324
FUN_001326-T1	scaffold1	98.837	344	3	1	162	504	83301615	83301272	3.76e-173	612
FUN_001327-T1	scaffold1	98.73	551	7	0	161	711	83294114	83293564	0	979
FUN_001328-T1	scaffold1	99.612	3093	12	0	3940	7032	83247631	83244539	0	5646
FUN_001329-T1	scaffold1	97.152	632	18	0	636	1267	83178491	83179122	0	1068
FUN_001330-T1	scaffold1	99.078	217	2	0	1	217	83162275	83162491	6.43e-107	390
FUN_001331-T1	scaffold1	97.848	604	13	0	1	604	83146339	83145736	0	1044
FUN_001332-T1	scaffold1	100	140	0	0	1	140	83118191	83118330	6.23e-67	259
FUN_001333-T1	scaffold1	99.869	766	1	0	54	819	83108741	83107976	0	1410
FUN_001334-T1	scaffold1	99.895	1912	2	0	1	1912	83103314	83105225	0	3520
FUN_001335-T1	scaffold1	95.885	243	9	1	172	414	83099450	83099209	2.15e-107	392
FUN_001336-T1	scaffold1	89.959	488	33	6	456	929	83095037	83094552	3.19e-174	616
FUN_001337-T1	scaffold1	99.797	493	1	0	159	651	83064686	83064194	0	905
FUN_001338-T1	scaffold5	100	212	0	0	1058	1269	26586780	26586569	1.35e-106	392
FUN_001339-T1	scaffold5	100	228	0	0	1555	1782	26546824	26546597	1.25e-115	422
FUN_001342-T1	scaffold5	99.493	1183	6	0	1	1183	26523985	26525167	0	2152
FUN_001343-T1	scaffold5	100	244	0	0	197	440	26499150	26499393	1.19e-124	451
FUN_001345-T1	scaffold5	100	301	0	0	1	301	26472507	26472207	1.07e-156	556
FUN_001346-T1	scaffold5	99.5	200	1	0	113	312	26466455	26466256	3.46e-99	364
FUN_001347-T1	scaffold5	99.512	205	1	0	351	555	26462076	26462280	1.06e-101	374
FUN_001348-T1	scaffold5	100	451	0	0	1275	1725	26448189	26448639	0	833
FUN_001349-T1	scaffold5	100	256	0	0	432	687	26403914	26404169	1.28e-131	473
FUN_001350-T1	scaffold10	99.754	406	1	0	1	406	13244376	13244781	0	745
FUN_001351-T1	scaffold10	100	215	0	0	1	215	13225669	13225455	4.3e-109	398
FUN_001352-T1	scaffold10	99.58	238	0	1	472	708	13222524	13222761	2.23e-119	433
FUN_001353-T1	scaffold1	98.827	341	4	0	662	1002	83035615	83035955	4.95e-172	608
FUN_001354-T1	scaffold1	96.939	196	2	4	263	456	83018456	83018263	2.49e-87	326
FUN_001358-T1	scaffold10	99.772	439	0	1	508	945	13204559	13204121	0	804
FUN_001359-T1	scaffold10	99.619	787	3	0	684	1470	13199168	13199954	0	1437
FUN_001361-T1	scaffold1	85.352	355	4	9	1	355	114006779	114006473	7.9e-87	324
FUN_001362-T1	scaffold10	100	138	0	0	1	138	13151843	13151706	3.49e-66	255
FUN_001363-T1	scaffold1	100	346	0	0	673	1018	114032722	114033067	0	640
FUN_001364-T1	scaffold6	92.571	175	13	0	169	343	11560941	11561115	3.14e-65	252
FUN_001365-T1	scaffold1	99.209	506	4	0	8	513	114083959	114083454	0	913
FUN_001366-T1	scaffold1	99.042	313	3	0	1277	1589	82901497	82901185	9.55e-158	562
FUN_001367-T1	scaffold1	99.849	2648	4	0	587	3234	82819349	82821996	0	4868
FUN_001368-T1	scaffold1	100	237	0	0	266	502	82795925	82795689	8.96e-121	438
FUN_001369-T1	scaffold1	99.346	153	1	0	291	443	82789281	82789433	8.68e-73	278
FUN_001369-T2	scaffold1	99.346	153	1	0	123	275	82789281	82789433	5.94e-73	278
FUN_001370-T1	scaffold1	100	787	0	0	1	787	82729802	82730588	0	1454
FUN_001371-T1	scaffold1	100	548	0	0	131	678	82719826	82720373	0	1013
FUN_001372-T1	scaffold1	99.661	295	1	0	1	295	82699655	82699949	8.5e-152	540
FUN_001374-T1	scaffold1	99.83	4693	5	1	37	4729	82686662	82681973	0	8619
FUN_001375-T1	scaffold1	99.51	204	1	0	142	345	82651755	82651552	5.78e-101	372
FUN_001376-T1	scaffold1	99.814	7526	8	1	973	8498	82639741	82647260	0	13815
FUN_001379-T1	scaffold1	99.415	171	1	0	568	738	82582059	82582229	1.14e-82	311
FUN_001380-T1	scaffold1	100	212	0	0	451	662	82560896	82560685	1.46e-106	392
FUN_001381-T1	scaffold1	100	253	0	0	6	258	82525495	82525747	2.08e-130	468
FUN_001383-T1	scaffold1	100	828	0	0	100	927	82502793	82501966	0	1530
FUN_001384-T1	scaffold1	100	605	0	0	54	658	82500298	82500902	0	1118
FUN_001385-T1	scaffold1	89.702	806	45	21	602	1392	82477376	82476594	0	994
FUN_001386-T1	scaffold1	99.487	195	1	0	1117	1311	82464527	82464721	1.24e-95	355
FUN_001386-T2	scaffold1	99.487	195	1	0	1117	1311	82464527	82464721	1.04e-95	355
FUN_001387-T1	scaffold1	99.51	612	3	0	1	612	82444899	82444288	0	1114
FUN_001388-T1	scaffold1	100	208	0	0	150	357	82409704	82409911	1.37e-104	385
FUN_001389-T1	scaffold1	100	206	0	0	151	356	82381038	82381243	1.77e-103	381
FUN_001390-T1	scaffold1	98.99	198	2	0	1	198	82362101	82362298	9.22e-96	355
FUN_001392-T1	scaffold1	99.255	537	4	0	1	537	82352887	82353423	0	970
FUN_001393-T1	scaffold1	98.99	198	2	0	893	1090	82343375	82343572	9.59e-96	355
FUN_001396-T1	scaffold1	98.326	239	2	2	402	639	82318371	82318134	5.62e-115	418
FUN_001397-T1	scaffold1	96.104	231	7	2	325	554	82302951	82302722	4.65e-102	375
FUN_001398-T1	scaffold1	99.777	897	2	0	616	1512	82291383	82292279	0	1646
FUN_001400-T1	scaffold1	99.565	230	1	0	1	230	82269058	82268829	3.03e-115	420
FUN_001401-T1	scaffold1	99.438	178	0	1	492	669	82253760	82253936	4.75e-86	322
FUN_001402-T1	scaffold1	99.333	900	6	0	3076	3975	82218710	82217811	0	1629
FUN_001403-T1	scaffold1	99.612	774	3	0	677	1450	82198176	82197403	0	1413
FUN_001404-T1	scaffold1	98.485	264	4	0	466	729	82182233	82181970	2.66e-129	466
FUN_001405-T1	scaffold1	100	771	0	0	890	1660	82118345	82117575	0	1424
FUN_001406-T1	scaffold1	91.726	846	61	1	553	1398	82218710	82217874	0	1166
FUN_001408-T1	scaffold1	97.443	352	7	1	86	435	82089671	82089320	1.25e-169	599
FUN_001409-T1	scaffold1	100	187	0	0	532	718	82075870	82076056	4.55e-93	346
FUN_001410-T1	scaffold1	99.502	201	1	0	729	929	82046103	82046303	4.1e-99	366
FUN_001413-T1	scaffold1	99.923	6490	5	0	1	6490	82010606	82004117	0	11958
FUN_001414-T1	scaffold1	87.597	774	67	10	419	1191	81985072	81985817	0	870
FUN_001415-T1	scaffold1	100	1104	0	0	1	1104	81948318	81949421	0	2039
FUN_001416-T1	scaffold1	97.209	430	12	0	207	636	81911627	81911198	0	728
FUN_001418-T1	scaffold1	98.81	420	5	0	205	624	81900811	81900392	0	749
FUN_001420-T1	scaffold1	99.606	254	1	0	571	824	81802151	81801898	1.22e-128	464
FUN_001421-T1	scaffold1	100	222	0	0	476	697	81784768	81784547	1.36e-112	411
FUN_001422-T1	scaffold1	99.693	1305	4	0	949	2253	81766847	81765543	0	2388
FUN_001424-T1	scaffold1	100	252	0	0	237	488	81733218	81732967	3.81e-129	466
FUN_001425-T1	scaffold1	100	208	0	0	34	241	81682717	81682924	2.74e-104	385
FUN_001426-T1	scaffold1	100	310	0	0	291	600	81624894	81625203	1.06e-161	573
FUN_001427-T1	scaffold1	100	393	0	0	1	393	81619985	81619593	0	726
FUN_001428-T1	scaffold1	100	167	0	0	254	420	81618018	81618184	2.26e-82	309
FUN_001429-T1	scaffold1	100	277	0	0	1402	1678	81601871	81601595	1.15e-142	512
FUN_001430-T1	scaffold1	100	251	0	0	1127	1377	81580708	81580958	2.28e-128	464
FUN_001431-T1	scaffold1	100	153	0	0	37	189	81561412	81561564	6.72e-75	283
FUN_001432-T1	scaffold1	95.082	183	3	6	117	297	81539727	81539905	9.45e-75	283
FUN_001433-T1	scaffold1	100	405	0	0	13	417	81524954	81525358	0	749
FUN_001434-T1	scaffold1	100	249	0	0	82	330	81513399	81513647	4.56e-128	460
FUN_001436-T1	scaffold1	97.065	443	11	1	313	753	81500102	81499660	0	745
FUN_001438-T1	scaffold1	99.831	4730	5	1	1580	6309	81487269	81491995	0	8687
FUN_001439-T1	scaffold1	99.454	183	1	0	392	574	81439738	81439920	4.07e-89	333
FUN_001440-T1	scaffold1	100	601	0	0	1	601	81397202	81397802	0	1110
FUN_001441-T1	scaffold1	100	246	0	0	1	246	81353729	81353974	2.6e-126	455
FUN_001442-T1	scaffold1	99.626	803	3	0	431	1233	81341295	81342097	0	1467
FUN_001443-T1	scaffold8	99.682	629	2	0	818	1446	3611481	3612109	0	1151
FUN_001446-T1	scaffold1	99.454	183	1	0	25	207	81279887	81279705	6.17e-90	333
FUN_001447-T1	scaffold1	97.758	223	5	0	198	420	81218952	81218730	3.66e-105	385
FUN_001448-T1	scaffold4	98.131	214	4	0	1	214	34101473	34101260	6.88e-102	374
FUN_001451-T1	scaffold1	100	215	0	0	1	215	81183526	81183740	4.55e-109	398
FUN_001452-T1	scaffold1	99.552	223	1	0	30	252	81119058	81118836	4.48e-112	407
FUN_001453-T1	scaffold1	99.748	793	2	0	1	793	81094620	81095412	0	1454
FUN_001455-T1	scaffold1	99.813	534	1	0	367	900	81052592	81053125	0	981
FUN_001456-T1	scaffold1	99.454	183	1	0	508	690	81029204	81029022	3.79e-89	333
FUN_001457-T1	scaffold1	100	152	0	0	140	291	81013093	81012942	3.32e-74	281
FUN_001458-T1	scaffold1	99.896	963	1	0	4	966	80995113	80994151	0	1773
FUN_001460-T1	scaffold1	99.936	3136	2	0	243	3378	80969241	80972376	0	5781
FUN_001461-T1	scaffold1	99.967	3050	1	0	1	3050	80938650	80941699	0	5627
FUN_001462-T1	scaffold1	99.915	3530	3	0	31	3560	80914226	80917755	0	6503
FUN_001463-T1	scaffold1	99.8	499	0	1	21	519	80908949	80908452	0	915
FUN_001464-T1	scaffold1	99.524	210	1	0	1	210	80898584	80898793	2.64e-104	383
FUN_001465-T1	scaffold1	92.212	321	22	1	1	321	80882346	80882663	2.67e-125	451
FUN_001466-T1	scaffold1	100	471	0	0	55	525	80848491	80848021	0	870
FUN_001467-T1	scaffold1	99.539	217	1	0	93	309	80831692	80831476	1.22e-108	396
FUN_001468-T1	scaffold1	99.569	232	1	0	1831	2062	80790889	80791120	5.5e-116	424
FUN_001469-T1	scaffold1	99	200	2	0	383	582	80746534	80746733	3.13e-97	359
FUN_001470-T1	scaffold1	99.467	375	2	0	106	480	80721895	80721521	0	682
FUN_001471-T1	scaffold1	99.911	1129	1	0	111	1239	80682826	80681698	0	2080
FUN_001472-T1	scaffold1	99.728	1104	3	0	82	1185	80616472	80615369	0	2023
FUN_001476-T1	scaffold1	100	273	0	0	1042	1314	80567522	80567794	8.82e-141	505
FUN_001477-T1	scaffold1	99.661	295	0	1	1	295	80516691	80516984	3.02e-151	538
FUN_001478-T1	scaffold1	100	346	0	0	324	669	80490493	80490838	0	640
FUN_001479-T1	scaffold1	100	230	0	0	289	518	80468624	80468395	3.24e-117	425
FUN_001488-T1	scaffold1	99.832	1188	2	0	1	1188	80431823	80430636	0	2183
FUN_001489-T1	scaffold1	99.58	238	0	1	475	711	80409669	80409906	2.24e-119	433
FUN_001490-T1	scaffold1	100	428	0	0	533	960	80403561	80403988	0	791
FUN_001491-T1	scaffold1	91.416	233	0	7	767	999	80366607	80366395	9.37e-80	302
FUN_001492-T1	scaffold1	100	335	0	0	962	1296	80363107	80363441	2.98e-175	619
FUN_001494-T1	scaffold9	100	453	0	0	1	453	47748714	47749166	0	837
FUN_001496-T1	scaffold1	100	131	0	0	567	697	80350188	80350058	4.67e-62	243
FUN_001497-T1	scaffold1	99.93	1429	1	0	1	1429	80336943	80335515	0	2634
FUN_001498-T1	scaffold1	100	199	0	0	249	447	80322421	80322223	3.94e-100	368
FUN_001499-T1	scaffold1	100	469	0	0	609	1077	80279267	80278799	0	867
FUN_001500-T1	scaffold1	100	132	0	0	141	272	80260609	80260740	5.5e-63	244
FUN_001501-T1	scaffold1	100	294	0	0	352	645	80002074	80002367	8.97e-153	544
FUN_001502-T1	scaffold1	99.142	233	2	0	416	648	79987908	79988140	1.59e-115	420
FUN_001503-T1	scaffold1	100	115	0	0	195	309	79980701	79980587	1.31e-53	213
FUN_001504-T1	scaffold1	99.454	2380	1	3	1029	3405	79974903	79977273	0	4313
FUN_001505-T1	scaffold1	99.847	655	1	0	1	655	79938727	79939381	0	1205
FUN_001506-T1	scaffold1	100	177	0	0	70	246	79901977	79901801	3.49e-88	327
FUN_001508-T1	scaffold1	99.592	1472	6	0	5786	7257	79871462	79869991	0	2686
FUN_001509-T1	scaffold1	100	858	0	0	1	858	79836938	79836081	0	1585
FUN_001511-T1	scaffold1	100	232	0	0	1	232	79819467	79819698	2.07e-118	429
FUN_001512-T1	scaffold1	100	735	0	0	1	735	79775189	79775923	0	1358
FUN_001513-T1	scaffold1	94.28	542	29	2	49	588	79770085	79770626	0	828
FUN_001518-T1	scaffold1	99.821	2231	4	0	32	2262	79699899	79697669	0	4098
FUN_001519-T1	scaffold1	99.815	2159	4	0	800	2958	79695417	79697575	0	3965
FUN_001520-T1	scaffold1	99.111	225	2	0	328	552	79688824	79688600	3.75e-111	405
FUN_001521-T1	scaffold1	99.639	277	1	0	1	277	79680822	79680546	2.77e-141	507
FUN_001522-T1	scaffold1	100	165	0	0	201	365	79663662	79663826	3.65e-81	305
FUN_001523-T1	scaffold1	100	391	0	0	1308	1698	79644110	79643720	0	723
FUN_001524-T1	scaffold1	98.319	238	4	0	27	264	79622266	79622503	2.18e-115	418
FUN_001525-T1	scaffold1	100	354	0	0	3	356	79611668	79612021	0	654
FUN_001525-T2	scaffold1	100	344	0	0	1	344	79611678	79612021	1.72e-180	636
FUN_001526-T1	scaffold1	100	200	0	0	1073	1272	79601675	79601874	3.25e-100	370
FUN_001527-T1	scaffold1	97.034	236	5	2	558	791	79545288	79545053	6.47e-108	396
FUN_001528-T1	scaffold1	99.245	265	2	0	1365	1629	79506389	79506653	7.45e-133	479
FUN_001530-T1	scaffold1	97.712	306	7	0	868	1173	79458988	79458683	1.68e-147	527
FUN_001531-T1	scaffold1	99.177	243	2	0	484	726	79436126	79435884	4.93e-121	438
FUN_001532-T1	scaffold1	100	243	0	0	469	711	79417033	79416791	2.23e-124	449
FUN_001533-T1	scaffold1	99.259	135	1	0	99	233	79380261	79380395	5.58e-63	244
FUN_001535-T1	scaffold1	100	82	0	0	78	159	113702992	113702911	2.04e-35	152
FUN_001536-T1	scaffold1	99.709	344	1	0	1	344	113684721	113685064	4.06e-179	630
FUN_001537-T1	scaffold1	99.491	393	2	0	178	570	113930143	113929751	0	715
FUN_001538-T1	scaffold3	100	408	0	0	418	825	91189956	91190363	0	754
FUN_001539-T1	scaffold1	99.061	426	4	0	312	737	79168340	79167915	0	765
FUN_001540-T1	scaffold1	100	426	0	0	1018	1443	79145747	79146172	0	787
FUN_001541-T1	scaffold1	100	260	0	0	1088	1347	79130146	79129887	1.52e-133	481
FUN_001542-T1	scaffold1	100	155	0	0	113	267	79119382	79119536	1.26e-75	287
FUN_001543-T1	scaffold1	100	166	0	0	255	420	79104923	79104758	8.14e-82	307
FUN_001545-T1	scaffold3	100	298	0	0	345	642	91183103	91182806	5.34e-155	551
FUN_001547-T1	scaffold3	100	331	0	0	1	331	91159966	91159636	1.4e-173	612
FUN_001548-T1	scaffold3	100	182	0	0	161	342	91153495	91153676	8.34e-91	337
FUN_001549-T1	scaffold3	99.768	2581	6	0	1	2581	91115429	91112849	0	4734
FUN_001552-T1	scaffold3	100	319	0	0	1	319	91052486	91052168	5.41e-167	590
FUN_001553-T1	scaffold3	100	160	0	0	146	305	91028555	91028396	1.69e-78	296
FUN_001554-T1	scaffold3	99.355	2479	16	0	1	2479	91022823	91020345	0	4490
FUN_001555-T1	scaffold3	100	163	0	0	1	163	91003889	91003727	5.44e-80	302
FUN_001556-T1	scaffold1	87.421	795	41	24	114	853	79029073	79029863	0	859
FUN_001557-T1	scaffold1	99.878	2452	3	0	2636	5087	79027413	79029864	0	4512
FUN_001558-T1	scaffold1	100	524	0	0	93	616	78972948	78972425	0	968
FUN_001560-T1	scaffold1	98.745	239	1	2	48	284	78876200	78875962	8.1e-117	424
FUN_001561-T1	scaffold1	99.41	339	2	0	85	423	32829425	32829087	1.2e-174	616
FUN_001562-T1	scaffold1	100	123	0	0	18	140	78847755	78847877	6.67e-58	228
FUN_001563-T1	scaffold1	98.929	280	0	2	122	398	78812961	78813240	9.72e-139	497
FUN_001564-T1	scaffold6	100	410	0	0	590	999	51893003	51893412	0	758
FUN_001566-T1	scaffold2	100	229	0	0	54	282	101766326	101766554	5.04e-117	424
FUN_001567-T1	scaffold2	100	255	0	0	1	255	101748205	101748459	2.33e-131	472
FUN_001568-T1	scaffold2	100	215	0	0	158	372	101739327	101739541	4.12e-109	398
FUN_001570-T1	scaffold2	100	227	0	0	515	741	101703133	101702907	1.82e-115	420
FUN_001571-T1	scaffold2	98.732	710	9	0	8	717	101687450	101688159	0	1262
FUN_001572-T1	scaffold2	98.23	113	0	1	128	240	101669625	101669515	9.99e-49	196
FUN_001573-T1	scaffold2	100	929	0	0	145	1073	101659188	101658260	0	1716
FUN_001574-T1	scaffold2	99.856	1388	2	0	35	1422	101633278	101634665	0	2553
FUN_001575-T1	scaffold2	99.593	1475	6	0	11	1485	101623849	101625323	0	2691
FUN_001576-T1	scaffold2	99.563	229	0	1	177	404	101612555	101612783	3.05e-114	416
FUN_001577-T1	scaffold2	100	178	0	0	1	178	101595580	101595403	1.91e-88	329
FUN_001578-T1	scaffold2	99.505	202	0	1	629	829	101580070	101579869	3.38e-99	366
FUN_001579-T1	scaffold2	100	835	0	0	390	1224	101567307	101568141	0	1543
FUN_001581-T1	scaffold2	100	1290	0	0	55	1344	101515813	101514524	0	2383
FUN_001583-T1	scaffold2	99.902	1018	1	0	1	1018	101500039	101499022	0	1875
FUN_001584-T1	scaffold1	100	232	0	0	1	232	78675882	78676113	3.04e-118	429
FUN_001585-T1	scaffold4	99.73	1111	3	0	1	1111	88230276	88231386	0	2036
FUN_001586-T1	scaffold1	99.507	203	1	0	339	541	78624325	78624527	1.87e-100	370
FUN_001587-T1	scaffold1	100	189	0	0	92	280	78611287	78611475	2.46e-94	350
FUN_001588-T1	scaffold1	98.844	173	0	2	158	330	78580323	78580493	6.29e-82	307
FUN_001589-T1	scaffold1	91.239	936	61	5	1	915	78538972	78539907	0	1254
FUN_001590-T1	scaffold1	99.507	203	1	0	873	1075	78526310	78526512	3.26e-100	370
FUN_001592-T1	scaffold1	100	189	0	0	92	280	78470017	78470205	2.8e-94	350
FUN_001593-T1	scaffold1	98.544	206	2	1	985	1189	78452554	78452759	5.96e-98	363
FUN_001594-T1	scaffold1	100	211	0	0	1	211	78414114	78414324	2.11e-106	390
FUN_001596-T1	scaffold1	98.571	210	2	1	336	544	78400680	78400889	1.93e-100	370
FUN_001597-T1	scaffold1	100	197	0	0	473	669	78385854	78386050	7.79e-99	364
FUN_001598-T1	scaffold1	99.5	200	1	0	957	1156	78365491	78365690	1.58e-98	364
FUN_001599-T1	scaffold1	99.577	709	3	0	90	798	78324780	78325488	0	1293
FUN_001600-T1	scaffold2	98.859	263	2	1	525	787	93207212	93207473	1.3e-129	468
FUN_001601-T1	scaffold1	97.872	376	8	0	183	558	78276583	78276958	0	651
FUN_001602-T1	scaffold1	100	199	0	0	837	1035	78249151	78249349	9.45e-100	368
FUN_001603-T1	scaffold1	100	1142	0	0	600	1741	78216461	78217602	0	2109
FUN_001604-T1	scaffold1	100	67	0	0	153	219	78196319	78196253	4.31e-27	124
FUN_001605-T1	scaffold1	100	906	0	0	1738	2643	78190029	78190934	0	1674
FUN_001606-T1	scaffold1	99.291	141	1	0	108	248	78163675	78163815	2.65e-66	255
FUN_001607-T1	scaffold1	100	231	0	0	1	231	78143414	78143644	5.3e-118	427
FUN_001610-T1	scaffold1	93.976	249	1	3	196	432	78117025	78116779	6.84e-99	364
FUN_001611-T1	scaffold1	99.7	333	1	0	418	750	78101397	78101065	1.02e-172	610
FUN_001612-T1	scaffold1	100	173	0	0	134	306	78089800	78089628	7.44e-86	320
FUN_001614-T1	scaffold1	100	149	0	0	524	672	78063092	78062944	4.46e-72	276
FUN_001615-T1	scaffold1	100	464	0	0	2552	3015	78043894	78043431	0	857
FUN_001616-T1	scaffold1	99.795	488	1	0	422	909	78018438	78018925	0	896
FUN_001618-T1	scaffold1	99.634	273	1	0	3698	3970	78003739	78004011	1.52e-138	499
FUN_001619-T1	scaffold1	99.868	1520	2	0	29	1548	77972638	77974157	0	2796
FUN_001620-T1	scaffold1	99.795	487	1	0	2403	2889	77966997	77967483	0	894
FUN_001621-T1	scaffold2	100	494	0	0	239	732	93179194	93179687	0	913
FUN_001622-T1	scaffold2	98.34	241	4	0	207	447	93063680	93063920	8.28e-117	424
FUN_001623-T1	scaffold2	100	229	0	0	137	365	93041662	93041890	4.63e-116	424
FUN_001624-T1	scaffold2	98.596	855	12	0	401	1255	93022520	93021666	0	1513
FUN_001625-T1	scaffold2	100	504	0	0	1906	2409	93014538	93015041	0	931
FUN_001626-T1	scaffold2	100	185	0	0	257	441	92989681	92989497	7.2e-92	342
FUN_001628-T1	scaffold2	99.831	591	1	0	1240	1830	92957143	92956553	0	1086
FUN_001629-T1	scaffold2	100	201	0	0	128	328	92937521	92937721	8.74e-101	372
FUN_001630-T1	scaffold2	100	103	0	0	23	125	92918131	92918029	4.45e-47	191
FUN_001631-T1	scaffold2	99.51	204	1	0	40	243	92916325	92916528	1.57e-101	372
FUN_001632-T1	scaffold2	95.133	226	0	1	95	309	92904856	92905081	1.24e-93	346
FUN_001633-T1	scaffold2	100	451	0	0	335	785	92872408	92871958	0	833
FUN_001634-T1	scaffold2	100	228	0	0	146	373	92855184	92855411	1.13e-115	422
FUN_001636-T1	scaffold2	99.632	272	1	0	1178	1449	92827848	92828119	1.63e-138	497
FUN_001637-T1	scaffold1	98.964	193	2	0	763	955	77933177	77933369	6.25e-93	346
FUN_001638-T1	scaffold1	100	532	0	0	515	1046	77902904	77902373	0	983
FUN_001639-T1	scaffold1	99.585	241	1	0	183	423	77890668	77890908	7.75e-122	440
FUN_001640-T1	scaffold1	99.365	1417	9	0	3	1419	77885365	77883949	0	2567
FUN_001641-T1	scaffold1	100	208	0	0	1471	1678	77873066	77873273	1.96e-104	385
FUN_001643-T1	scaffold1	99.688	321	0	1	104	423	77804035	77804355	9.41e-166	586
FUN_001644-T1	scaffold1	93.467	398	8	3	2	399	77803059	77802680	3.15e-162	575
FUN_001645-T1	scaffold1	99.885	873	1	0	1	873	77788417	77789289	0	1607
FUN_001647-T1	scaffold1	99.777	895	2	0	1	895	77771160	77772054	0	1642
FUN_001648-T1	scaffold1	100	992	0	0	22	1013	77765757	77766748	0	1832
FUN_001649-T1	scaffold1	99.123	228	2	0	148	375	77758078	77758305	5.34e-113	411
FUN_001650-T1	scaffold1	100	188	0	0	1	188	77745110	77745297	4.25e-94	348
FUN_001651-T1	scaffold1	93.345	586	29	3	7	582	77732030	77731445	0	857
FUN_001652-T1	scaffold1	100	228	0	0	222	449	77714487	77714714	6.28e-116	422
FUN_001653-T1	scaffold1	100	228	0	0	330	557	77699840	77700067	6.94e-116	422
FUN_001654-T1	scaffold5	84.946	279	30	4	80	350	57567250	57567524	2.5e-71	272
FUN_001655-T1	scaffold1	100	228	0	0	234	461	77693373	77693600	6.26e-116	422
FUN_001656-T1	scaffold9	99.026	308	3	0	45	352	23280774	23280467	2.5e-155	553
FUN_001657-T1	scaffold1	86.827	539	44	13	281	814	77670082	77670598	1.19e-162	577
FUN_001658-T1	scaffold1	99.219	128	0	1	644	771	77642325	77642451	5.53e-58	230
FUN_001660-T1	scaffold1	99.541	871	4	0	63	933	77577268	77578138	0	1587
FUN_001661-T1	scaffold1	99.78	1362	3	0	214	1575	77567991	77566630	0	2499
FUN_001662-T1	scaffold1	100	203	0	0	1	203	77528102	77527900	2.34e-102	375
FUN_001663-T1	scaffold1	89.669	755	24	24	1	739	77510252	77509536	0	913
FUN_001664-T1	scaffold1	99.66	294	1	0	802	1095	77462760	77463053	1.01e-150	538
FUN_001665-T1	scaffold1	100	369	0	0	1	369	77434915	77434547	0	682
FUN_001666-T1	scaffold1	100	716	0	0	92	807	77429962	77429247	0	1323
FUN_001667-T1	scaffold1	100	554	0	0	1	554	77419537	77418984	0	1024
FUN_001668-T1	scaffold1	99.441	179	0	1	110	288	77392447	77392624	5.38e-87	324
FUN_001669-T1	scaffold1	99.422	173	1	0	983	1155	77355287	77355459	2.68e-83	315
FUN_001670-T1	scaffold1	100	233	0	0	1596	1828	77325449	77325681	3.2e-118	431
FUN_001673-T1	scaffold1	98.077	104	1	1	170	273	77256268	77256166	1.16e-43	180
FUN_001675-T1	scaffold1	99.132	461	4	0	233	693	77231206	77231666	0	830
FUN_001676-T1	scaffold1	100	201	0	0	2326	2526	77211493	77211293	3.68e-100	372
FUN_001676-T2	scaffold1	100	201	0	0	2326	2526	77211493	77211293	3.35e-100	372
FUN_001678-T1	scaffold1	98.817	169	1	1	1536	1704	77200042	77200209	5.82e-79	300
FUN_001679-T1	scaffold1	94.568	1215	12	48	264	1464	77184661	77183487	0	1829
FUN_001681-T1	scaffold1	99.72	1072	3	0	456	1527	77170675	77169604	0	1964
FUN_001682-T1	scaffold1	99.138	232	2	0	468	699	77152960	77152729	6.17e-115	418
FUN_001683-T1	scaffold1	99.819	553	1	0	259	811	77117184	77117736	0	1016
FUN_001684-T1	scaffold1	98.278	871	5	2	511	1380	77110774	77109913	0	1517
FUN_001686-T1	scaffold1	96.342	2105	39	9	426	2511	77084743	77086828	0	3426
FUN_001687-T1	scaffold1	99.825	573	1	0	2281	2853	77070723	77071295	0	1053
FUN_001688-T1	scaffold1	96.321	299	11	0	98	396	77040772	77041070	1.97e-137	492
FUN_001689-T1	scaffold1	87.423	978	13	23	221	1130	76998616	76999551	0	1024
FUN_001690-T1	scaffold1	99.462	186	0	1	179	363	76986936	76987121	3.09e-90	337
FUN_001694-T1	scaffold1	99.562	457	2	0	24	480	76971647	76972103	0	833
FUN_001695-T1	scaffold1	100	225	0	0	1108	1332	76958079	76957855	4.31e-114	416
FUN_001696-T1	scaffold1	100	171	0	0	330	500	76954150	76954320	1.86e-84	316
FUN_001697-T1	scaffold1	99.398	166	1	0	621	786	76936883	76936718	7.32e-80	302
FUN_001698-T1	scaffold1	93.939	1683	73	14	223	1887	76922891	76924562	0	2516
FUN_001699-T1	scaffold1	100	301	0	0	249	549	30053422	30053722	9.73e-157	556
FUN_001700-T1	scaffold1	99.837	612	1	0	1	612	30084628	30084017	0	1125
FUN_001701-T1	scaffold1	99.826	574	0	1	1	573	30085411	30084838	0	1053
FUN_001702-T1	scaffold1	99.85	1332	2	0	1	1332	30093559	30094890	0	2449
FUN_001703-T1	scaffold1	99.65	286	1	0	1	286	30163462	30163747	7.14e-147	523
FUN_001704-T1	scaffold1	100	324	0	0	1	324	30157163	30156840	5.81e-169	599
FUN_001705-T1	scaffold1	93.798	387	4	6	3	378	30163497	30163874	3.91e-159	564
FUN_001706-T1	scaffold1	99.565	689	1	2	1	689	30185145	30184459	0	1254
FUN_001707-T1	scaffold7	100	131	0	0	1	131	22753716	22753846	1.16e-62	243
FUN_001708-T1	scaffold1	99.624	266	1	0	398	663	30224954	30225219	1.58e-135	486
FUN_001710-T1	scaffold1	99.429	525	3	0	295	819	30259912	30260436	0	953
FUN_001711-T1	scaffold1	95.732	820	14	1	59	857	30272783	30271964	0	1301
FUN_001713-T1	scaffold1	99.428	874	5	0	102	975	30308144	30309017	0	1587
FUN_001714-T1	scaffold3	96.639	119	4	0	203	321	50261544	50261662	3.83e-49	198
FUN_001715-T1	scaffold1	82.031	256	33	6	55	306	30340175	30340421	2.17e-51	206
FUN_001717-T1	scaffold1	99.461	557	3	0	446	1002	76862713	76862157	0	1013
FUN_001718-T1	scaffold1	92.275	233	11	2	81	306	76247687	76247919	5.75e-87	324
FUN_001719-T1	scaffold1	95.54	426	19	0	1	426	76283548	76283973	0	682
FUN_001721-T1	scaffold1	93.103	145	10	0	146	290	76417988	76418132	1.24e-53	213
FUN_001723-T1	scaffold1	97.291	812	19	2	79	887	76736906	76736095	0	1375
FUN_001724-T1	scaffold8	99.577	710	3	0	761	1470	39430877	39431586	0	1295
FUN_001726-T1	scaffold1	95.838	889	35	1	1	887	76817618	76818506	0	1435
FUN_001727-T1	scaffold4	94.355	496	27	1	193	687	33052008	33051513	0	760
FUN_001728-T1	scaffold1	95.965	347	14	0	19	365	76188608	76188954	3.87e-159	564
FUN_001729-T1	scaffold1	95.965	347	14	0	10	356	76188608	76188954	3.77e-159	564
FUN_001730-T1	scaffold1	99.292	424	3	0	1	424	76572464	76572887	0	767
FUN_001732-T1	scaffold1	100	237	0	0	115	351	76289221	76288985	2.29e-121	438
FUN_001733-T1	scaffold1	99.802	505	1	0	429	933	76283472	76283976	0	928
FUN_001734-T1	scaffold1	100	444	0	0	265	708	76263358	76263801	0	821
FUN_001735-T1	scaffold1	98.515	202	2	1	1	202	76257989	76257789	3e-96	355
FUN_001736-T1	scaffold1	98.383	371	5	1	201	570	76247691	76248061	0	651
FUN_001737-T1	scaffold1	99.502	603	2	1	70	672	76229016	76228415	0	1096
FUN_001738-T1	scaffold1	99.588	485	2	0	17	501	76219637	76220121	0	885
FUN_001739-T1	scaffold1	99.808	520	1	0	54	573	76334196	76334715	0	955
FUN_001741-T1	scaffold2	95.909	220	7	2	358	575	83156940	83157159	4.07e-96	355
FUN_001744-T1	scaffold1	95.13	308	6	2	348	655	76118736	76118438	9.45e-133	477
FUN_001745-T1	scaffold1	100	164	0	0	368	531	76095037	76094874	1.35e-80	303
FUN_001746-T1	scaffold2	97.049	576	7	5	277	843	110777766	110777192	0	961
FUN_001747-T1	scaffold1	100	131	0	0	98	228	76078412	76078542	1.19e-62	243
FUN_001748-T1	scaffold1	99.329	298	2	0	198	495	76069042	76069339	8.78e-152	540
FUN_001750-T1	scaffold1	91.262	412	36	0	663	1074	76033331	76032920	4.19e-158	562
FUN_001751-T1	scaffold1	100	763	0	0	7	769	76011171	76011933	0	1410
FUN_001751-T2	scaffold1	100	649	0	0	1	649	76011285	76011933	0	1199
FUN_001752-T1	scaffold1	99.574	235	1	0	14	248	75934058	75934292	7.22e-118	429
FUN_001753-T1	scaffold1	100	182	0	0	503	684	75914746	75914927	3.43e-90	337
FUN_001754-T1	scaffold1	100	591	0	0	364	954	75894758	75895348	0	1092
FUN_001755-T1	scaffold1	88.841	1631	139	31	216	1818	75877261	75875646	0	1964
FUN_001756-T1	scaffold1	92.174	575	31	3	136	710	75871430	75871990	0	800
FUN_001757-T1	scaffold1	100	195	0	0	109	303	75860787	75860593	4.34e-98	361
FUN_001758-T1	scaffold1	100	1290	0	0	2	1291	75839651	75838362	0	2383
FUN_001759-T1	scaffold1	100	462	0	0	1	462	75816147	75816608	0	854
FUN_001760-T1	scaffold1	100	414	0	0	1	414	75805844	75805431	0	765
FUN_001762-T1	scaffold1	99.49	196	1	0	577	772	75796924	75797119	1.72e-96	357
FUN_001762-T2	scaffold1	99.757	411	1	0	577	987	75796924	75797334	0	754
FUN_001763-T1	scaffold1	100	139	0	0	170	308	75015407	75015269	8.63e-67	257
FUN_001766-T1	scaffold1	100	199	0	0	91	289	74988542	74988740	3.07e-100	368
FUN_001767-T1	scaffold1	100	280	0	0	41	320	74969653	74969374	5.36e-145	518
FUN_001768-T1	scaffold1	99.216	638	5	0	542	1179	74955545	74956182	0	1151
FUN_001770-T1	scaffold1	100	638	0	0	1010	1647	74940306	74940943	0	1179
FUN_001771-T1	scaffold3	99.388	1308	8	0	1	1308	5705922	5704615	0	2372
FUN_001772-T1	scaffold3	100	194	0	0	1	194	5746220	5746027	2.88e-97	359
FUN_001773-T1	scaffold3	98.171	164	3	0	726	889	5768583	5768420	4.24e-75	287
FUN_001773-T2	scaffold3	98.171	164	3	0	726	889	5768583	5768420	3.87e-75	287
FUN_001777-T1	scaffold3	98.605	215	2	1	618	831	5794563	5794777	3.48e-103	379
FUN_001778-T1	scaffold3	99.195	497	4	0	377	873	5818588	5818092	0	896
FUN_001779-T1	scaffold3	100	339	0	0	1	339	5822468	5822130	1.41e-177	627
FUN_001780-T1	scaffold4	97.091	275	7	1	309	582	31899365	31899091	2.32e-128	462
FUN_001781-T1	scaffold3	98.462	195	2	1	404	597	5851973	5852167	1.62e-91	342
FUN_001782-T1	scaffold3	99.559	227	1	0	1433	1659	5875714	5875940	1.94e-113	414
FUN_001783-T1	scaffold3	99.323	591	3	1	2	591	5884923	5885513	0	1068
FUN_001784-T1	scaffold3	98.87	177	2	0	197	373	5921049	5920873	1.67e-84	316
FUN_001788-T1	scaffold3	95.683	139	4	2	137	274	5946249	5946386	3.36e-56	222
FUN_001789-T1	scaffold3	100	198	0	0	273	470	5955671	5955868	1.56e-99	366
FUN_001790-T1	scaffold4	100	198	0	0	340	537	71276316	71276513	1.72e-99	366
FUN_001793-T1	scaffold3	100	636	0	0	1183	1818	5661248	5660613	0	1175
FUN_001794-T1	scaffold3	100	150	0	0	142	291	5678331	5678182	4.3e-73	278
FUN_001797-T1	scaffold3	99.779	453	1	0	112	564	5692569	5693021	0	832
FUN_001798-T1	scaffold3	99.828	580	1	0	420	999	5700126	5700705	0	1066
FUN_001800-T1	scaffold3	99.422	173	1	0	119	291	6051318	6051490	3.28e-84	315
FUN_001801-T1	scaffold3	100	649	0	0	2191	2839	6059086	6058438	0	1199
FUN_001802-T1	scaffold3	100	225	0	0	99	323	6099917	6100141	2.17e-114	416
FUN_001803-T1	scaffold3	100	240	0	0	1	240	6123471	6123710	8.18e-123	444
FUN_001804-T1	scaffold3	100	514	0	0	48	561	6141383	6141896	0	950
FUN_001805-T1	scaffold3	99.878	817	0	1	1	816	6152889	6152073	0	1502
FUN_001806-T1	scaffold3	100	344	0	0	530	873	6189074	6188731	1.97e-180	636
FUN_001807-T1	scaffold3	96.574	467	16	0	5	471	6192352	6192818	0	774
FUN_001808-T1	scaffold3	100	420	0	0	382	801	6214230	6213811	0	776
FUN_001810-T1	scaffold3	99.7	333	1	0	520	852	6221804	6221472	1.16e-172	610
FUN_001811-T1	scaffold3	99.399	333	2	0	520	852	6225269	6224937	5.41e-171	604
FUN_001812-T1	scaffold3	100	315	0	0	520	834	6233394	6233708	2.48e-164	582
FUN_001813-T1	scaffold3	100	997	0	0	1334	2330	6242655	6241659	0	1842
FUN_001814-T1	scaffold3	99.454	183	1	0	1	183	6261217	6261035	1.4e-89	333
FUN_001815-T1	scaffold3	99.425	174	1	0	343	516	6263388	6263215	1.92e-84	316
FUN_001816-T1	scaffold3	94.196	224	7	5	175	394	6279645	6279424	1.09e-90	337
FUN_001817-T1	scaffold3	100	944	0	0	1	944	6295999	6295056	0	1744
FUN_001818-T1	scaffold3	100	352	0	0	1	352	6322084	6321733	0	651
FUN_001819-T1	scaffold3	99.904	1037	1	0	749	1785	6338372	6337336	0	1910
FUN_001820-T1	scaffold3	100	1034	0	0	749	1782	6407837	6406804	0	1910
FUN_001821-T1	scaffold3	100	270	0	0	1	270	6471140	6470871	2.69e-139	499
FUN_001823-T1	scaffold3	99.499	1398	7	0	1	1398	6494014	6495411	0	2543
FUN_001824-T1	scaffold3	99.233	782	6	0	554	1335	6499439	6498658	0	1411
FUN_001824-T2	scaffold3	99.233	782	6	0	170	951	6499439	6498658	0	1411
FUN_001825-T1	scaffold3	98.168	273	4	1	1	273	6511815	6512086	1.32e-132	475
FUN_001826-T1	scaffold3	99.522	209	1	0	149	357	6522362	6522154	6.1e-104	381
FUN_001827-T1	scaffold1	99.62	526	2	0	29	554	74252841	74253366	0	961
FUN_001828-T1	scaffold1	100	268	0	0	204	471	74235140	74234873	2.77e-138	496
FUN_001828-T2	scaffold1	100	268	0	0	204	471	74235140	74234873	2.77e-138	496
FUN_001829-T1	scaffold1	100	150	0	0	16	165	74224678	74224827	6.29e-73	278
FUN_001830-T1	scaffold1	100	155	0	0	302	456	74209931	74210085	1.16e-75	287
FUN_001831-T1	scaffold1	100	278	0	0	199	476	74187326	74187603	9.42e-144	514
FUN_001832-T1	scaffold1	99.904	1041	1	0	2339	3379	74133800	74132760	0	1917
FUN_001833-T1	scaffold1	100	210	0	0	5	214	74119571	74119362	5.38e-106	388
FUN_001834-T1	scaffold1	100	195	0	0	182	376	74096858	74096664	9.6e-98	361
FUN_001835-T1	scaffold1	100	208	0	0	1	208	74078131	74078338	5.28e-105	385
FUN_001836-T1	scaffold1	96.789	218	3	1	1	218	74071131	74070918	3.63e-98	361
FUN_001837-T1	scaffold1	100	235	0	0	1	235	74038960	74039194	4.18e-120	435
FUN_001838-T1	scaffold1	99.784	462	1	0	508	969	74019966	74020427	0	848
FUN_001839-T1	scaffold1	99.876	1619	2	0	491	2109	73994483	73992865	0	2979
FUN_001840-T1	scaffold1	100	1638	0	0	1	1638	73987357	73985720	0	3025
FUN_001841-T1	scaffold1	99.821	1674	3	0	1	1674	73983391	73981718	0	3075
FUN_001842-T1	scaffold1	99.875	1604	2	0	5	1608	73952904	73951301	0	2952
FUN_001843-T1	scaffold1	99.732	373	0	1	1	372	73967672	73968044	0	682
FUN_001844-T1	scaffold1	99.359	156	0	1	43	197	73896158	73896313	4.93e-74	281
FUN_001845-T1	scaffold1	100	152	0	0	136	287	73878923	73879074	6.03e-74	281
FUN_001846-T1	scaffold1	100	256	0	0	255	510	73867808	73868063	9.33e-132	473
FUN_001847-T1	scaffold5	99.468	376	2	0	3528	3903	24791335	24791710	0	684
FUN_001848-T1	scaffold1	100	430	0	0	521	950	73819250	73819679	0	795
FUN_001849-T1	scaffold1	100	396	0	0	535	930	73775357	73774962	0	732
FUN_001850-T1	scaffold1	99.858	1411	1	1	1146	2556	73748938	73750347	0	2593
FUN_001851-T1	scaffold1	100	342	0	0	1	342	73705643	73705302	2.33e-179	632
FUN_001852-T1	scaffold1	100	1428	0	0	1	1428	73699751	73701178	0	2638
FUN_001853-T1	scaffold1	100	728	0	0	1	728	73680526	73681253	0	1345
FUN_001854-T1	scaffold1	100	1395	0	0	1	1395	73663077	73664471	0	2577
FUN_001855-T1	scaffold1	99.209	253	2	0	182	434	73654816	73655068	9.86e-127	457
FUN_001856-T1	scaffold1	100	735	0	0	1	735	73648376	73649110	0	1358
FUN_001857-T1	scaffold1	98.592	142	0	2	34	173	73642840	73642699	3.25e-64	250
FUN_001858-T1	scaffold1	99.848	656	1	0	1	656	73622371	73623026	0	1206
FUN_001859-T1	scaffold1	100	195	0	0	760	954	73608939	73608745	1.45e-97	361
FUN_001860-T1	scaffold1	100	1269	0	0	1	1269	73565645	73566913	0	2344
FUN_001864-T1	scaffold1	100	570	0	0	4618	5187	73488948	73489517	0	1053
FUN_001865-T1	scaffold1	100	421	0	0	145	565	73470679	73471099	0	778
FUN_001866-T1	scaffold1	100	342	0	0	667	1008	73465436	73465777	8.24e-179	632
FUN_001872-T1	scaffold1	99.875	3201	4	0	1	3201	73425371	73422171	0	5890
FUN_001874-T1	scaffold1	100	148	0	0	1	148	73391557	73391704	1.04e-71	274
FUN_001875-T1	scaffold1	99.624	266	1	0	3	268	73388679	73388414	1.24e-135	486
FUN_001876-T1	scaffold1	100	616	0	0	306	921	73366560	73365945	0	1138
FUN_001877-T1	scaffold1	100	294	0	0	1	294	73328630	73328923	2.02e-152	544
FUN_001878-T1	scaffold1	99.684	316	1	0	306	621	73302187	73302502	7.37e-163	579
FUN_001879-T1	scaffold1	100	316	0	0	180	495	73265292	73265607	1.56e-164	584
FUN_001881-T1	scaffold1	99.306	432	2	1	449	879	73207917	73208348	0	780
FUN_001883-T1	scaffold1	95.962	520	20	1	290	808	73186946	73186427	0	843
FUN_001884-T1	scaffold1	99.43	526	3	0	1	526	73173922	73173397	0	955
FUN_001885-T1	scaffold1	100	206	0	0	528	733	73155530	73155735	9.6e-104	381
FUN_001886-T1	scaffold1	99.581	477	2	0	1	477	73128946	73129422	0	870
FUN_001887-T1	scaffold1	99.594	1479	5	1	1	1479	73127446	73128923	0	2697
FUN_001888-T1	scaffold1	99.394	165	1	0	1	165	73116635	73116799	3.27e-79	300
FUN_001889-T1	scaffold1	100	165	0	0	138	302	73111025	73110861	5.62e-81	305
FUN_001890-T1	scaffold1	99.324	296	1	1	486	781	73094217	73093923	8.7e-150	534
FUN_001891-T1	scaffold1	100	200	0	0	549	748	73079787	73079986	2.65e-100	370
FUN_001892-T1	scaffold1	100	404	0	0	2264	2667	73046417	73046014	0	747
FUN_001893-T1	scaffold1	100	401	0	0	105	505	73035968	73036368	0	741
FUN_001894-T1	scaffold1	100	264	0	0	518	781	73021230	73021493	9.9e-136	488
FUN_001895-T1	scaffold1	100	345	0	0	1	345	73011657	73012001	0	638
FUN_001896-T1	scaffold1	100	561	0	0	1	561	73004980	73005540	0	1037
FUN_001897-T1	scaffold1	100	443	0	0	548	990	72989810	72989368	0	819
FUN_001898-T1	scaffold1	100	934	0	0	84	1017	72984466	72983533	0	1725
FUN_001899-T1	scaffold1	100	385	0	0	391	775	72950948	72951332	0	712
FUN_001900-T1	scaffold1	100	135	0	0	34	168	72939224	72939358	8.31e-65	250
FUN_001901-T1	scaffold1	100	237	0	0	329	565	72932382	72932146	1.54e-120	438
FUN_001902-T1	scaffold1	100	200	0	0	975	1174	72890378	72890179	3.52e-100	370
FUN_001903-T1	scaffold1	97.706	218	3	2	949	1165	72861199	72860983	2.7e-101	374
FUN_001904-T1	scaffold1	99.8	501	1	0	854	1354	72837022	72836522	0	920
FUN_001905-T1	scaffold1	100	372	0	0	1	372	72803682	72803311	0	688
FUN_001906-T1	scaffold1	100	278	0	0	1271	1548	72763813	72763536	1.73e-143	514
FUN_001926-T1	scaffold1	100	150	0	0	79	228	72734168	72734317	5.45e-73	278
FUN_001927-T1	scaffold1	100	425	0	0	47	471	72733016	72733440	0	785
FUN_001928-T1	scaffold1	100	331	0	0	1041	1371	72699556	72699226	5.27e-173	612
FUN_001931-T1	scaffold1	100	175	0	0	105	279	72589991	72590165	5.2e-87	324
FUN_001932-T1	scaffold1	99.84	1249	2	0	675	1923	72571457	72572705	0	2296
FUN_001933-T1	scaffold1	97.5	240	6	0	1	240	72503479	72503240	3.37e-113	411
FUN_001934-T1	scaffold1	98.832	685	8	0	174	858	72467200	72467884	0	1221
FUN_001935-T1	scaffold1	99.275	276	1	1	778	1052	71692906	71693181	1.94e-138	497
FUN_001936-T1	scaffold1	100	162	0	0	410	571	71632242	71632081	2.36e-79	300
FUN_001937-T1	scaffold1	98.101	158	2	1	491	648	71615004	71614848	1.31e-71	274
FUN_001938-T1	scaffold1	100	193	0	0	291	483	71588334	71588142	9.25e-97	357
FUN_001939-T1	scaffold1	98.99	1089	11	0	1	1089	71585590	71586678	0	1951
FUN_001940-T1	scaffold1	96.528	288	10	0	1	288	71559491	71559778	6.85e-133	477
FUN_001941-T1	scaffold1	100	432	0	0	49	480	71517842	71517411	0	798
FUN_001944-T1	scaffold1	100	363	0	0	58	420	71465190	71464828	0	671
FUN_001945-T1	scaffold1	99.66	294	1	0	534	827	71449048	71449341	8.59e-151	538
FUN_001946-T1	scaffold10	98.75	160	1	1	238	397	4146289	4146447	1.67e-74	283
FUN_001947-T1	scaffold2	100	160	0	0	1	160	111063537	111063696	1.09e-78	296
FUN_001948-T1	scaffold1	100	294	0	0	531	824	71406107	71406400	1.86e-152	544
FUN_001949-T1	scaffold1	100	182	0	0	74	255	71384844	71384663	1.35e-90	337
FUN_001950-T1	scaffold1	100	292	0	0	584	875	71363253	71362962	2.45e-151	540
FUN_001951-T1	scaffold1	100	236	0	0	435	670	71352334	71352569	2.04e-120	436
FUN_001952-T1	scaffold1	100	202	0	0	661	862	71342112	71342313	1.91e-101	374
FUN_001953-T1	scaffold1	99.156	237	1	1	35	270	71322454	71322690	1.34e-117	425
FUN_001954-T1	scaffold1	100	176	0	0	1	176	71274706	71274881	4.63e-87	326
FUN_001956-T1	scaffold1	99.367	316	1	1	306	620	71244451	71244766	1.14e-160	571
FUN_001957-T1	scaffold1	100	227	0	0	1	227	71211469	71211695	2.78e-115	420
FUN_001958-T1	scaffold1	98.284	408	7	0	565	972	71189013	71189420	0	715
FUN_001959-T1	scaffold1	98.919	185	2	0	1	185	71180669	71180853	4.03e-89	331
FUN_001960-T1	scaffold1	99.559	227	0	1	1	227	71130030	71130255	1.74e-113	412
FUN_001962-T1	scaffold1	99.713	698	2	0	363	1060	71093032	71093729	0	1279
FUN_001963-T1	scaffold1	100	312	0	0	91	402	71075427	71075116	5.36e-163	577
FUN_001964-T1	scaffold1	100	168	0	0	71	238	71070069	71069902	9.62e-83	311
FUN_001966-T1	scaffold1	100	278	0	0	1	278	71035257	71035534	9.11e-144	514
FUN_001967-T1	scaffold1	100	358	0	0	1140	1497	71025510	71025153	0	662
FUN_001968-T1	scaffold1	99.678	311	0	1	43	352	71011314	71011004	1.05e-159	568
FUN_001969-T1	scaffold1	100	179	0	0	1	179	70997604	70997426	9.45e-89	331
FUN_001970-T1	scaffold1	100	152	0	0	1	152	70983479	70983630	1.5e-73	281
FUN_001971-T1	scaffold1	100	149	0	0	1	149	70972236	70972384	3.47e-72	276
FUN_001972-T1	scaffold1	100	736	0	0	162	897	70956810	70956075	0	1360
FUN_001973-T1	scaffold1	100	266	0	0	368	633	70942930	70943195	5.36e-137	492
FUN_001974-T1	scaffold1	99.123	114	1	0	493	606	70934927	70934814	4.5e-51	206
FUN_001975-T1	scaffold1	99.625	267	1	0	8	274	70916192	70916458	1.22e-135	488
FUN_001975-T2	scaffold1	99.625	267	1	0	8	274	70916192	70916458	1.04e-135	488
FUN_001976-T1	scaffold1	100	128	0	0	356	483	70913650	70913777	1.94e-60	237
FUN_001977-T1	scaffold1	100	416	0	0	1413	1828	70892049	70892464	0	769
FUN_001978-T1	scaffold1	98.661	224	3	0	1426	1649	70863676	70863453	2.56e-108	398
FUN_001979-T1	scaffold1	100	130	0	0	174	303	70853969	70853840	5.9e-62	241
FUN_001980-T1	scaffold1	99.349	307	1	1	1628	1933	70843163	70843469	1.87e-155	555
FUN_001981-T1	scaffold1	100	155	0	0	61	215	70825408	70825562	9.14e-76	287
FUN_001982-T1	scaffold1	100	217	0	0	787	1003	70813078	70812862	1.05e-109	401
FUN_001983-T1	scaffold1	100	190	0	0	1	190	70800717	70800906	1e-94	351
FUN_001984-T1	scaffold1	100	270	0	0	153	422	70787837	70787568	3.66e-139	499
FUN_001985-T1	scaffold2	98.244	1082	16	3	5	1085	106879748	106878669	0	1890
FUN_001986-T1	scaffold1	100	271	0	0	620	890	70771357	70771087	1.15e-139	501
FUN_001987-T1	scaffold1	100	142	0	0	1	142	70752639	70752498	1.11e-68	263
FUN_001988-T1	scaffold2	99.127	229	2	0	1	229	49343858	49343630	2.14e-113	412
FUN_001989-T1	scaffold1	96.785	311	10	0	45	355	70726969	70727279	2.91e-145	520
FUN_001990-T1	scaffold1	100	131	0	0	380	510	70721222	70721092	2.86e-62	243
FUN_001991-T1	scaffold1	100	245	0	0	957	1201	70709728	70709972	4.23e-125	453
FUN_001995-T1	scaffold1	100	177	0	0	148	324	70693570	70693394	1.23e-87	327
FUN_001996-T1	scaffold1	99.64	278	0	1	1000	1277	70658816	70658540	3.14e-141	507
FUN_001997-T1	scaffold1	100	215	0	0	503	717	70584163	70584377	2.72e-108	398
FUN_002002-T1	scaffold1	97.701	522	5	1	73	594	70538367	70538881	0	891
FUN_002004-T1	scaffold1	100	678	0	0	565	1242	70525366	70526043	0	1253
FUN_002005-T1	scaffold1	100	239	0	0	89	327	70508533	70508771	1.64e-122	442
FUN_002006-T1	scaffold1	98.396	187	2	1	50	235	70438644	70438458	1.7e-87	327
FUN_002008-T1	scaffold1	99.934	1526	1	0	497	2022	70408685	70410210	0	2813
FUN_002009-T1	scaffold1	100	163	0	0	898	1060	70347856	70348018	1.48e-79	302
FUN_002010-T1	scaffold1	100	1764	0	0	568	2331	70309089	70310852	0	3258
FUN_002014-T1	scaffold1	99.799	996	2	0	1052	2047	70228034	70227039	0	1829
FUN_002016-T1	scaffold1	100	127	0	0	211	337	70163333	70163207	3.66e-60	235
FUN_002017-T1	scaffold1	99.602	251	1	0	470	720	70141204	70141454	3.75e-127	459
FUN_002018-T1	scaffold8	100	471	0	0	5	475	16789	17259	0	870
FUN_002019-T1	scaffold1	100	261	0	0	1810	2070	70133546	70133806	6.56e-134	483
FUN_002020-T1	scaffold1	99.689	966	3	0	1660	2625	70103209	70104174	0	1768
FUN_002021-T1	scaffold1	100	512	0	0	5	516	70027603	70028114	0	946
FUN_002022-T1	scaffold1	99.635	274	1	0	1	274	70025977	70025704	3.69e-140	501
FUN_002023-T1	scaffold1	99.269	1642	12	0	919	2560	69996617	69994976	0	2966
FUN_002024-T1	scaffold1	99.675	308	1	0	1	308	69983270	69982963	9.05e-159	564
FUN_002026-T1	scaffold1	97.814	2653	15	2	1058	3709	69968263	69965653	0	4538
FUN_002027-T1	scaffold1	100	198	0	0	168	365	69943864	69944061	6.12e-99	366
FUN_002028-T1	scaffold1	99.138	116	1	0	165	280	69907581	69907696	1.97e-52	209
FUN_002030-T1	scaffold1	99.638	276	1	0	837	1112	71692906	71693181	1.2e-140	505
FUN_002031-T1	scaffold1	99.375	160	0	1	534	693	71630846	71630688	1.12e-75	289
FUN_002032-T1	scaffold7	98.165	218	4	0	1	218	20740760	20740543	4.26e-104	381
FUN_002033-T1	scaffold1	97.587	953	22	1	18	969	71585544	71586496	0	1631
FUN_002034-T1	scaffold1	100	209	0	0	1	209	71559491	71559699	1.27e-105	387
FUN_002035-T1	scaffold1	100	432	0	0	49	480	71517842	71517411	0	798
FUN_002037-T1	scaffold1	100	168	0	0	507	674	71475975	71475808	1.47e-82	311
FUN_002039-T1	scaffold1	100	294	0	0	537	830	71449048	71449341	1.91e-152	544
FUN_002040-T1	scaffold10	98.75	160	1	1	238	397	4146289	4146447	1.67e-74	283
FUN_002041-T1	scaffold2	100	160	0	0	1	160	111063537	111063696	1.09e-78	296
FUN_002042-T1	scaffold1	100	292	0	0	288	579	71406107	71406398	1.82e-151	540
FUN_002043-T1	scaffold1	100	220	0	0	1	220	71395385	71395604	6.73e-112	407
FUN_002044-T1	scaffold1	99.658	292	1	0	581	872	71385610	71385319	1.14e-149	534
FUN_002045-T1	scaffold1	100	292	0	0	584	875	71363253	71362962	2.45e-151	540
FUN_002046-T1	scaffold1	100	236	0	0	435	670	71352334	71352569	2.04e-120	436
FUN_002047-T1	scaffold1	100	202	0	0	865	1066	71342112	71342313	2.32e-101	374
FUN_002048-T1	scaffold1	100	161	0	0	149	309	71309274	71309434	3.52e-79	298
FUN_002049-T1	scaffold1	100	176	0	0	1	176	71274706	71274881	4.63e-87	326
FUN_002051-T1	scaffold1	99.367	316	1	1	306	620	71244451	71244766	1.17e-160	571
FUN_002052-T1	scaffold1	100	227	0	0	1	227	71211469	71211695	2.78e-115	420
FUN_002053-T1	scaffold1	99.048	315	3	0	315	629	71187231	71187545	5.67e-159	566
FUN_002054-T1	scaffold1	100	208	0	0	100	307	71173450	71173657	3.91e-105	385
FUN_002055-T1	scaffold1	99.559	227	0	1	1	227	71130030	71130255	1.74e-113	412
FUN_002057-T1	scaffold1	99.889	1807	2	0	222	2028	71093032	71094838	0	3326
FUN_002058-T1	scaffold1	99.281	278	1	1	2810	3087	71064079	71063803	2.71e-139	501
FUN_002060-T1	scaffold1	100	278	0	0	1	278	71035257	71035534	1.15e-143	514
FUN_002061-T1	scaffold1	99.678	311	0	1	43	352	71011314	71011004	1.1e-159	568
FUN_002062-T1	scaffold1	100	179	0	0	1	179	70997604	70997426	9.45e-89	331
FUN_002063-T1	scaffold1	100	152	0	0	1	152	70983479	70983630	1.5e-73	281
FUN_002064-T1	scaffold1	99.329	149	1	0	1	149	70972236	70972384	1.62e-70	270
FUN_002065-T1	scaffold1	100	736	0	0	162	897	70956810	70956075	0	1360
FUN_002066-T1	scaffold1	100	266	0	0	368	633	70942930	70943195	5.36e-137	492
FUN_002067-T1	scaffold1	100	114	0	0	493	606	70934927	70934814	9.68e-53	211
FUN_002068-T1	scaffold1	99.625	267	1	0	467	733	70916192	70916458	1.29e-135	488
FUN_002069-T1	scaffold1	99.163	239	2	0	1103	1341	70898789	70898551	1.55e-118	431
FUN_002070-T1	scaffold1	99.76	416	1	0	1413	1828	70892049	70892464	0	763
FUN_002071-T1	scaffold1	98.667	225	3	0	1381	1605	70863676	70863452	6.97e-109	399
FUN_002072-T1	scaffold1	99.94	1656	1	0	1	1656	70851241	70852896	0	3053
FUN_002073-T1	scaffold1	99.349	307	1	1	1841	2146	70843163	70843469	1.95e-155	555
FUN_002074-T1	scaffold1	99.351	308	1	1	43	349	70814799	70814492	2.28e-156	556
FUN_002075-T1	scaffold1	99.682	314	0	1	103	415	70800593	70800906	2.38e-161	573
FUN_002076-T1	scaffold1	100	270	0	0	153	422	70787837	70787568	3.66e-139	499
FUN_002077-T1	scaffold1	99.283	837	2	2	952	1786	70778909	70778075	0	1509
FUN_002078-T1	scaffold1	100	271	0	0	620	890	70771357	70771087	1.15e-139	501
FUN_002079-T1	scaffold1	100	142	0	0	1	142	70752639	70752498	1.11e-68	263
FUN_002080-T1	scaffold2	99.563	229	1	0	1	229	49343858	49343630	4.6e-115	418
FUN_002081-T1	scaffold1	98.69	229	2	1	310	537	70728955	70729183	3.64e-111	405
FUN_002082-T1	scaffold1	87.396	603	72	3	848	1449	69094763	69094164	0	689
FUN_002083-T1	scaffold1	97.845	232	5	0	1	232	68893952	68894183	3.03e-110	401
FUN_002085-T1	scaffold1	100	525	0	0	1	525	69431354	69431878	0	970
FUN_002087-T1	scaffold1	100	178	0	0	727	904	69403021	69403198	4.58e-88	329
FUN_002089-T1	scaffold1	99.259	135	1	0	186	320	69383766	69383632	4.86e-63	244
FUN_002090-T1	scaffold1	99.841	629	1	0	302	930	69381976	69382604	0	1157
FUN_002091-T1	scaffold1	100	179	0	0	263	441	69376587	69376409	5.09e-89	331
FUN_002093-T1	scaffold1	100	1116	0	0	1	1116	69328471	69329586	0	2061
FUN_002094-T1	scaffold1	99.293	283	1	1	379	660	69316414	69316132	9.32e-143	510
FUN_002096-T1	scaffold1	98.883	537	3	1	159	695	69301212	69301745	0	955
FUN_002098-T1	scaffold1	99.471	189	1	0	438	626	69253209	69253397	1.35e-92	344
FUN_002099-T1	scaffold9	99.507	5675	28	0	2516	8190	51514983	51509309	0	10325
FUN_002100-T1	scaffold9	100	288	0	0	1	288	51491132	51491419	3.44e-149	532
FUN_002101-T1	scaffold9	99.848	1318	1	1	18	1335	51487151	51485835	0	2422
FUN_002102-T1	scaffold9	99.231	260	2	0	1	260	51477921	51478180	1.73e-130	470
FUN_002103-T1	scaffold9	99.559	227	1	0	2298	2524	51473971	51474197	3.03e-113	414
FUN_002104-T1	scaffold9	100	108	0	0	1	108	51431704	51431597	1.32e-49	200
FUN_002105-T1	scaffold9	99.378	965	5	1	15	978	51417813	51418777	0	1748
FUN_002106-T1	scaffold9	100	349	0	0	888	1236	51397288	51396940	0	645
FUN_002106-T2	scaffold9	100	288	0	0	1	288	51416486	51416199	2.76e-149	532
FUN_002110-T1	scaffold9	100	616	0	0	3	618	51352575	51353190	0	1138
FUN_002111-T1	scaffold9	100	179	0	0	425	603	51331202	51331380	1.02e-88	331
FUN_002112-T1	scaffold9	99.405	168	0	1	1	167	51306069	51306236	1.38e-80	303
FUN_002113-T1	scaffold1	100	358	0	0	1	358	69165063	69165420	0	662
FUN_002114-T1	scaffold7	98.512	336	0	1	63	393	3998440	3998775	2.42e-166	588
FUN_002115-T1	scaffold1	99.147	469	4	0	1	469	69111716	69112184	0	845
FUN_002116-T1	scaffold1	98.217	1290	21	2	1229	2516	69094763	69093474	0	2254
FUN_002117-T1	scaffold1	100	232	0	0	1	232	69072083	69071852	2.05e-118	429
FUN_002119-T1	scaffold1	95.455	176	2	1	1	170	69048867	69048692	2.45e-72	276
FUN_002120-T1	scaffold1	88.707	735	69	9	643	1371	69022179	69021453	0	885
FUN_002122-T1	scaffold1	97.135	384	8	1	1	381	69004025	69004408	0	645
FUN_002123-T1	scaffold1	96.524	1237	41	2	679	1914	68995083	68996318	0	2045
FUN_002124-T1	scaffold1	91.667	276	15	5	76	347	68893922	68894193	1.88e-102	375
FUN_002125-T1	scaffold1	94.118	153	8	1	89	240	43835567	43835415	3.12e-59	231
FUN_002126-T1	scaffold1	95.082	183	9	0	216	398	43838518	43838336	4.01e-76	289
FUN_002127-T1	scaffold1	93.082	159	10	1	181	339	43838514	43838357	4.01e-59	231
FUN_002128-T1	scaffold1	90.234	1198	110	7	115	1309	68955040	68956233	0	1557
FUN_002129-T1	scaffold1	87.5	256	30	1	36	291	69032871	69032618	4.27e-78	294
FUN_002130-T1	scaffold1	97.17	106	3	0	1	106	68926835	68926940	1.05e-43	180
FUN_002133-T1	scaffold1	99.828	1163	2	0	1091	2253	68860839	68859677	0	2137
FUN_002134-T1	scaffold1	98.765	162	2	0	1	162	68874837	68874676	4.44e-76	289
FUN_002135-T1	scaffold1	100	221	0	0	743	963	68830818	68831038	5.17e-112	409
FUN_002136-T1	scaffold1	100	213	0	0	390	602	68793840	68793628	1.29e-107	394
FUN_002139-T1	scaffold1	100	181	0	0	416	596	68758374	68758554	7.64e-90	335
FUN_002140-T1	scaffold1	85.26	2042	112	77	1613	3486	68738370	68736350	0	1929
FUN_002141-T1	scaffold1	99.412	170	1	0	716	885	68734842	68735011	4.94e-82	309
FUN_002142-T1	scaffold1	100	159	0	0	450	608	68716175	68716017	1.37e-77	294
FUN_002145-T1	scaffold1	99.911	1121	0	1	2	1122	68665639	68664520	0	2063
FUN_002146-T1	scaffold1	100	143	0	0	155	297	68658538	68658680	3.42e-69	265
FUN_002147-T1	scaffold1	99.595	247	1	0	315	561	68638888	68639134	1.27e-124	451
FUN_002150-T1	scaffold1	99.471	189	1	0	745	933	68615036	68614848	1.43e-92	344
FUN_002151-T1	scaffold1	100	330	0	0	69	398	68600046	68599717	1.44e-172	610
FUN_002156-T1	scaffold1	100	438	0	0	232	669	68131262	68131699	0	809
FUN_002157-T1	scaffold1	100	220	0	0	186	405	68058473	68058692	7.5e-112	407
FUN_002158-T1	scaffold1	100	582	0	0	502	1083	67993823	67993242	0	1075
FUN_002159-T1	scaffold1	100	611	0	0	923	1533	67975035	67975645	0	1129
FUN_002160-T1	scaffold1	100	1414	0	0	537	1950	67965280	67963867	0	2612
FUN_002161-T1	scaffold1	100	531	0	0	1	531	67958742	67959272	0	981
FUN_002162-T1	scaffold1	100	693	0	0	1	693	67946480	67947172	0	1280
FUN_002163-T1	scaffold1	100	1563	0	0	1	1563	67941056	67939494	0	2887
FUN_002167-T1	scaffold1	98.466	1499	16	4	717	2208	67566873	67568371	0	2634
FUN_002170-T1	scaffold1	100	159	0	0	921	1079	67532380	67532538	2.14e-77	294
FUN_002172-T1	scaffold1	100	96	0	0	13	108	67482125	67482030	4.38e-43	178
FUN_002173-T1	scaffold1	99.197	249	2	0	2383	2631	67017307	67017555	8.48e-124	449
FUN_002174-T1	scaffold2	100	246	0	0	445	690	13028636	13028391	4.64e-126	455
FUN_002175-T1	scaffold2	100	143	0	0	269	411	13053022	13052880	4.86e-69	265
FUN_002176-T1	scaffold1	100	217	0	0	42	258	67388995	67389211	2.92e-110	401
FUN_002177-T1	scaffold7	100	251	0	0	398	648	73378858	73378608	7.22e-129	464
FUN_002178-T1	scaffold1	98.039	204	2	1	633	834	67361775	67361572	2.12e-95	353
FUN_002179-T1	scaffold1	99.764	849	2	0	37	885	67337213	67338061	0	1557
FUN_002180-T1	scaffold1	98.721	391	5	0	237	627	67309423	67309033	0	695
FUN_002181-T1	scaffold1	97.987	298	6	0	732	1029	67305104	67305401	8.81e-145	518
FUN_002182-T1	scaffold1	96.429	168	6	0	229	396	67235915	67235748	5.99e-73	278
FUN_002184-T1	scaffold1	99.544	878	4	0	353	1230	67202495	67203372	0	1600
FUN_002185-T1	scaffold1	97.619	252	5	1	74	324	67170475	67170224	3.51e-119	431
FUN_002186-T1	scaffold9	100	298	0	0	1	298	13762971	13762674	3.98e-155	551
FUN_002187-T1	scaffold9	100	185	0	0	1	185	13764351	13764535	2.27e-92	342
FUN_002188-T1	scaffold1	98.592	142	1	1	496	636	67069363	67069504	4.03e-64	250
FUN_002190-T1	scaffold1	100	879	0	0	1	879	66926144	66925266	0	1624
FUN_002191-T1	scaffold1	99.782	459	1	0	1	459	66899041	66898583	0	843
FUN_002192-T1	scaffold1	99.371	159	1	0	370	528	66896675	66896833	3.76e-76	289
FUN_002194-T1	scaffold1	99.855	1380	2	0	40	1419	66854862	66853483	0	2538
FUN_002196-T1	scaffold1	99.463	1676	9	0	14	1689	66827150	66828825	0	3046
FUN_002197-T1	scaffold1	97.516	322	7	1	71	392	66720043	66720363	1.14e-154	549
FUN_002198-T1	scaffold1	100	224	0	0	326	549	66712277	66712054	6.2e-114	414
FUN_002199-T1	scaffold1	100	772	0	0	417	1188	66676510	66677281	0	1426
FUN_002200-T1	scaffold1	100	241	0	0	138	378	66634900	66635140	1.48e-123	446
FUN_002201-T1	scaffold1	99.654	5774	19	1	2394	8166	66610549	66616322	0	10551
FUN_002202-T1	scaffold1	99.13	230	2	0	39	268	66588824	66589053	5.13e-114	414
FUN_002203-T1	scaffold1	99.936	7864	5	0	1	7864	66568093	66575956	0	14495
FUN_002205-T1	scaffold1	97.179	3686	104	0	2945	6630	66526571	66530256	0	6231
FUN_002206-T1	scaffold1	99.981	5136	1	0	1	5136	66493922	66499057	0	9479
FUN_002207-T1	scaffold1	100	3024	0	0	1	3024	66457696	66460719	0	5585
FUN_002208-T1	scaffold1	98.969	194	2	0	318	511	66445005	66445198	1.22e-93	348
FUN_002211-T1	scaffold1	99.608	255	1	0	108	362	66423042	66423296	1.8e-129	466
FUN_002212-T1	scaffold1	99.892	927	1	0	253	1179	66411943	66411017	0	1707
FUN_002213-T1	scaffold6	100	123	0	0	280	402	88015479	88015357	6.22e-58	228
FUN_002214-T1	scaffold1	100	296	0	0	45	340	66388074	66388369	1.38e-153	547
FUN_002215-T1	scaffold1	99.078	217	2	0	691	907	66380906	66380690	2.07e-106	390
FUN_002216-T1	scaffold1	100	204	0	0	83	286	66370840	66370637	4.35e-103	377
FUN_002217-T1	scaffold1	100	193	0	0	174	366	66357418	66357226	6.87e-97	357
FUN_002218-T1	scaffold1	100	1004	0	0	403	1406	66340397	66341400	0	1855
FUN_002219-T1	scaffold1	92.593	270	14	2	135	400	66327030	66326763	1.25e-104	383
FUN_002220-T1	scaffold1	99.661	295	1	0	1	295	66326408	66326114	3.11e-151	540
FUN_002221-T1	scaffold1	100	174	0	0	398	571	66306138	66306311	7.08e-86	322
FUN_002222-T1	scaffold1	100	200	0	0	1319	1518	66280477	66280278	4.36e-100	370
FUN_002223-T1	scaffold1	99.617	261	1	0	246	506	66268755	66268495	2.17e-132	477
FUN_002225-T1	scaffold1	100	184	0	0	486	669	66247980	66247797	1.31e-91	340
FUN_002226-T1	scaffold1	100	690	0	0	100	789	66211754	66211065	0	1275
FUN_002228-T1	scaffold1	100	319	0	0	149	467	66190503	66190185	2.38e-166	590
FUN_002229-T1	scaffold1	100	121	0	0	237	357	66146261	66146141	7.1e-57	224
FUN_002230-T1	scaffold1	99.877	1628	2	0	224	1851	66118786	66117159	0	2996
FUN_002232-T1	scaffold1	99.821	558	1	0	85	642	66111972	66112529	0	1026
FUN_002233-T1	scaffold1	99.578	237	1	0	488	724	66079786	66079550	4.19e-119	433
FUN_002234-T1	scaffold1	100	126	0	0	114	239	66071806	66071681	3.74e-59	233
FUN_002235-T1	scaffold1	100	195	0	0	373	567	66009351	66009545	8.47e-98	361
FUN_002236-T1	scaffold1	98.582	282	4	0	1	282	69431597	69431878	2.68e-139	499
FUN_002237-T1	scaffold1	100	289	0	0	598	886	65923520	65923232	1.03e-149	534
FUN_002238-T1	scaffold1	99.043	627	6	0	1	627	65904838	65905464	0	1125
FUN_002239-T1	scaffold1	100	284	0	0	137	420	65900539	65900256	2.06e-147	525
FUN_002240-T1	scaffold1	99.811	1059	2	0	673	1731	65891630	65892688	0	1945
FUN_002241-T1	scaffold1	99.84	624	1	0	412	1035	65868412	65869035	0	1147
FUN_002242-T1	scaffold1	95.337	386	18	0	72	457	65856018	65855633	7.3e-174	614
FUN_002243-T1	scaffold1	99.451	182	1	0	329	510	65841543	65841362	5.94e-89	331
FUN_002244-T1	scaffold1	99.203	251	2	0	251	501	65820423	65820173	1.19e-125	453
FUN_002245-T1	scaffold1	99.618	524	2	0	120	643	65748969	65748446	0	957
FUN_002246-T1	scaffold1	99.812	532	1	0	45	576	65715430	65714899	0	977
FUN_002247-T1	scaffold1	100	182	0	0	1218	1399	65680355	65680174	3.75e-90	337
FUN_002248-T1	scaffold1	100	322	0	0	1407	1728	65675023	65675344	6.72e-168	595
FUN_002249-T1	scaffold1	100	156	0	0	43	198	65633346	65633501	1.44e-76	289
FUN_002252-T1	scaffold1	98.571	140	2	0	130	269	65610567	65610428	9.49e-64	248
FUN_002256-T1	scaffold1	100	564	0	0	2542	3105	65473650	65473087	0	1042
FUN_002257-T1	scaffold1	99.7	333	1	0	1	333	65464376	65464708	4.33e-173	610
FUN_002258-T1	scaffold1	100	190	0	0	1	190	65434526	65434715	1.47e-94	351
FUN_002259-T1	scaffold1	99.662	296	1	0	614	909	65431179	65431474	4.6e-152	542
FUN_002260-T1	scaffold1	99.823	565	1	0	4	568	65420059	65419495	0	1038
FUN_002262-T1	scaffold1	99.612	774	1	2	1	772	65386580	65385807	0	1411
FUN_002263-T1	scaffold1	99.864	1473	2	0	1	1473	65362830	65364302	0	2710
FUN_002264-T1	scaffold1	99.308	289	2	0	825	1113	65344626	65344914	2.05e-146	523
FUN_002265-T1	scaffold1	99.687	639	1	1	317	954	65334779	65335417	0	1168
FUN_002266-T1	scaffold3	100	305	0	0	359	663	66634085	66633781	7.09e-159	564
FUN_002267-T1	scaffold3	100	132	0	0	202	333	66680335	66680466	5.05e-63	244
FUN_002269-T1	scaffold3	100	338	0	0	1	338	66688160	66687823	1.67e-177	625
FUN_002271-T1	scaffold1	100	170	0	0	244	413	65180606	65180775	1.09e-83	315
FUN_002272-T1	scaffold1	100	571	0	0	542	1112	65191366	65190796	0	1055
FUN_002272-T2	scaffold1	100	571	0	0	752	1322	65191366	65190796	0	1055
FUN_002273-T1	scaffold1	99.851	2007	3	0	1	2007	65203752	65205758	0	3690
FUN_002274-T1	scaffold1	99.479	576	3	0	367	942	65213771	65213196	0	1048
FUN_002275-T1	scaffold1	100	601	0	0	360	960	65218741	65218141	0	1110
FUN_002276-T1	scaffold1	98.765	567	7	0	1	567	65228509	65227943	0	1009
FUN_002277-T1	scaffold1	100	403	0	0	2373	2775	65154609	65154207	0	745
FUN_002278-T1	scaffold1	99.58	238	1	0	1725	1962	65132300	65132537	2.39e-119	435
FUN_002279-T1	scaffold1	99.636	275	1	0	553	827	65103060	65102786	2.46e-140	503
FUN_002280-T1	scaffold1	100	267	0	0	1	267	65087344	65087610	1.98e-137	494
FUN_002281-T1	scaffold1	99.263	407	2	1	1	407	65084030	65083625	0	734
FUN_002284-T1	scaffold1	93.504	585	22	3	1	579	65065388	65065962	0	856
FUN_002286-T1	scaffold4	99.644	281	1	0	1	281	71235210	71235490	4.67e-144	514
FUN_002287-T1	scaffold1	99.245	265	2	0	111	375	65043137	65042873	1.44e-133	479
FUN_002292-T1	scaffold1	99.213	890	7	0	8	897	64820264	64821153	0	1605
FUN_002293-T1	scaffold1	100	1407	0	0	64	1470	64748487	64749893	0	2599
FUN_002296-T1	scaffold6	99.303	287	1	1	69	354	30889834	30890120	2.88e-145	518
FUN_002297-T1	scaffold7	100	205	0	0	396	600	68751213	68751009	2.48e-103	379
FUN_002299-T1	scaffold1	98.933	1031	11	0	1	1031	64531433	64532463	0	1844
FUN_002302-T1	scaffold1	100	367	0	0	1	367	64502989	64502623	0	678
FUN_002304-T1	scaffold1	100	225	0	0	172	396	64438951	64439175	1.22e-114	416
FUN_002305-T1	scaffold1	99.293	283	2	0	1	283	64395546	64395828	2.52e-143	512
FUN_002306-T1	scaffold1	96.349	493	18	0	153	645	64346897	64347389	0	811
FUN_002309-T1	scaffold1	100	1597	0	0	5662	7258	64236812	64238408	0	2950
FUN_002310-T1	scaffold4	100	227	0	0	81	307	14128388	14128614	2.66e-115	420
FUN_002311-T1	scaffold1	98.618	217	3	0	405	621	66821075	66821291	5.53e-105	385
FUN_002312-T1	scaffold1	99.881	1678	2	0	492	2169	66803187	66804864	0	3088
FUN_002314-T1	scaffold1	99.893	1865	2	0	528	2392	66772578	66774442	0	3434
FUN_002315-T1	scaffold1	100	224	0	0	326	549	66764640	66764417	6.2e-114	414
FUN_002316-T1	scaffold1	98.762	323	3	1	71	393	66758131	66758452	6.77e-162	573
FUN_002317-T1	scaffold1	95.556	450	2	1	70	519	66747213	66747644	0	704
FUN_002318-T1	scaffold1	99.068	322	2	1	71	392	66736649	66736969	5.23e-163	577
FUN_002319-T1	scaffold1	100	215	0	0	75	289	64195711	64195925	1.02e-108	398
FUN_002320-T1	scaffold1	99.519	3118	13	1	3212	6327	64159837	64162954	0	5674
FUN_002321-T1	scaffold1	99.891	914	0	1	4923	5835	64153381	64154294	0	1681
FUN_002322-T1	scaffold1	100	843	0	0	574	1416	64129469	64128627	0	1557
FUN_002323-T1	scaffold1	100	780	0	0	2581	3360	63981720	63982499	0	1441
FUN_002324-T1	scaffold1	99.308	289	0	2	136	423	64101786	64101499	4.45e-146	521
FUN_002325-T1	scaffold1	100	411	0	0	433	843	64097023	64097433	0	760
FUN_002326-T1	scaffold1	100	589	0	0	14	602	64095185	64095773	0	1088
FUN_002327-T1	scaffold1	98.795	664	8	0	474	1137	64076845	64076182	0	1182
FUN_002328-T1	scaffold1	100	365	0	0	140	504	63890177	63889813	0	675
FUN_002333-T1	scaffold1	99.468	564	3	0	472	1035	63821535	63820972	0	1026
FUN_002336-T1	scaffold1	99.367	158	1	0	266	423	63814258	63814415	1.07e-75	287
FUN_002338-T1	scaffold1	99.419	172	1	0	551	722	63793494	63793665	4.6e-83	313
FUN_002340-T1	scaffold1	100	97	0	0	246	342	63766636	63766732	1.49e-43	180
FUN_002341-T1	scaffold6	98.798	499	6	0	69	567	23795636	23795138	0	889
FUN_002342-T1	scaffold1	100	221	0	0	12	232	63685071	63684851	4.79e-112	409
FUN_002343-T1	scaffold1	99.903	1032	1	0	259	1290	63654388	63655419	0	1901
FUN_002344-T1	scaffold1	99.939	1628	1	0	2156	3783	63645091	63643464	0	3001
FUN_002345-T1	scaffold1	99.747	396	1	0	1	396	63629734	63629339	0	726
FUN_002346-T1	scaffold1	99.58	238	1	0	545	782	63610994	63611231	1.14e-119	435
FUN_002347-T1	scaffold1	99.153	236	2	0	830	1065	63596470	63596705	8.48e-117	425
FUN_002349-T1	scaffold1	99.153	236	2	0	662	897	63596470	63596705	7.67e-117	425
FUN_002350-T1	scaffold1	100	235	0	0	198	432	63543166	63543400	8.31e-120	435
FUN_002351-T1	scaffold1	100	146	0	0	1	146	63533435	63533580	8.34e-71	270
FUN_002352-T1	scaffold1	99.814	1077	2	0	19	1095	63512895	63511819	0	1978
FUN_002353-T1	scaffold1	99.614	259	1	0	1	259	63508935	63509193	1.36e-131	473
FUN_002354-T1	scaffold1	99.73	370	1	0	213	582	63495405	63495036	0	678
FUN_002355-T1	scaffold1	89.816	2337	234	4	778	3112	63481127	63483461	0	2994
FUN_002357-T1	scaffold1	100	1718	0	0	1	1718	63397188	63398905	0	3173
FUN_002358-T1	scaffold1	100	1709	0	0	3132	4840	63394620	63396328	0	3157
FUN_002359-T1	scaffold5	100	162	0	0	464	625	89435069	89434908	3.08e-79	300
FUN_002361-T1	scaffold10	100	137	0	0	351	487	5289549	5289413	1.66e-65	254
FUN_002362-T1	scaffold1	98.681	379	5	0	510	888	62821913	62821535	0	673
FUN_002363-T1	scaffold1	94.894	235	12	0	45	279	62837757	62837991	6.7e-100	368
FUN_002364-T1	scaffold1	98.424	571	9	0	348	918	63260813	63260243	0	1005
FUN_002366-T1	scaffold1	98.421	1647	26	0	1	1647	63481325	63482971	0	2898
FUN_002367-T1	scaffold5	96.316	190	6	1	73	261	87459865	87459676	3.76e-83	311
FUN_002368-T1	scaffold5	93.112	784	27	11	644	1419	87485173	87484409	0	1123
FUN_002370-T1	scaffold1	100	120	0	0	142	261	62838650	62838769	2.58e-56	222
FUN_002371-T1	scaffold1	99.736	379	1	0	456	834	62821913	62821535	0	695
FUN_002374-T1	scaffold1	95.455	132	6	0	56	187	62761309	62761440	6.52e-53	211
FUN_002376-T1	scaffold1	99.208	379	3	0	156	534	62738053	62737675	0	684
FUN_002377-T1	scaffold1	100	339	0	0	427	765	62738013	62737675	1.03e-177	627
FUN_002378-T1	scaffold1	95.51	245	11	0	123	367	63465212	63465456	3.64e-107	392
FUN_002379-T1	scaffold1	97.982	446	9	0	383	828	63427151	63427596	0	774
FUN_002381-T1	scaffold1	99.294	708	4	1	362	1068	63340808	63341515	0	1279
FUN_002382-T1	scaffold1	99.421	864	5	0	7	870	63331462	63330599	0	1568
FUN_002383-T1	scaffold1	100	385	0	0	1	385	63327958	63327574	0	712
FUN_002384-T1	scaffold1	99.441	179	1	0	350	528	63301262	63301084	2.87e-87	326
FUN_002386-T1	scaffold1	91.157	769	62	4	377	1145	63287767	63287005	0	1038
FUN_002387-T1	scaffold4	98.469	392	5	1	1	391	35827505	35827114	0	689
FUN_002389-T1	scaffold1	98.21	391	5	2	1	390	62837389	62837000	0	682
FUN_002390-T1	scaffold1	99.472	379	2	0	462	840	62821913	62821535	0	689
FUN_002391-T1	scaffold1	100	137	0	0	274	410	62761783	62761919	3.39e-65	254
FUN_002392-T1	scaffold1	100	339	0	0	424	762	62738013	62737675	1.03e-177	627
FUN_002396-T1	scaffold1	100	569	0	0	5093	5661	62638577	62638009	0	1051
FUN_002397-T1	scaffold1	100	259	0	0	975	1233	62635564	62635822	5.01e-133	479
FUN_002399-T1	scaffold1	98.515	202	3	0	420	621	62604386	62604185	2.37e-96	357
FUN_002401-T1	scaffold1	99.899	2974	3	0	1	2974	62545351	62542378	0	5476
FUN_002402-T1	scaffold1	99.405	168	1	0	1	168	62538856	62538689	2.22e-81	305
FUN_002403-T1	scaffold1	99.701	670	2	0	398	1067	62504684	62505353	0	1227
FUN_002404-T1	scaffold1	100	253	0	0	1	253	62495145	62495397	4.91e-130	468
FUN_002406-T1	scaffold1	99.924	2637	2	0	1	2637	62459038	62461674	0	4859
FUN_002407-T1	scaffold1	99.16	2618	22	0	119	2736	62445417	62448034	0	4713
FUN_002408-T1	scaffold1	95.008	1242	47	7	1	1230	62425545	62426783	0	1936
FUN_002409-T1	scaffold1	98.928	373	4	0	120	492	62416387	62416759	0	667
FUN_002410-T1	scaffold1	100	198	0	0	22	219	62400953	62401150	2.32e-99	366
FUN_002411-T1	scaffold1	98.084	783	6	1	259	1041	62392803	62392030	0	1354
FUN_002412-T1	scaffold1	98.765	81	1	0	46	126	62384168	62384248	3.46e-33	145
FUN_002413-T1	scaffold1	100	310	0	0	3	312	62375130	62374821	5.29e-162	573
FUN_002414-T1	scaffold1	100	559	0	0	1110	1668	62353628	62353070	0	1033
FUN_002415-T1	scaffold1	100	276	0	0	1	276	62314465	62314740	1.85e-142	510
FUN_002416-T1	scaffold1	100	718	0	0	184	901	62304794	62304077	0	1327
FUN_002417-T1	scaffold1	100	1005	0	0	2554	3558	62262312	62261308	0	1857
FUN_002418-T1	scaffold1	100	311	0	0	48	358	62241189	62240879	2.93e-162	575
FUN_002419-T1	scaffold1	100	241	0	0	1	241	62237476	62237716	1.67e-123	446
FUN_002420-T1	scaffold1	100	245	0	0	128	372	62227027	62226783	8.67e-126	453
FUN_002421-T1	scaffold1	100	1677	0	0	1	1677	62208897	62210573	0	3097
FUN_002422-T1	scaffold1	100	232	0	0	1	232	62174285	62174516	2.82e-118	429
FUN_002423-T1	scaffold1	100	531	0	0	1072	1602	62168540	62169070	0	981
FUN_002424-T1	scaffold1	100	276	0	0	1	276	62140992	62141267	5.25e-143	510
FUN_002425-T1	scaffold1	99.242	264	2	0	293	556	62108021	62107758	1.17e-132	477
FUN_002426-T1	scaffold1	100	203	0	0	395	597	62092437	62092639	5.46e-102	375
FUN_002426-T2	scaffold1	100	245	0	0	395	639	62092437	62092681	1.54e-125	453
FUN_002427-T1	scaffold1	100	221	0	0	383	603	62074187	62073967	3.18e-112	409
FUN_002428-T1	scaffold1	99.76	417	1	0	322	738	62065477	62065061	0	765
FUN_002429-T1	scaffold1	100	148	0	0	78	225	62054332	62054185	4.17e-72	274
FUN_002430-T1	scaffold1	100	199	0	0	1	199	62045533	62045335	1.6e-99	368
FUN_002431-T1	scaffold8	99.633	545	1	1	125	669	50057688	50057145	0	994
FUN_002432-T1	scaffold8	98.337	421	6	1	477	897	50041208	50041627	0	737
FUN_002434-T1	scaffold8	100	453	0	0	139	591	49986938	49987390	0	837
FUN_002435-T1	scaffold1	99.63	270	1	0	367	636	62027344	62027075	1.36e-137	494
FUN_002437-T1	scaffold8	99.259	270	2	0	451	720	49948429	49948160	6.89e-136	488
FUN_002439-T1	scaffold8	100	265	0	0	451	715	49921974	49921710	1.97e-136	490
FUN_002441-T1	scaffold8	99.578	237	1	0	454	690	49912954	49912718	3.18e-119	433
FUN_002443-T1	scaffold1	99.638	276	1	0	472	747	62000993	62000718	7.03e-141	505
FUN_002444-T1	scaffold1	99.63	270	1	0	454	723	61990301	61990032	1.49e-137	494
FUN_002445-T1	scaffold1	100	157	0	0	132	288	61968674	61968830	1.37e-76	291
FUN_002447-T1	scaffold1	100	224	0	0	863	1086	61953982	61954205	1.6e-113	414
FUN_002450-T1	scaffold1	99.156	237	2	0	712	948	75719239	75719003	2.06e-117	427
FUN_002451-T1	scaffold1	100	318	0	0	1	318	75698687	75699004	1.93e-166	588
FUN_002452-T1	scaffold1	98.256	344	6	0	196	539	75686442	75686785	1.24e-170	603
FUN_002453-T1	scaffold1	99.964	2814	1	0	1060	3873	75667783	75664970	0	5192
FUN_002454-T1	scaffold1	99.686	954	3	0	1	954	75654421	75653468	0	1746
FUN_002455-T1	scaffold1	99.851	673	1	0	147	819	75638974	75638302	0	1238
FUN_002456-T1	scaffold1	100	111	0	0	424	534	75620531	75620641	3.94e-51	206
FUN_002457-T1	scaffold1	97.143	455	13	0	53	507	75602034	75602488	0	769
FUN_002458-T1	scaffold1	99.817	1091	2	0	669	1759	75582382	75581292	0	2004
FUN_002459-T1	scaffold1	100	225	0	0	1	225	75556725	75556501	1.42e-114	416
FUN_002461-T1	scaffold1	99.65	286	1	0	1	286	75523867	75523582	9.24e-147	523
FUN_002463-T1	scaffold1	98.901	273	3	0	130	402	75516858	75516586	2.58e-136	488
FUN_002464-T1	scaffold1	99.261	406	3	0	1	406	75504733	75504328	0	734
FUN_002465-T1	scaffold1	99.632	272	1	0	707	978	75478111	75477840	3.57e-138	497
FUN_002466-T1	scaffold1	99.627	804	3	0	76	879	75433343	75432540	0	1469
FUN_002467-T1	scaffold1	100	552	0	0	1	552	75429540	75428989	0	1020
FUN_002468-T1	scaffold1	97.117	555	16	0	1	555	75413394	75412840	0	937
FUN_002469-T1	scaffold1	98.919	555	6	0	1	555	75395461	75394907	0	992
FUN_002470-T1	scaffold1	98.462	260	4	0	383	642	75385078	75385337	3.33e-127	459
FUN_002471-T1	scaffold1	99.82	555	1	0	1	555	75376116	75375562	0	1020
FUN_002472-T1	scaffold1	99.074	216	2	0	130	345	75365128	75364913	2.29e-106	388
FUN_002473-T1	scaffold1	99.459	555	3	0	1	555	75359551	75358997	0	1009
FUN_002475-T1	scaffold1	96.31	271	8	2	298	568	75331055	75330787	1.32e-122	444
FUN_002476-T1	scaffold1	100	474	0	0	355	828	75301355	75300882	0	876
FUN_002477-T1	scaffold1	99.408	338	2	0	247	584	75291605	75291268	2.04e-173	614
FUN_002478-T1	scaffold1	99.087	438	4	0	1820	2257	75250098	75250535	0	787
FUN_002479-T1	scaffold1	98.491	464	6	1	86	549	75228719	75229181	0	817
FUN_002480-T1	scaffold1	100	188	0	0	1	188	75209209	75209022	1.29e-93	348
FUN_002481-T1	scaffold1	99.931	1443	1	0	1	1443	75179983	75178541	0	2660
FUN_002482-T1	scaffold1	99.837	1228	1	1	628	1855	75164580	75165806	0	2255
FUN_002483-T1	scaffold1	100	249	0	0	316	564	75146133	75146381	1.07e-127	460
FUN_002484-T1	scaffold1	99.834	1804	3	0	294	2097	75130975	75129172	0	3315
FUN_002485-T1	scaffold1	100	1431	0	0	1	1431	75090527	75091957	0	2643
FUN_002486-T1	scaffold1	94.714	927	20	13	1	912	75079481	75078569	0	1413
FUN_002487-T1	scaffold1	100	341	0	0	4421	4761	75060047	75060387	6.85e-178	630
FUN_002488-T1	scaffold1	99.843	637	1	0	765	1401	75024186	75024822	0	1171
FUN_002489-T1	scaffold1	99.906	1062	1	0	1	1062	109705139	109704078	0	1956
FUN_002490-T1	scaffold1	99.552	223	0	1	195	416	109694351	109694129	6.21e-111	405
FUN_002490-T2	scaffold1	99.552	223	0	1	195	416	109694351	109694129	5.47e-111	405
FUN_002491-T1	scaffold1	100	362	0	0	1	362	109686513	109686874	0	669
FUN_002493-T1	scaffold1	97.778	225	5	0	319	543	109650024	109649800	3.71e-106	388
FUN_002494-T1	scaffold1	99.528	212	1	0	86	297	109637170	109636959	7e-106	387
FUN_002495-T1	scaffold1	100	141	0	0	163	303	109625634	109625494	4.53e-68	261
FUN_002496-T1	scaffold1	100	229	0	0	1	229	109609045	109608817	1.49e-116	424
FUN_002497-T1	scaffold1	100	145	0	0	261	405	109589394	109589250	3.69e-70	268
FUN_002498-T1	scaffold1	99.444	180	0	1	206	384	109568777	109568598	2.04e-87	326
FUN_002499-T1	scaffold10	98.75	160	1	1	238	397	4146289	4146447	1.67e-74	283
FUN_002501-T1	scaffold1	90.44	795	56	8	10	786	109481638	109480846	0	1029
FUN_002502-T1	scaffold1	100	820	0	0	1	820	109461028	109461847	0	1515
FUN_002505-T1	scaffold1	99.39	164	1	0	200	363	109426417	109426580	7.34e-79	298
FUN_002506-T1	scaffold1	100	147	0	0	204	350	109421345	109421199	4.27e-71	272
FUN_002507-T1	scaffold1	99.381	2745	17	0	1	2745	109410107	109412851	0	4975
FUN_002508-T1	scaffold1	97.5	200	2	1	1	200	109386745	109386549	2.84e-91	339
FUN_002509-T1	scaffold1	100	1097	0	0	1	1097	109378032	109376936	0	2026
FUN_002510-T1	scaffold1	100	217	0	0	9	225	109357401	109357617	1.83e-110	401
FUN_002511-T1	scaffold1	99.408	169	1	0	69	237	109328110	109327942	1.75e-81	307
FUN_002512-T1	scaffold1	100	182	0	0	895	1076	109300576	109300757	3.71e-90	337
FUN_002513-T1	scaffold1	99.785	465	1	0	2	466	109278165	109277701	0	854
FUN_002514-T1	scaffold1	100	212	0	0	479	690	109244238	109244449	1.19e-106	392
FUN_002515-T1	scaffold1	99.833	599	1	0	1	599	109204957	109204359	0	1101
FUN_002517-T1	scaffold1	98.718	468	6	0	103	570	109167282	109167749	0	832
FUN_002518-T1	scaffold1	99.567	462	2	0	268	729	109141104	109140643	0	843
FUN_002519-T1	scaffold1	99.767	430	0	1	75	504	109132271	109131843	0	787
FUN_002520-T1	scaffold1	99.817	1093	2	0	6	1098	109083982	109082890	0	2008
FUN_002521-T1	scaffold1	99.415	342	1	1	835	1176	109064069	109063729	2.69e-175	619
FUN_002522-T1	scaffold1	100	424	0	0	66	489	109028529	109028106	0	784
FUN_002523-T1	scaffold1	99.914	1158	1	0	1	1158	61891129	61889972	0	2134
FUN_002526-T1	scaffold1	99.527	634	3	0	81	714	61728012	61728645	0	1155
FUN_002527-T1	scaffold1	99.823	1129	2	0	3	1131	61717820	61718948	0	2074
FUN_002531-T1	scaffold1	100	128	0	0	220	347	61637443	61637570	1.22e-60	237
FUN_002532-T1	scaffold1	100	251	0	0	1	251	107234840	107235090	5.19e-129	464
FUN_002534-T1	scaffold1	98.443	835	13	0	1	835	107540259	107539425	0	1471
FUN_002535-T1	scaffold1	100	195	0	0	1	195	107534264	107534458	7.95e-98	361
FUN_002537-T1	scaffold1	99.59	244	0	1	39	282	107527529	107527771	3.87e-123	444
FUN_002538-T1	scaffold1	96.098	205	8	0	1	205	107514612	107514408	3.09e-90	335
FUN_002539-T1	scaffold1	100	447	0	0	1	447	107472483	107472037	0	826
FUN_002540-T1	scaffold1	98.344	483	8	0	355	837	107456128	107455646	0	848
FUN_002541-T1	scaffold1	100	228	0	0	1	228	107392100	107392327	3.68e-116	422
FUN_002544-T1	scaffold1	99.606	1016	4	0	72	1087	61538802	61539817	0	1855
FUN_002545-T1	scaffold7	98.919	185	2	0	293	477	75425900	75425716	5.53e-89	331
FUN_002547-T1	scaffold2	95.868	242	10	0	1	242	13584238	13584479	4.99e-107	392
FUN_002548-T1	scaffold7	100	249	0	0	631	879	75501646	75501398	1.28e-127	460
FUN_002549-T1	scaffold7	100	335	0	0	20	354	74599853	74599519	7.68e-176	619
FUN_002550-T1	scaffold7	100	85	0	0	174	258	74545388	74545304	5.11e-37	158
FUN_002551-T1	scaffold7	98.058	103	2	0	225	327	74526924	74526822	1.42e-43	180
FUN_002552-T1	scaffold7	99.673	306	1	0	1	306	74522819	74522514	4.03e-158	560
FUN_002553-T1	scaffold5	98.47	1438	21	1	564	2001	40419089	40420525	0	2532
FUN_002554-T1	scaffold5	98.489	331	5	0	1	331	40420803	40421133	5.36e-165	584
FUN_002556-T1	scaffold1	98.759	1128	14	0	1	1128	107540325	107539198	0	2006
FUN_002557-T1	scaffold1	100	248	0	0	1	248	107587958	107587711	5.21e-127	459
FUN_002558-T1	scaffold1	99.684	633	2	0	1	633	107595436	107596068	0	1158
FUN_002559-T1	scaffold1	99.474	950	4	1	199	1147	107605537	107606486	0	1725
FUN_002560-T1	scaffold1	100	561	0	0	16	576	107640883	107640323	0	1037
FUN_002561-T1	scaffold1	99.587	1212	5	0	1659	2870	107650986	107652197	0	2211
FUN_002562-T1	scaffold1	99.746	786	2	0	1081	1866	107682791	107683576	0	1441
FUN_002563-T1	scaffold1	100	205	0	0	490	694	107700796	107700592	5.19e-103	379
FUN_002564-T1	scaffold1	100	205	0	0	409	613	107726307	107726103	5.37e-103	379
FUN_002567-T1	scaffold1	100	232	0	0	342	573	107760512	107760743	2.32e-118	429
FUN_002568-T1	scaffold1	100	205	0	0	15	219	107775467	107775263	8.33e-104	379
FUN_002569-T1	scaffold1	99.438	178	1	0	245	422	107785830	107786007	2.2e-86	324
FUN_002571-T1	scaffold1	99.465	187	0	1	339	524	107838144	107837958	5.14e-91	339
FUN_002572-T1	scaffold1	100	208	0	0	119	326	107903881	107903674	1.11e-104	385
FUN_002574-T1	scaffold10	98.605	430	0	1	117	540	11324809	11324380	0	756
FUN_002577-T1	scaffold10	96.934	587	16	2	28	612	11214555	11215141	0	983
FUN_002578-T1	scaffold10	99.776	447	1	0	274	720	11209735	11210181	0	821
FUN_002581-T1	scaffold10	91.855	663	32	3	683	1326	11170300	11170959	0	905
FUN_002582-T1	scaffold10	99.532	1283	6	0	1	1283	11132906	11131624	0	2337
FUN_002584-T1	scaffold10	100	147	0	0	53	199	11078795	11078941	1.68e-71	272
FUN_002587-T1	scaffold1	99.672	305	1	0	218	522	108033973	108033669	2.67e-157	558
FUN_002589-T1	scaffold1	99.79	476	1	0	620	1095	108084195	108084670	0	874
FUN_002590-T1	scaffold1	99.544	439	2	0	1	439	108095904	108095466	0	800
FUN_002592-T1	scaffold9	97.03	101	0	2	33	133	31911595	31911498	6.4e-40	167
FUN_002593-T1	scaffold1	100	327	0	0	1	327	108118295	108117969	1.97e-171	604
FUN_002594-T1	scaffold1	100	215	0	0	231	445	108126439	108126653	7.86e-109	398
FUN_002595-T1	scaffold1	99.425	696	2	2	2145	2838	108162861	108163556	0	1262
FUN_002596-T1	scaffold1	99.804	510	1	0	173	682	108203230	108202721	0	937
FUN_002597-T1	scaffold1	98.6	500	7	0	53	552	108210661	108210162	0	885
FUN_002598-T1	scaffold1	100	338	0	0	29	366	108216382	108216045	1.71e-177	625
FUN_002599-T1	scaffold1	100	209	0	0	2554	2762	108231312	108231104	7.61e-105	387
FUN_002600-T1	scaffold1	98.544	206	3	0	103	308	108244612	108244407	1.35e-98	364
FUN_002601-T1	scaffold1	100	206	0	0	548	753	108264118	108264323	8.75e-104	381
FUN_002602-T1	scaffold1	99.83	1175	2	0	326	1500	108274028	108275202	0	2159
FUN_002604-T1	scaffold1	100	273	0	0	22	294	108307065	108306793	1.83e-141	505
FUN_002606-T1	scaffold1	99.083	218	0	2	76	291	108340068	108340285	5.29e-107	390
FUN_002607-T1	scaffold1	99.065	321	3	0	1	321	108366481	108366801	4.21e-163	577
FUN_002608-T1	scaffold1	100	902	0	0	1	902	108372378	108373279	0	1666
FUN_002609-T1	scaffold1	99.817	1092	2	0	2905	3996	108381299	108380208	0	2006
FUN_002610-T1	scaffold1	100	194	0	0	158	351	108416504	108416697	1.83e-97	359
FUN_002611-T1	scaffold1	100	612	0	0	250	861	108427836	108428447	0	1131
FUN_002612-T1	scaffold1	99.495	594	3	0	1	594	108445785	108445192	0	1081
FUN_002613-T1	scaffold1	98.785	247	2	1	451	696	108446491	108446245	4.72e-121	438
FUN_002614-T1	scaffold1	100	307	0	0	3	309	61146520	61146826	2.43e-160	568
FUN_002615-T1	scaffold9	100	706	0	0	1	706	26608835	26609540	0	1304
FUN_002617-T1	scaffold1	100	209	0	0	2237	2445	61103360	61103152	6.26e-105	387
FUN_002618-T1	scaffold1	100	994	0	0	1	994	61101400	61102393	0	1836
FUN_002619-T1	scaffold1	100	402	0	0	2385	2786	61056634	61056233	0	743
FUN_002620-T1	scaffold1	99.677	620	1	1	264	882	61041553	61040934	0	1133
FUN_002621-T1	scaffold1	100	238	0	0	750	987	61016383	61016620	9.82e-121	440
FUN_002622-T1	scaffold1	100	343	0	0	399	741	60999460	60999802	5.98e-180	634
FUN_002623-T1	scaffold1	100	408	0	0	70	477	60991387	60991794	0	754
FUN_002624-T1	scaffold1	97.932	532	3	1	3	534	60971426	60970903	0	915
FUN_002626-T1	scaffold1	100	160	0	0	53	212	60967483	60967324	1.6e-78	296
[truncated: 18,305 more rows]

## Sheet: scaf_2_attach_edulis
Query	Subject	Percent identity	Alignment length	Mismatches	Gap open	Query start	Query end	Subject start	Subject end	e value	Bit score
FUN_006032-T1	scaffold5	100	426	0	0	178	603	10211411	10210986	0	787
FUN_006033-T1	scaffold5	99.606	254	0	1	1970	2223	10181620	10181368	1.69e-127	462
FUN_006034-T1	scaffold5	99.87	767	0	1	1	767	10170351	10169586	0	1410
FUN_006035-T1	scaffold5	99.908	1087	1	0	459	1545	10157235	10158321	0	2002
FUN_006038-T1	scaffold5	100	92	0	0	926	1017	10123406	10123315	2.81e-40	171
FUN_006039-T1	scaffold5	99.476	191	1	0	39	229	10107738	10107928	7.73e-94	348
FUN_006040-T1	scaffold5	99.893	1877	2	0	14	1890	10086915	10085039	0	3456
FUN_006043-T1	scaffold5	99.647	283	1	0	3	285	10059438	10059720	2.27e-145	518
FUN_006044-T1	scaffold5	99.836	610	1	0	420	1029	10041514	10040905	0	1122
FUN_006046-T1	scaffold5	99.537	216	1	0	17	232	10022758	10022973	8.86e-108	394
FUN_006047-T1	scaffold5	100	359	0	0	1	359	9940250	9940608	0	664
FUN_006048-T1	scaffold5	99.832	1192	2	0	1660	2851	9911619	9912810	0	2191
FUN_006049-T1	scaffold5	100	263	0	0	693	955	9841784	9842046	5.81e-135	486
FUN_006050-T1	scaffold5	99.242	132	1	0	83	214	9821232	9821363	1.73e-61	239
FUN_006051-T1	scaffold5	99.582	239	1	0	356	594	9815059	9815297	2.12e-120	436
FUN_006053-T1	scaffold5	99.612	258	0	1	207	463	9797189	9797446	1.5e-130	470
FUN_006054-T1	scaffold8	99.875	803	1	0	1	803	35636939	35637741	0	1478
FUN_006055-T1	scaffold5	99.612	258	0	1	207	463	9764753	9765010	3.12e-130	470
FUN_006056-T1	scaffold5	100	256	0	0	307	562	9738327	9738582	2.5e-131	473
FUN_006057-T1	scaffold5	98.475	590	2	2	1213	1795	9720023	9720612	0	1033
FUN_006058-T1	scaffold5	98.452	323	4	1	71	393	9672079	9671758	3.15e-160	568
FUN_006059-T1	scaffold5	100	772	0	0	408	1179	9661601	9662372	0	1426
FUN_006060-T1	scaffold5	99.858	2115	3	0	1	2115	9618442	9616328	0	3890
FUN_006061-T1	scaffold5	100	692	0	0	1	692	9610599	9609908	0	1279
FUN_006062-T1	scaffold5	100	876	0	0	1	876	9554051	9554926	0	1618
FUN_006063-T1	scaffold5	99.667	600	2	0	2389	2988	9532858	9532259	0	1098
FUN_006064-T1	scaffold5	99.495	198	1	0	393	590	9528933	9529130	1.68e-97	361
FUN_006065-T1	scaffold5	100	520	0	0	1	520	9471403	9471922	0	961
FUN_006066-T1	scaffold5	100	184	0	0	306	489	9471194	9471377	9.44e-92	340
FUN_006070-T1	scaffold5	100	578	0	0	1	578	9420401	9420978	0	1068
FUN_006072-T1	scaffold5	100	187	0	0	1535	1721	9391765	9391579	7.91e-93	346
FUN_006073-T1	scaffold5	100	1109	0	0	1003	2111	9366525	9367633	0	2049
FUN_006073-T2	scaffold5	100	1109	0	0	1003	2111	9366525	9367633	0	2049
FUN_006076-T1	scaffold5	99.899	2968	3	0	1102	4069	9321636	9318669	0	5465
FUN_006079-T1	scaffold5	98.983	295	3	0	627	921	9290903	9291197	6e-148	529
FUN_006081-T1	scaffold5	99.077	325	2	1	543	867	13751063	13750740	1.32e-163	582
FUN_006082-T1	scaffold5	98.319	238	2	2	328	565	13699176	13698941	1.82e-114	416
FUN_006083-T1	scaffold5	100	624	0	0	4	627	13687628	13688251	0	1153
FUN_006084-T1	scaffold5	97.297	370	10	0	1	370	13683724	13683355	6.2e-178	628
FUN_006085-T1	scaffold5	100	251	0	0	1	251	13657205	13657455	6.1e-129	464
FUN_006086-T1	scaffold5	100	151	0	0	407	557	13647453	13647603	4.57e-73	279
FUN_006087-T1	scaffold5	100	190	0	0	321	510	13636248	13636059	1.14e-94	351
FUN_006088-T1	scaffold5	99.138	232	2	0	2058	2289	13621759	13621990	2.08e-114	418
FUN_006090-T1	scaffold5	100	599	0	0	11	609	13596179	13596777	0	1107
FUN_006091-T1	scaffold5	97.997	599	12	0	257	855	13582595	13583193	0	1040
FUN_006092-T1	scaffold5	100	146	0	0	565	710	13569402	13569547	3.12e-70	270
FUN_006093-T1	scaffold5	100	206	0	0	365	570	13542707	13542912	6.54e-104	381
FUN_006095-T1	scaffold5	99.672	305	1	0	229	533	13529555	13529859	3.64e-157	558
FUN_006096-T1	scaffold5	99.351	308	2	0	169	476	13512445	13512752	3.76e-157	558
FUN_006097-T1	scaffold5	100	252	0	0	172	423	13493210	13493461	1.28e-129	466
FUN_006098-T1	scaffold5	99.255	1477	4	2	970	2445	13429569	13431039	0	2660
FUN_006099-T1	scaffold5	99.907	1073	1	0	245	1317	13419936	13421008	0	1977
FUN_006101-T1	scaffold5	99.917	1200	1	0	103	1302	13406059	13407258	0	2211
FUN_006102-T1	scaffold5	100	172	0	0	497	668	13399327	13399498	6.98e-85	318
FUN_006103-T1	scaffold5	99.487	195	1	0	412	606	13382993	13382799	6e-96	355
FUN_006104-T1	scaffold5	95.828	767	17	2	1	753	13358088	13358853	0	1225
FUN_006110-T1	scaffold5	99.465	187	1	0	426	612	13340892	13341078	1.2e-91	340
FUN_006111-T1	scaffold5	99.761	419	1	0	1	419	13332011	13331593	0	769
FUN_006112-T1	scaffold5	99.771	1748	3	1	61	1807	13254921	13256668	0	3205
FUN_006113-T1	scaffold5	100	210	0	0	194	403	13235578	13235787	3.86e-106	388
FUN_006116-T1	scaffold5	99.656	291	1	0	55	345	13199664	13199954	1e-149	532
FUN_006117-T1	scaffold5	99.313	291	1	1	55	345	13198051	13198340	1.67e-147	525
FUN_006118-T1	scaffold5	99.462	186	1	0	1	186	13177732	13177917	1.17e-91	339
FUN_006121-T1	scaffold5	100	832	0	0	33	864	13081188	13080357	0	1537
FUN_006122-T1	scaffold5	100	1087	0	0	112	1198	13069131	13068045	0	2008
FUN_006123-T1	scaffold5	100	174	0	0	848	1021	13014928	13015101	9.53e-86	322
FUN_006124-T1	scaffold5	100	415	0	0	1	415	12951079	12951493	0	767
FUN_006125-T1	scaffold5	99.791	479	1	0	1151	1629	12945002	12945480	0	880
FUN_006126-T1	scaffold5	100	471	0	0	161	631	12870605	12871075	0	870
FUN_006128-T1	scaffold5	97.99	199	4	0	231	429	12812103	12812301	1.76e-93	346
FUN_006130-T1	scaffold5	97.165	388	1	1	1	378	12807675	12807288	0	647
FUN_006131-T1	scaffold5	100	196	0	0	183	378	12805783	12805978	1.53e-98	363
FUN_006132-T1	scaffold5	100	223	0	0	210	432	12792368	12792590	5.61e-113	412
FUN_006133-T1	scaffold5	100	254	0	0	1	254	12774516	12774769	2.33e-130	470
FUN_006134-T1	scaffold5	98.952	668	7	0	69	736	12771803	12771136	0	1195
FUN_006136-T1	scaffold5	99.727	366	1	0	1	366	12739028	12739393	0	671
FUN_006138-T1	scaffold5	100	1196	0	0	50	1245	11454043	11455238	0	2209
FUN_006140-T1	scaffold5	98.86	614	4	1	48	661	11405374	11404764	0	1092
FUN_006141-T1	scaffold5	95.482	664	19	7	1582	2235	11344772	11344110	0	1050
FUN_006142-T1	scaffold5	100	144	0	0	178	321	11340094	11339951	1.94e-69	267
FUN_006143-T1	scaffold5	100	309	0	0	446	754	11326655	11326963	7.27e-161	571
FUN_006144-T1	scaffold5	100	1349	0	0	800	2148	11308041	11306693	0	2492
FUN_006145-T1	scaffold5	100	542	0	0	371	912	11291857	11292398	0	1002
FUN_006146-T1	scaffold5	100	242	0	0	245	486	11289001	11289242	5.37e-124	448
FUN_006148-T1	scaffold5	99.434	530	1	2	904	1431	11268278	11267749	0	961
FUN_006149-T1	scaffold5	99.867	752	1	0	1504	2255	11250903	11250152	0	1384
FUN_006151-T1	scaffold5	99.746	1179	3	0	103	1281	11233765	11232587	0	2161
FUN_006152-T1	scaffold5	99.208	631	5	0	250	880	11221495	11220865	0	1138
FUN_006153-T1	scaffold5	99.342	152	1	0	731	882	11198796	11198645	5e-72	276
FUN_006157-T1	scaffold5	99.744	781	2	0	1	781	11132061	11132841	0	1432
FUN_006158-T1	scaffold5	98.961	385	4	0	64	448	11088462	11088078	0	689
FUN_006160-T1	scaffold5	95.942	764	31	0	1373	2136	11064693	11063930	0	1240
FUN_006161-T1	scaffold5	99.103	446	4	0	1826	2271	11057469	11057914	0	802
FUN_006162-T1	scaffold5	99.7	667	2	0	1	667	11025857	11026523	0	1221
FUN_006163-T1	scaffold5	99.535	215	1	0	119	333	11022152	11021938	1.07e-106	392
FUN_006164-T1	scaffold5	99.175	1576	13	0	1950	3525	10962377	10960802	0	2839
FUN_006165-T1	scaffold5	99.333	300	2	0	1	300	10925701	10926000	5.66e-153	544
FUN_006166-T1	scaffold5	100	124	0	0	116	239	10893364	10893241	1.1e-58	230
FUN_006167-T1	scaffold5	100	144	0	0	1	144	10873763	10873906	2.19e-69	267
FUN_006168-T1	scaffold5	99.259	135	0	1	167	301	10867945	10868078	2.68e-62	243
FUN_006170-T1	scaffold5	100	681	0	0	895	1575	10831523	10830843	0	1258
FUN_006171-T1	scaffold5	100	633	0	0	1259	1891	10823101	10822469	0	1170
FUN_006172-T1	scaffold5	100	822	0	0	1	822	10816574	10815753	0	1519
FUN_006173-T1	scaffold10	99.2	125	1	0	191	315	396112	396236	1.72e-57	226
FUN_006175-T1	scaffold5	99.324	148	1	0	228	375	10700774	10700921	7.86e-70	268
FUN_006176-T1	scaffold6	99.528	848	2	1	955	1800	18658266	18657419	0	1543
FUN_006177-T1	scaffold10	94.408	608	29	2	1	603	23963941	23963334	0	929
FUN_006178-T1	scaffold5	100	241	0	0	456	696	10624251	10624491	2.82e-123	446
FUN_006182-T1	scaffold5	99.729	739	2	0	1	739	10497587	10498325	0	1354
FUN_006183-T1	scaffold5	99.565	230	1	0	1	230	10353920	10353691	6.83e-116	420
FUN_006186-T1	scaffold5	99.611	257	1	0	1	257	10281459	10281203	8.26e-131	470
FUN_006187-T1	scaffold5	99.606	254	0	1	1970	2223	10181620	10181368	1.69e-127	462
FUN_006188-T1	scaffold5	99.908	1087	1	0	219	1305	10157235	10158321	0	2002
FUN_006192-T1	scaffold5	100	126	0	0	136	261	10122631	10122506	8.37e-60	233
FUN_006193-T1	scaffold5	99.476	191	1	0	39	229	10107738	10107928	7.73e-94	348
FUN_006194-T1	scaffold5	99.893	1877	2	0	14	1890	10086915	10085039	0	3456
FUN_006197-T1	scaffold5	99.69	323	1	0	233	555	10059764	10060086	2.7e-167	592
FUN_006198-T1	scaffold5	99.836	610	1	0	420	1029	10041514	10040905	0	1122
FUN_006200-T1	scaffold5	99.537	216	1	0	17	232	10022758	10022973	8.86e-108	394
FUN_006201-T1	scaffold5	100	359	0	0	1	359	9940250	9940608	0	664
FUN_006204-T1	scaffold5	100	263	0	0	765	1027	9841784	9842046	3.58e-135	486
FUN_006205-T1	scaffold5	99.582	239	1	0	356	594	9815059	9815297	3.02e-120	436
FUN_006207-T1	scaffold5	99.612	258	0	1	207	463	9797189	9797446	1.5e-130	470
FUN_006208-T1	scaffold8	99.875	803	1	0	1	803	35636939	35637741	0	1478
FUN_006209-T1	scaffold5	99.612	258	0	1	207	463	9764753	9765010	3.12e-130	470
FUN_006210-T1	scaffold5	100	256	0	0	307	562	9738327	9738582	2.5e-131	473
FUN_006211-T1	scaffold5	95.056	627	3	3	1180	1778	9720158	9720784	0	961
FUN_006212-T1	scaffold5	98.452	323	4	1	71	393	9672079	9671758	3.15e-160	568
FUN_006213-T1	scaffold5	100	772	0	0	408	1179	9661601	9662372	0	1426
FUN_006214-T1	scaffold5	99.774	1328	3	0	1	1328	9618442	9617115	0	2436
FUN_006215-T1	scaffold5	100	692	0	0	1	692	9610599	9609908	0	1279
FUN_006216-T1	scaffold5	100	652	0	0	1	652	9554051	9554702	0	1205
FUN_006217-T1	scaffold5	99.662	591	2	0	2188	2778	9532858	9532268	0	1081
FUN_006218-T1	scaffold5	99.495	198	1	0	300	497	9528933	9529130	1.53e-97	361
FUN_006219-T1	scaffold5	100	103	0	0	1	103	9522230	9522332	4.12e-47	191
FUN_006220-T1	scaffold5	100	520	0	0	1	520	9471403	9471922	0	961
FUN_006221-T1	scaffold5	100	184	0	0	306	489	9471194	9471377	9.44e-92	340
FUN_006225-T1	scaffold5	100	578	0	0	1	578	9420401	9420978	0	1068
FUN_006227-T1	scaffold5	100	187	0	0	1496	1682	9391765	9391579	7.74e-93	346
FUN_006228-T1	scaffold5	100	250	0	0	201	450	9377652	9377403	1.77e-128	462
FUN_006231-T1	scaffold5	99.902	3074	3	0	960	4033	9321742	9318669	0	5661
FUN_006231-T2	scaffold5	99.902	3074	3	0	960	4033	9321742	9318669	0	5661
FUN_006234-T1	scaffold5	98.983	295	3	0	312	606	9290903	9291197	4.72e-148	529
FUN_006235-T1	scaffold5	100	295	0	0	144	438	9278519	9278813	1.66e-153	545
FUN_006237-T1	scaffold5	100	212	0	0	53	264	9248524	9248313	5.02e-107	392
FUN_006239-T1	scaffold5	100	262	0	0	498	759	9232891	9233152	1.09e-134	484
FUN_006240-T1	scaffold5	100	178	0	0	1	178	9217927	9218104	1.63e-88	329
FUN_006245-T1	scaffold5	100	197	0	0	570	766	8984418	8984614	1.8e-98	364
FUN_006246-T1	scaffold5	100	99	0	0	226	324	8963692	8963594	1.08e-44	183
FUN_006248-T1	scaffold5	99.18	244	0	2	728	971	8932978	8932737	1.36e-120	438
FUN_006249-T1	scaffold5	100	274	0	0	228	501	8886428	8886155	2.34e-141	507
FUN_006250-T1	scaffold5	99.038	208	2	0	131	338	8870086	8869879	1.45e-101	374
FUN_006251-T1	scaffold5	99.476	2098	8	1	1404	3498	8862970	8865067	0	3810
FUN_006253-T1	scaffold5	100	228	0	0	433	660	8818893	8818666	4.49e-116	422
FUN_006254-T1	scaffold5	95.968	124	4	1	152	274	8808040	8808163	1.46e-49	200
FUN_006255-T1	scaffold5	100	1036	0	0	467	1502	8797393	8796358	0	1914
FUN_006256-T1	scaffold5	99.696	988	2	1	63	1050	8790471	8791457	0	1807
FUN_006257-T1	scaffold5	99.145	234	2	0	367	600	8756628	8756861	4.07e-116	422
FUN_006258-T1	scaffold5	100	250	0	0	1	250	8741505	8741754	2.51e-128	462
FUN_006259-T1	scaffold5	99.555	898	4	0	323	1220	8727188	8726291	0	1637
FUN_006260-T1	scaffold5	99.266	1226	9	0	23	1248	8717427	8718652	0	2215
FUN_006261-T1	scaffold5	99.19	1234	10	0	198	1431	8713694	8714927	0	2224
FUN_006262-T1	scaffold5	99.851	671	1	0	161	831	8697741	8697071	0	1234
FUN_006263-T1	scaffold5	90.547	603	36	5	16	597	8679420	8680022	0	778
FUN_006264-T1	scaffold5	99.766	427	1	0	216	642	8668971	8668545	0	784
FUN_006266-T1	scaffold5	100	301	0	0	1	301	8605680	8605380	9.51e-157	556
FUN_006267-T1	scaffold5	99.2	250	2	0	189	438	8595477	8595726	3.72e-125	451
FUN_006269-T1	scaffold5	100	245	0	0	1305	1549	8561284	8561528	7.94e-125	453
FUN_006270-T1	scaffold5	97.333	150	2	2	308	456	8525861	8525713	1.43e-65	254
FUN_006271-T1	scaffold5	99.621	264	1	0	2275	2538	8488509	8488246	8.34e-134	483
FUN_006272-T1	scaffold5	99.826	1725	3	0	1954	3678	8479554	8481278	0	3169
FUN_006274-T1	scaffold5	98.649	222	3	0	1	222	8443955	8443734	5.8e-108	394
FUN_006275-T1	scaffold5	100	146	0	0	68	213	8442646	8442501	5.07e-71	270
FUN_006276-T1	scaffold5	100	205	0	0	426	630	8425343	8425547	2.61e-103	379
FUN_006277-T1	scaffold5	99.419	344	2	0	172	515	8396397	8396054	3.19e-177	625
FUN_006279-T1	scaffold5	96.396	222	2	2	51	272	8345178	8344963	5.93e-98	361
FUN_006282-T1	scaffold5	98.618	217	1	2	1	215	8230159	8230375	9.26e-105	383
FUN_006284-T1	scaffold5	97.293	628	9	5	1	622	8210679	8210054	0	1059
FUN_006285-T1	scaffold5	99.91	1113	1	0	1	1113	8186686	8187798	0	2050
FUN_006287-T1	scaffold5	99.401	167	0	1	52	217	8070183	8070349	4.51e-80	302
FUN_006289-T1	scaffold5	100	250	0	0	180	429	8043038	8043287	1.68e-128	462
FUN_006290-T1	scaffold5	99.324	444	3	0	449	892	8000808	8001251	0	804
FUN_006292-T1	scaffold5	100	1156	0	0	240	1395	7974175	7973020	0	2135
FUN_006293-T1	scaffold5	100	159	0	0	246	404	7964462	7964620	1.46e-77	294
FUN_006294-T1	scaffold5	100	188	0	0	1	188	7932312	7932499	5.16e-94	348
FUN_006295-T1	scaffold5	100	449	0	0	47	495	7922171	7922619	0	830
FUN_006296-T1	scaffold5	99.51	204	1	0	9	212	7910289	7910492	2.82e-101	372
FUN_006297-T1	scaffold5	100	362	0	0	1	362	7894255	7894616	0	669
FUN_006298-T1	scaffold5	99.417	515	3	0	1	515	7833837	7833323	0	935
FUN_006299-T1	scaffold5	100	248	0	0	273	520	7823790	7824037	2.74e-127	459
FUN_006300-T1	scaffold5	100	541	0	0	48	588	7808468	7809008	0	1000
FUN_006301-T1	scaffold5	100	195	0	0	223	417	7804042	7804236	6.11e-98	361
FUN_006302-T1	scaffold5	92.581	647	38	4	1232	1878	7798659	7798023	0	920
FUN_006303-T1	scaffold5	99.209	506	3	1	92	597	7788681	7789185	0	911
FUN_006304-T1	scaffold5	99.468	188	1	0	734	921	7598286	7598099	7.86e-92	342
FUN_006305-T1	scaffold5	100	202	0	0	213	414	7582577	7582778	2.11e-101	374
FUN_006306-T1	scaffold5	95.294	170	2	5	1	164	7562921	7563090	5.12e-69	265
FUN_006307-T1	scaffold5	100	149	0	0	689	837	7556104	7555956	4.73e-72	276
FUN_006310-T1	scaffold5	100	168	0	0	277	444	7546509	7546676	1.12e-82	311
FUN_006312-T1	scaffold5	99.679	624	2	0	4046	4669	7488174	7488797	0	1142
FUN_006313-T1	scaffold5	100	951	0	0	595	1545	7423619	7424569	0	1757
FUN_006314-T1	scaffold5	100	315	0	0	1	315	7407852	7407538	1.14e-164	582
FUN_006315-T1	scaffold5	100	274	0	0	1	274	7354004	7353731	5.15e-142	507
FUN_006317-T1	scaffold5	100	262	0	0	1	262	7321289	7321028	1.1e-134	484
FUN_006318-T1	scaffold5	100	379	0	0	1	379	7294629	7295007	0	701
FUN_006319-T1	scaffold5	99.702	336	1	0	1	336	7280505	7280170	7.15e-174	616
FUN_006320-T1	scaffold5	100	268	0	0	350	617	7252982	7253249	2.94e-138	496
FUN_006325-T1	scaffold5	98.154	325	6	0	650	974	7233242	7232918	8.34e-160	568
FUN_006326-T1	scaffold5	99.609	256	1	0	2305	2560	7226501	7226756	2.8e-129	468
FUN_006328-T1	scaffold5	100	256	0	0	1200	1455	7149521	7149266	2.76e-131	473
FUN_006329-T1	scaffold5	97.74	177	2	2	179	354	7142281	7142106	2.48e-80	303
FUN_006330-T1	scaffold5	100	856	0	0	342	1197	7105651	7104796	0	1581
FUN_006331-T1	scaffold5	99.623	265	1	0	2527	2791	7096012	7096276	2.55e-134	484
FUN_006332-T1	scaffold5	99.905	3143	1	2	1	3141	7058638	7061780	0	5786
FUN_006333-T1	scaffold1	99.153	236	2	0	264	499	246688	246453	3.36e-117	425
FUN_006334-T1	scaffold5	99.507	811	4	0	67	877	7010237	7009427	0	1476
FUN_006335-T1	scaffold5	100	208	0	0	71	278	6996001	6995794	7.04e-105	385
FUN_006336-T1	scaffold3	99.839	1240	2	0	2089	3328	51415695	51416934	0	2279
FUN_006337-T1	scaffold3	100	163	0	0	294	456	51427914	51427752	4.14e-80	302
FUN_006338-T1	scaffold3	99.541	218	0	1	914	1130	51452304	51452521	5.59e-108	396
FUN_006339-T1	scaffold3	95.264	549	3	2	1	526	51453550	51454098	0	848
FUN_006340-T1	scaffold3	100	172	0	0	43	214	51455645	51455474	4.22e-85	318
FUN_006342-T1	scaffold3	99.265	136	1	0	4	139	51460784	51460919	1.87e-63	246
FUN_006343-T1	scaffold3	99.754	406	1	0	1	406	51471703	51472108	0	745
FUN_006344-T1	scaffold3	100	215	0	0	209	423	51481004	51480790	4.73e-109	398
FUN_006345-T1	scaffold3	98.086	627	11	1	392	1017	51482917	51482291	0	1090
FUN_006346-T1	scaffold3	100	563	0	0	1	563	51504158	51504720	0	1040
FUN_006347-T1	scaffold3	100	882	0	0	37	918	51512259	51511378	0	1629
FUN_006349-T1	scaffold3	99.571	233	1	0	881	1113	51538400	51538168	6.86e-117	425
FUN_006350-T1	scaffold3	100	499	0	0	1548	2046	51593401	51592903	0	922
FUN_006350-T2	scaffold3	100	260	0	0	53	312	51601049	51600790	1.77e-133	481
FUN_006351-T1	scaffold5	100	209	0	0	1023	1231	6966595	6966387	4.37e-105	387
FUN_006352-T1	scaffold5	99.551	445	2	0	1	445	6941477	6941921	0	811
FUN_006352-T2	scaffold5	99.551	445	2	0	1	445	6941477	6941921	0	811
FUN_006353-T1	scaffold5	99.85	1331	2	0	569	1899	6932170	6930840	0	2447
FUN_006354-T1	scaffold5	100	406	0	0	107	512	6876095	6875690	0	750
FUN_006355-T1	scaffold5	90.452	597	21	12	1	581	6871398	6871974	0	754
FUN_006356-T1	scaffold5	100	1393	0	0	5571	6963	6845136	6843744	0	2573
FUN_006357-T1	scaffold5	100	349	0	0	1	349	6822400	6822748	0	645
FUN_006358-T1	scaffold5	100	240	0	0	529	768	6814280	6814041	1.39e-122	444
FUN_006359-T1	scaffold5	99.624	266	0	1	344	608	6791732	6791997	7.28e-135	484
FUN_006360-T1	scaffold5	98.504	468	7	0	73	540	6783133	6782666	0	826
FUN_006361-T1	scaffold5	99.042	313	2	1	1	312	6772879	6772567	7.05e-158	560
FUN_006362-T1	scaffold5	99.786	468	1	0	73	540	6758539	6758072	0	859
FUN_006363-T1	scaffold5	98.889	630	7	0	1	630	6748004	6747375	0	1125
FUN_006364-T1	scaffold5	100	154	0	0	1	154	6744152	6744305	2.16e-75	285
FUN_006365-T1	scaffold5	99.676	618	2	0	13	630	6735924	6735307	0	1131
FUN_006366-T1	scaffold5	100	366	0	0	1	366	6732023	6732388	0	676
FUN_006367-T1	scaffold5	100	341	0	0	1937	2277	6723012	6723352	2.65e-178	630
FUN_006368-T1	scaffold5	98.993	993	10	0	1	993	6705682	6704690	0	1779
FUN_006370-T1	scaffold5	99.485	194	1	0	257	450	6686469	6686276	1.11e-95	353
FUN_006371-T1	scaffold5	98.722	313	4	0	1282	1594	6653481	6653169	4.09e-156	556
FUN_006373-T1	scaffold5	100	697	0	0	531	1227	6548595	6547899	0	1288
FUN_006374-T1	scaffold1	95.57	158	7	0	119	276	63166295	63166138	6.83e-66	254
FUN_006376-T1	scaffold5	100	426	0	0	178	603	10211411	10210986	0	787
FUN_006377-T1	scaffold5	99.606	254	0	1	1970	2223	10181620	10181368	1.69e-127	462
FUN_006378-T1	scaffold5	99.908	1087	1	0	219	1305	10157235	10158321	0	2002
FUN_006382-T1	scaffold5	100	126	0	0	136	261	10122631	10122506	8.37e-60	233
FUN_006383-T1	scaffold5	100	513	0	0	1	513	10121104	10121616	0	948
FUN_006384-T1	scaffold5	99.476	191	1	0	39	229	10107738	10107928	7.73e-94	348
FUN_006385-T1	scaffold5	99.893	1877	2	0	14	1890	10086915	10085039	0	3456
FUN_006388-T1	scaffold5	99.647	283	1	0	3	285	10059438	10059720	2.27e-145	518
FUN_006389-T1	scaffold5	100	610	0	0	420	1029	10041514	10040905	0	1127
FUN_006391-T1	scaffold5	99.537	216	1	0	17	232	10022758	10022973	8.86e-108	394
FUN_006392-T1	scaffold5	100	312	0	0	629	940	9945886	9946197	2.59e-162	577
FUN_006395-T1	scaffold5	100	263	0	0	765	1027	9841784	9842046	3.58e-135	486
FUN_006396-T1	scaffold5	99.242	132	1	0	83	214	9821232	9821363	1.73e-61	239
FUN_006397-T1	scaffold5	99.582	239	1	0	356	594	9815059	9815297	2.12e-120	436
FUN_006399-T1	scaffold5	99.612	258	0	1	207	463	9797189	9797446	1.5e-130	470
FUN_006400-T1	scaffold8	99.875	803	1	0	1	803	35636939	35637741	0	1478
FUN_006401-T1	scaffold5	99.612	258	0	1	207	463	9764753	9765010	3.12e-130	470
FUN_006402-T1	scaffold5	99.34	303	2	0	1105	1407	9743853	9744155	4.31e-154	549
FUN_006403-T1	scaffold5	96.063	762	2	3	1213	1946	9720023	9720784	0	1216
FUN_006404-T1	scaffold5	98.452	323	4	1	71	393	9672079	9671758	3.15e-160	568
FUN_006405-T1	scaffold5	100	772	0	0	408	1179	9661601	9662372	0	1426
FUN_006406-T1	scaffold5	99.733	1124	3	0	1	1124	9618442	9617319	0	2060
FUN_006407-T1	scaffold5	100	692	0	0	1	692	9610599	9609908	0	1279
FUN_006408-T1	scaffold5	100	443	0	0	11	453	9583783	9584225	0	819
FUN_006409-T1	scaffold5	100	876	0	0	1	876	9554051	9554926	0	1618
FUN_006410-T1	scaffold5	99.667	600	2	0	2389	2988	9532858	9532259	0	1098
FUN_006411-T1	scaffold5	99.495	198	1	0	300	497	9528933	9529130	1.53e-97	361
FUN_006412-T1	scaffold5	100	125	0	0	1	125	9519926	9520050	4.17e-59	231
FUN_006413-T1	scaffold5	100	520	0	0	1	520	9471403	9471922	0	961
FUN_006414-T1	scaffold5	100	184	0	0	306	489	9471194	9471377	9.44e-92	340
FUN_006418-T1	scaffold5	100	578	0	0	1	578	9420401	9420978	0	1068
FUN_006420-T1	scaffold5	100	186	0	0	148	333	9400887	9400702	2.27e-92	344
FUN_006423-T1	scaffold5	99.935	3070	2	0	1005	4074	9321742	9318673	0	5659
FUN_006426-T1	scaffold5	98.983	295	3	0	627	921	9290903	9291197	6.4e-148	529
FUN_006428-T1	scaffold5	99.077	325	2	1	543	867	13751063	13750740	1.32e-163	582
FUN_006429-T1	scaffold5	98.319	238	2	2	328	565	13699176	13698941	1.82e-114	416
FUN_006430-T1	scaffold5	99.84	624	1	0	4	627	13687628	13688251	0	1147
FUN_006431-T1	scaffold5	97.297	370	10	0	1	370	13683724	13683355	6.2e-178	628
FUN_006432-T1	scaffold5	100	251	0	0	1	251	13657205	13657455	6.1e-129	464
FUN_006433-T1	scaffold5	100	151	0	0	407	557	13647453	13647603	4.57e-73	279
FUN_006434-T1	scaffold5	100	190	0	0	321	510	13636248	13636059	1.14e-94	351
FUN_006435-T1	scaffold5	99.138	232	2	0	2058	2289	13621759	13621990	2.08e-114	418
FUN_006437-T1	scaffold5	100	599	0	0	11	609	13596179	13596777	0	1107
FUN_006438-T1	scaffold5	97.997	599	12	0	257	855	13582595	13583193	0	1040
FUN_006439-T1	scaffold5	99.833	599	1	0	125	723	13545487	13544889	0	1101
FUN_006441-T1	scaffold5	100	274	0	0	384	657	13534877	13535150	1.2e-141	507
FUN_006442-T1	scaffold5	99.672	305	1	0	184	488	13529555	13529859	3.41e-157	558
FUN_006443-T1	scaffold5	99.351	308	2	0	169	476	13512445	13512752	3.76e-157	558
FUN_006444-T1	scaffold5	100	252	0	0	172	423	13493210	13493461	1.28e-129	466
FUN_006445-T1	scaffold5	99.442	1614	3	1	877	2490	13429432	13431039	0	2926
FUN_006446-T1	scaffold5	99.909	1102	1	0	228	1329	13419907	13421008	0	2030
FUN_006448-T1	scaffold5	100	172	0	0	497	668	13399327	13399498	6.98e-85	318
FUN_006449-T1	scaffold5	99.487	195	1	0	412	606	13382993	13382799	6e-96	355
FUN_006450-T1	scaffold5	95.828	767	17	2	1	753	13358088	13358853	0	1225
FUN_006456-T1	scaffold5	99.465	187	1	0	426	612	13340892	13341078	1.2e-91	340
FUN_006457-T1	scaffold5	99.761	419	1	0	1	419	13332011	13331593	0	769
FUN_006458-T1	scaffold5	99.771	1748	3	1	61	1807	13254921	13256668	0	3205
FUN_006459-T1	scaffold5	100	210	0	0	194	403	13235578	13235787	3.86e-106	388
FUN_006462-T1	scaffold5	99.656	291	1	0	55	345	13199664	13199954	1e-149	532
FUN_006463-T1	scaffold5	99.313	291	1	1	55	345	13198051	13198340	1.67e-147	525
FUN_006464-T1	scaffold5	99.862	724	1	0	73	796	13192008	13191285	0	1332
FUN_006467-T1	scaffold5	100	832	0	0	33	864	13081188	13080357	0	1537
FUN_006468-T1	scaffold5	100	1087	0	0	112	1198	13069131	13068045	0	2008
FUN_006469-T1	scaffold5	100	184	0	0	529	712	13041506	13041689	2.82e-91	340
FUN_006470-T1	scaffold5	99.558	226	1	0	1	226	13031524	13031749	2.7e-113	412
FUN_006471-T1	scaffold5	100	174	0	0	848	1021	13014928	13015101	9.53e-86	322
FUN_006472-T1	scaffold5	99.791	479	1	0	1667	2145	12945002	12945480	0	880
FUN_006473-T1	scaffold5	100	471	0	0	161	631	12870605	12871075	0	870
FUN_006475-T1	scaffold5	97.99	199	4	0	231	429	12812103	12812301	1.76e-93	346
FUN_006477-T1	scaffold5	97.165	388	1	1	1	378	12807675	12807288	0	647
FUN_006479-T1	scaffold5	100	254	0	0	1	254	12774516	12774769	2.33e-130	470
FUN_006482-T1	scaffold5	99.727	366	1	0	1	366	12739028	12739393	0	671
FUN_006483-T1	scaffold5	100	329	0	0	1810	2138	11485798	11485470	2.2e-171	608
FUN_006484-T1	scaffold5	100	1196	0	0	50	1245	11454043	11455238	0	2209
FUN_006486-T1	scaffold5	98.86	614	4	1	48	661	11405374	11404764	0	1092
FUN_006487-T1	scaffold5	100	181	0	0	103	283	11365818	11365998	4.05e-90	335
FUN_006488-T1	scaffold5	100	399	0	0	1636	2034	11344772	11344374	0	737
FUN_006489-T1	scaffold5	100	144	0	0	178	321	11340094	11339951	1.94e-69	267
FUN_006490-T1	scaffold5	100	309	0	0	446	754	11326655	11326963	7.27e-161	571
FUN_006491-T1	scaffold5	100	1348	0	0	726	2073	11308040	11306693	0	2490
FUN_006492-T1	scaffold5	100	542	0	0	371	912	11291857	11292398	0	1002
FUN_006493-T1	scaffold5	100	242	0	0	245	486	11289001	11289242	5.37e-124	448
FUN_006495-T1	scaffold5	99.434	530	1	2	571	1098	11268278	11267749	0	961
FUN_006496-T1	scaffold5	99.746	1179	3	0	2560	3738	11233765	11232587	0	2161
FUN_006497-T1	scaffold5	99.318	1173	8	0	250	1422	11221495	11220323	0	2122
FUN_006503-T1	scaffold5	99.744	781	2	0	1	781	11132061	11132841	0	1432
FUN_006504-T1	scaffold5	98.961	385	4	0	64	448	11088462	11088078	0	689
FUN_006506-T1	scaffold5	95.942	764	31	0	1373	2136	11064693	11063930	0	1240
FUN_006507-T1	scaffold5	99.103	446	4	0	1826	2271	11057469	11057914	0	802
FUN_006508-T1	scaffold5	99.7	667	2	0	1	667	11025857	11026523	0	1221
FUN_006509-T1	scaffold5	99.535	215	1	0	119	333	11022152	11021938	1.07e-106	392
FUN_006510-T1	scaffold5	99.175	1576	13	0	1950	3525	10962377	10960802	0	2839
FUN_006511-T1	scaffold5	99.333	300	2	0	1	300	10925701	10926000	5.66e-153	544
FUN_006512-T1	scaffold5	100	144	0	0	1	144	10873763	10873906	2.19e-69	267
FUN_006514-T1	scaffold5	100	681	0	0	895	1575	10831523	10830843	0	1258
FUN_006515-T1	scaffold5	100	633	0	0	1259	1891	10823101	10822469	0	1170
FUN_006516-T1	scaffold5	100	822	0	0	1	822	10816574	10815753	0	1519
FUN_006517-T1	scaffold10	99.2	125	1	0	191	315	396112	396236	1.72e-57	226
FUN_006519-T1	scaffold5	99.324	148	1	0	228	375	10700774	10700921	7.86e-70	268
FUN_006520-T1	scaffold6	99.528	848	2	1	955	1800	18658266	18657419	0	1543
FUN_006521-T1	scaffold10	94.572	608	28	2	1	603	23963941	23963334	0	935
FUN_006522-T1	scaffold5	100	241	0	0	456	696	10624251	10624491	2.82e-123	446
FUN_006526-T1	scaffold5	99.729	739	2	0	1	739	10497587	10498325	0	1354
FUN_006527-T1	scaffold5	99.565	230	1	0	1	230	10353920	10353691	6.83e-116	420
FUN_006530-T1	scaffold5	100	257	0	0	1	257	10281459	10281203	1.78e-132	475
FUN_006531-T1	scaffold5	99.529	1275	5	1	6491	7764	10159966	10158692	0	2320
FUN_006532-T1	scaffold5	99.908	1087	1	0	219	1305	10157235	10158321	0	2002
FUN_006535-T1	scaffold5	100	92	0	0	926	1017	10123406	10123315	2.81e-40	171
FUN_006536-T1	scaffold5	99.476	191	1	0	39	229	10107738	10107928	7.73e-94	348
FUN_006537-T1	scaffold5	99.893	1877	2	0	14	1890	10086915	10085039	0	3456
FUN_006538-T1	scaffold5	98.895	181	2	0	1	181	10074119	10074299	8.52e-87	324
FUN_006541-T1	scaffold5	99.69	323	1	0	233	555	10059764	10060086	2.7e-167	592
FUN_006542-T1	scaffold5	99.836	610	1	0	420	1029	10041514	10040905	0	1122
FUN_006544-T1	scaffold5	99.537	216	1	0	17	232	10022758	10022973	8.86e-108	394
FUN_006545-T1	scaffold5	100	312	0	0	1016	1327	9945886	9946197	2.85e-162	577
FUN_006548-T1	scaffold5	100	263	0	0	675	937	9841784	9842046	3.37e-135	486
FUN_006549-T1	scaffold5	99.242	132	1	0	83	214	9821232	9821363	1.73e-61	239
FUN_006550-T1	scaffold5	95.816	239	1	1	356	585	9815059	9815297	1.29e-102	377
FUN_006552-T1	scaffold5	99.612	258	0	1	207	463	9797189	9797446	1.5e-130	470
FUN_006553-T1	scaffold8	99.875	803	1	0	1	803	35636939	35637741	0	1478
FUN_006554-T1	scaffold5	99.612	258	0	1	807	1063	9764753	9765010	4.62e-130	470
FUN_006555-T1	scaffold5	96.063	762	2	3	1213	1946	9720023	9720784	0	1216
FUN_006556-T1	scaffold5	98.452	323	4	1	71	393	9672079	9671758	3.15e-160	568
FUN_006557-T1	scaffold5	100	772	0	0	429	1200	9661601	9662372	0	1426
FUN_006558-T1	scaffold5	99.774	1328	3	0	1	1328	9618442	9617115	0	2436
FUN_006559-T1	scaffold5	100	692	0	0	1	692	9610599	9609908	0	1279
FUN_006560-T1	scaffold5	100	921	0	0	1	921	9554006	9554926	0	1701
FUN_006561-T1	scaffold5	99.667	600	2	0	2389	2988	9532858	9532259	0	1098
FUN_006562-T1	scaffold5	99.495	198	1	0	393	590	9528933	9529130	1.68e-97	361
FUN_006563-T1	scaffold5	100	520	0	0	1	520	9471403	9471922	0	961
FUN_006564-T1	scaffold5	100	184	0	0	306	489	9471194	9471377	9.44e-92	340
FUN_006568-T1	scaffold5	100	578	0	0	1	578	9420401	9420978	0	1068
FUN_006570-T1	scaffold5	100	187	0	0	1535	1721	9391765	9391579	7.91e-93	346
FUN_006571-T1	scaffold5	99.539	217	1	0	165	381	9377619	9377403	1.52e-108	396
FUN_006572-T1	scaffold5	100	319	0	0	577	895	9368827	9369145	3.55e-166	590
FUN_006577-T1	scaffold5	98.983	295	3	0	627	921	9290903	9291197	6.4e-148	529
FUN_006579-T1	scaffold5	100	212	0	0	53	264	9248524	9248313	5.02e-107	392
FUN_006581-T1	scaffold5	100	262	0	0	801	1062	9232891	9233152	1.36e-134	484
FUN_006586-T1	scaffold5	100	197	0	0	570	766	8984418	8984614	1.8e-98	364
FUN_006587-T1	scaffold5	100	99	0	0	226	324	8963692	8963594	1.08e-44	183
FUN_006589-T1	scaffold5	99.18	244	0	2	728	971	8932978	8932737	1.36e-120	438
FUN_006590-T1	scaffold5	100	274	0	0	348	621	8886428	8886155	2.57e-141	507
FUN_006591-T1	scaffold5	99.476	2098	8	1	1404	3498	8862970	8865067	0	3810
FUN_006592-T1	scaffold5	99.194	124	1	0	1	124	8855069	8854946	6.52e-57	224
FUN_006594-T1	scaffold5	100	228	0	0	433	660	8818893	8818666	4.49e-116	422
FUN_006595-T1	scaffold5	95.968	124	4	1	152	274	8808040	8808163	1.46e-49	200
FUN_006596-T1	scaffold5	100	1036	0	0	467	1502	8797393	8796358	0	1914
FUN_006597-T1	scaffold5	99.912	1134	1	0	1	1134	8790324	8791457	0	2089
FUN_006598-T1	scaffold5	100	241	0	0	1	241	8762288	8762528	2.49e-123	446
FUN_006599-T1	scaffold5	99.145	234	2	0	367	600	8756628	8756861	4.07e-116	422
FUN_006600-T1	scaffold5	100	250	0	0	1	250	8741505	8741754	2.51e-128	462
FUN_006601-T1	scaffold5	99.555	898	4	0	388	1285	8727188	8726291	0	1637
FUN_006602-T1	scaffold5	99.266	1226	9	0	23	1248	8717427	8718652	0	2215
FUN_006603-T1	scaffold5	99.19	1234	10	0	198	1431	8713694	8714927	0	2224
FUN_006604-T1	scaffold5	99.837	615	1	0	1	615	8697685	8697071	0	1131
FUN_006605-T1	scaffold5	90.547	603	36	5	16	597	8679420	8680022	0	778
FUN_006606-T1	scaffold5	99.766	427	1	0	216	642	8668971	8668545	0	784
FUN_006607-T1	scaffold5	99.668	301	1	0	297	597	8620494	8620194	4.94e-155	551
FUN_006609-T1	scaffold5	100	301	0	0	1	301	8605680	8605380	9.51e-157	556
FUN_006610-T1	scaffold5	99.2	250	2	0	189	438	8595477	8595726	3.72e-125	451
FUN_006612-T1	scaffold5	100	245	0	0	1305	1549	8561284	8561528	7.94e-125	453
FUN_006613-T1	scaffold5	100	121	0	0	95	215	8542518	8542638	5.42e-57	224
FUN_006614-T1	scaffold5	99.621	264	1	0	2275	2538	8488509	8488246	8.34e-134	483
FUN_006615-T1	scaffold5	99.826	1725	3	0	1954	3678	8479554	8481278	0	3169
FUN_006617-T1	scaffold5	98.649	222	3	0	1	222	8443955	8443734	5.8e-108	394
FUN_006618-T1	scaffold5	100	146	0	0	68	213	8442646	8442501	5.07e-71	270
FUN_006619-T1	scaffold5	100	205	0	0	426	630	8425343	8425547	2.61e-103	379
FUN_006621-T1	scaffold5	97.318	261	2	2	31	291	8344923	8345178	2.41e-121	438
FUN_006626-T1	scaffold5	99.44	357	2	0	328	684	8209958	8209602	0	649
FUN_006627-T1	scaffold5	99.91	1113	1	0	1	1113	8170806	8171918	0	2050
FUN_006629-T1	scaffold5	100	337	0	0	492	828	8079996	8079660	1.45e-176	623
FUN_006630-T1	scaffold5	99.64	278	0	1	466	742	8075602	8075325	1.49e-141	507
FUN_006632-T1	scaffold5	99.6	250	1	0	180	429	8043038	8043287	7.81e-127	457
FUN_006633-T1	scaffold5	98.816	591	7	0	395	985	8000661	8001251	0	1053
FUN_006634-T1	scaffold5	100	196	0	0	166	361	7989583	7989778	3.98e-98	363
FUN_006635-T1	scaffold5	100	1156	0	0	306	1461	7974175	7973020	0	2135
FUN_006636-T1	scaffold5	99.519	208	1	0	32	239	7932292	7932499	2.05e-103	379
FUN_006637-T1	scaffold5	100	449	0	0	47	495	7922171	7922619	0	830
FUN_006638-T1	scaffold5	100	186	0	0	1	186	7894255	7894440	2.75e-93	344
FUN_006639-T1	scaffold5	99.612	515	2	0	1	515	7833837	7833323	0	941
FUN_006640-T1	scaffold5	100	248	0	0	243	490	7823790	7824037	2.58e-127	459
FUN_006641-T1	scaffold5	100	744	0	0	1	744	7808265	7809008	0	1375
FUN_006642-T1	scaffold5	100	195	0	0	223	417	7804042	7804236	6.11e-98	361
FUN_006643-T1	scaffold5	93.902	574	32	3	1312	1884	7798078	7798649	0	863
FUN_006644-T1	scaffold5	100	168	0	0	778	945	7596781	7596614	1.72e-82	311
FUN_006645-T1	scaffold5	100	147	0	0	173	319	7590869	7591015	4.17e-71	272
FUN_006646-T1	scaffold5	99.415	171	1	0	139	309	7564651	7564821	9.52e-83	311
FUN_006647-T1	scaffold5	100	149	0	0	194	342	7556104	7555956	1.84e-72	276
FUN_006650-T1	scaffold5	99.471	189	1	0	296	484	7522831	7522643	1.46e-92	344
FUN_006651-T1	scaffold5	100	299	0	0	440	738	7503374	7503672	1.72e-155	553
FUN_006653-T1	scaffold5	99.876	807	1	0	2819	3625	7487991	7488797	0	1485
FUN_006654-T1	scaffold5	99.856	3468	5	0	553	4020	7451338	7447871	0	6377
FUN_006655-T1	scaffold5	99.599	1746	7	0	1	1746	7422824	7424569	0	3186
FUN_006656-T1	scaffold5	100	436	0	0	129	564	7407709	7408144	0	806
FUN_006657-T1	scaffold5	100	274	0	0	1	274	7354004	7353731	5.15e-142	507
FUN_006659-T1	scaffold5	100	262	0	0	1	262	7321289	7321028	1.15e-134	484
FUN_006660-T1	scaffold5	99.738	382	0	1	1	381	7298647	7299028	0	699
FUN_006661-T1	scaffold5	99.702	336	1	0	1	336	7280505	7280170	3.2e-174	616
FUN_006662-T1	scaffold5	100	170	0	0	933	1102	7256924	7256755	1.53e-83	315
FUN_006663-T1	scaffold5	100	249	0	0	1	249	7249560	7249808	8.12e-128	460
FUN_006668-T1	scaffold5	98.462	325	5	0	650	974	7233242	7232918	1.79e-161	573
FUN_006669-T1	scaffold5	99.558	226	1	0	1437	1662	7225426	7225651	1.09e-112	412
FUN_006670-T1	scaffold5	100	361	0	0	1	361	7211074	7211434	0	667
FUN_006672-T1	scaffold5	99.556	225	1	0	721	945	7155926	7155702	1.41e-112	411
FUN_006673-T1	scaffold5	97.74	177	2	2	179	354	7142281	7142106	2.48e-80	303
FUN_006674-T1	scaffold5	100	856	0	0	342	1197	7105651	7104796	0	1581
FUN_006675-T1	scaffold5	100	265	0	0	2566	2830	7096012	7096276	5.71e-136	490
FUN_006676-T1	scaffold5	100	2307	0	0	724	3030	7059553	7061859	0	4261
FUN_006677-T1	scaffold5	100	172	0	0	455	626	7030246	7030075	1.39e-84	318
FUN_006678-T1	scaffold5	98.644	590	6	2	9	596	7010287	7009698	0	1044
FUN_006679-T1	scaffold5	100	135	0	0	1	135	7003344	7003210	1.11e-64	250
FUN_006680-T1	scaffold5	100	208	0	0	71	278	6996001	6995794	8.01e-105	385
FUN_006681-T1	scaffold3	99.745	785	0	2	1714	2496	51415695	51416479	0	1437
FUN_006682-T1	scaffold3	100	163	0	0	294	456	51427914	51427752	4.14e-80	302
FUN_006683-T1	scaffold3	95.66	553	3	1	1603	2134	51453546	51454098	0	869
FUN_006684-T1	scaffold3	99.265	136	1	0	124	259	51460784	51460919	1.9e-63	246
FUN_006684-T2	scaffold3	99.265	136	1	0	91	226	51460784	51460919	1.74e-63	246
FUN_006685-T1	scaffold3	100	215	0	0	323	537	51481004	51480790	6.1e-109	398
FUN_006686-T1	scaffold3	97.994	349	6	1	4	351	51482918	51482570	2.13e-171	604
FUN_006688-T1	scaffold3	99.405	168	1	0	100	267	51491863	51491696	2.77e-81	305
FUN_006689-T1	scaffold3	99.875	801	1	0	1	801	51504158	51504958	0	1474
FUN_006690-T1	scaffold3	100	882	0	0	37	918	51512259	51511378	0	1629
FUN_006692-T1	scaffold3	100	362	0	0	223	584	51550811	51550450	0	669
FUN_006693-T1	scaffold3	100	260	0	0	35	294	51601049	51600790	1.62e-133	481
FUN_006694-T1	scaffold5	100	209	0	0	1038	1246	6966595	6966387	4.66e-105	387
FUN_006695-T1	scaffold5	99.095	221	2	0	1249	1469	6953840	6954060	2.41e-108	398
FUN_006696-T1	scaffold5	98.889	270	3	0	1	270	6941477	6941746	3.06e-134	483
FUN_006697-T1	scaffold5	99.846	1299	2	0	1	1299	6932138	6930840	0	2388
FUN_006698-T1	scaffold5	99.692	325	1	0	1114	1438	6913839	6914163	1.1e-167	595
FUN_006699-T1	scaffold5	100	406	0	0	413	818	6876095	6875690	0	750
FUN_006700-T1	scaffold5	100	1393	0	0	1632	3024	6845136	6843744	0	2573
FUN_006701-T1	scaffold5	100	349	0	0	1	349	6822400	6822748	0	645
FUN_006702-T1	scaffold5	100	240	0	0	451	690	6814280	6814041	1.27e-122	444
FUN_006703-T1	scaffold5	97.561	574	14	0	1	574	6783304	6782731	0	983
FUN_006704-T1	scaffold5	99.302	573	4	0	1	573	6772879	6772307	0	1037
FUN_006705-T1	scaffold5	97.382	573	15	0	1	573	6758710	6758138	0	976
FUN_006706-T1	scaffold5	99.028	617	6	0	1	617	6748004	6747388	0	1107
FUN_006707-T1	scaffold5	100	154	0	0	1	154	6744152	6744305	2.16e-75	285
FUN_006708-T1	scaffold5	99.676	618	2	0	13	630	6735924	6735307	0	1131
FUN_006709-T1	scaffold5	100	366	0	0	1	366	6732023	6732388	0	676
FUN_006710-T1	scaffold5	100	388	0	0	672	1059	6719538	6719925	0	717
FUN_006711-T1	scaffold5	99.899	991	1	0	1	991	6705682	6704692	0	1825
FUN_006713-T1	scaffold5	99.592	245	0	1	327	570	6678328	6678084	9.66e-123	446
FUN_006715-T1	scaffold5	100	696	0	0	352	1047	6548594	6547899	0	1286
FUN_006716-T1	scaffold5	93.466	352	11	6	102	447	6534725	6534380	1.72e-143	512
FUN_006717-T1	scaffold5	100	234	0	0	1	234	724956	724723	1.78e-119	433

## Sheet: scaf_2_default_edulis
Query	Subject	Percent identity	Alignment length	Mismatches	Gap open	Query start	Query end	Subject start	Subject end	e value	Bit score
FUN_006718-T1	scaffold5	100	454	0	0	466	919	740970	740517	0	839
FUN_006719-T1	scaffold5	100	180	0	0	457	636	768309	768130	2.67e-89	333
FUN_006721-T1	scaffold5	99.864	733	1	0	1	733	802035	801303	0	1349
FUN_006722-T1	scaffold5	100	172	0	0	120	291	821867	822038	2.82e-85	318
FUN_006723-T1	scaffold5	99.751	402	1	0	394	795	854966	855367	0	737
FUN_006724-T1	scaffold5	100	294	0	0	640	933	879946	880239	1.67e-152	544
FUN_006725-T1	scaffold5	99.642	279	0	1	407	684	894138	894416	3.48e-142	508
FUN_006726-T1	scaffold5	100	159	0	0	78	236	897499	897657	4.61e-78	294
FUN_006727-T1	scaffold5	99.701	669	1	1	137	804	903595	904263	0	1223
FUN_006728-T1	scaffold5	99.429	350	1	1	13	361	959716	959367	4.22e-180	634
FUN_006729-T1	scaffold5	100	500	0	0	344	843	961459	961958	0	924
FUN_006730-T1	scaffold5	100	434	0	0	1	434	964578	964145	0	802
FUN_006733-T1	scaffold5	100	233	0	0	395	627	1035342	1035574	1.79e-118	431
FUN_006734-T1	scaffold5	99.631	271	0	1	3074	3343	1059339	1059609	5.72e-137	494
FUN_006735-T1	scaffold5	99.693	326	0	1	1029	1353	1076613	1076938	5.24e-168	595
FUN_006736-T1	scaffold5	92.444	675	17	7	3544	4196	1140374	1141036	0	933
FUN_006737-T1	scaffold5	99.398	166	1	0	62	227	1115304	1115139	3.96e-80	302
FUN_006738-T1	scaffold5	99.668	603	2	0	1	603	1176836	1176234	0	1103
FUN_006739-T1	scaffold5	99.891	915	0	1	1	914	1217996	1217082	0	1683
FUN_006741-T1	scaffold5	99.809	2094	4	0	1	2094	1313215	1315308	0	3845
FUN_006742-T1	scaffold5	99.318	2053	12	1	1	2051	1344525	1346577	0	3712
FUN_006743-T1	scaffold5	100	333	0	0	1	333	1380839	1381171	1.77e-174	616
FUN_006744-T1	scaffold5	87.197	289	21	7	1	287	1388297	1388023	3.24e-84	315
FUN_006745-T1	scaffold5	99.813	2136	4	0	1	2136	1434844	1432709	0	3923
FUN_006746-T1	scaffold5	100	679	0	0	3	681	1480573	1481251	0	1254
FUN_006747-T1	scaffold5	99.655	3769	12	1	1	3768	1486930	1490698	0	6887
FUN_006750-T1	scaffold5	99.571	233	1	0	57	289	1547756	1547988	7.46e-117	425
FUN_006751-T1	scaffold5	100	164	0	0	63	226	1582066	1581903	2.15e-80	303
FUN_006752-T1	scaffold5	100	344	0	0	1764	2107	1597053	1596710	5.79e-180	636
FUN_006754-T1	scaffold5	100	727	0	0	1	727	1676184	1676910	0	1343
FUN_006755-T1	scaffold5	100	333	0	0	188	520	1688546	1688878	2.94e-174	616
FUN_006756-T1	scaffold5	98.773	652	7	1	486	1137	1696825	1697475	0	1158
FUN_006757-T1	scaffold5	99.824	569	1	0	971	1539	1711382	1710814	0	1046
FUN_006758-T1	scaffold5	100	305	0	0	125	429	1733999	1734303	4.48e-159	564
FUN_006759-T1	scaffold5	91.055	436	21	10	3	429	1736135	1735709	9.05e-162	573
FUN_006760-T1	scaffold5	99.58	238	1	0	124	361	1816376	1816139	5.77e-120	435
FUN_006761-T1	scaffold5	100	257	0	0	329	585	1844156	1843900	3e-132	475
FUN_006763-T1	scaffold7	99.184	245	2	0	1	245	18527433	18527677	1.21e-122	442
FUN_006767-T1	scaffold5	100	440	0	0	1	440	1904462	1904023	0	813
FUN_006768-T1	scaffold5	99.107	224	2	0	1	224	1932525	1932302	9.4e-111	403
FUN_006769-T1	scaffold5	100	221	0	0	471	691	1948363	1948143	3.73e-112	409
FUN_006770-T1	scaffold5	95.475	221	4	3	926	1143	1967986	1968203	1.65e-93	348
FUN_006771-T1	scaffold5	98.305	413	5	1	1658	2070	1992571	1992981	0	723
FUN_006772-T1	scaffold5	99.074	216	2	0	625	840	2002296	2002511	5.85e-106	388
FUN_006773-T1	scaffold5	99.568	1157	4	1	1	1156	2007401	2006245	0	2108
FUN_006774-T1	scaffold5	99.919	1236	1	0	1	1236	2040141	2038906	0	2278
FUN_006775-T1	scaffold5	98.551	138	2	0	121	258	2050696	2050559	3.82e-63	244
FUN_006776-T1	scaffold5	99.342	152	1	0	61	212	2062194	2062345	3.75e-72	276
FUN_006780-T1	scaffold5	98.575	351	5	0	476	826	2132820	2133170	9.9e-176	621
FUN_006781-T1	scaffold5	99.349	307	1	1	285	591	2149852	2149547	4.57e-156	555
FUN_006782-T1	scaffold5	99.805	1540	2	1	4042	5580	2160360	2158821	0	2826
FUN_006783-T1	scaffold5	100	451	0	0	56	506	2175451	2175901	0	833
FUN_006784-T1	scaffold5	100	229	0	0	478	706	2192201	2192429	1.66e-116	424
FUN_006785-T1	scaffold5	99.904	1038	1	0	664	1701	2212119	2211082	0	1912
FUN_006787-T1	scaffold5	99.6	1748	5	2	1	1746	2314857	2316604	0	3188
FUN_006788-T1	scaffold5	100	231	0	0	680	910	2368743	2368513	1.48e-117	427
FUN_006792-T1	scaffold5	100	148	0	0	1	148	2404750	2404603	6.64e-72	274
FUN_006794-T1	scaffold5	96.635	208	1	4	39	240	2424044	2424251	4.36e-92	340
FUN_006795-T1	scaffold5	100	214	0	0	1	214	2435750	2435537	2.13e-108	396
FUN_006796-T1	scaffold5	100	668	0	0	1868	2535	2444891	2444224	0	1234
FUN_006798-T1	scaffold5	100	996	0	0	1	996	2506896	2507891	0	1840
FUN_006799-T1	scaffold5	100	220	0	0	712	931	2532114	2532333	3.94e-111	407
FUN_006802-T1	scaffold5	96.654	269	7	2	557	824	2559508	2559775	8.87e-123	446
FUN_006804-T1	scaffold5	99.123	228	2	0	250	477	2629718	2629491	1.36e-112	411
FUN_006807-T1	scaffold5	97.3	926	20	4	49	972	2637933	2637011	0	1567
FUN_006808-T1	scaffold5	91.017	423	32	6	144	563	2639696	2640115	2.42e-159	566
FUN_006809-T1	scaffold5	99.683	315	1	0	1	315	2654798	2654484	4.13e-163	577
FUN_006810-T1	scaffold5	99.517	207	1	0	433	639	2663812	2663606	2.3e-102	377
FUN_006812-T1	scaffold5	100	681	0	0	61	741	2697698	2698378	0	1258
FUN_006813-T1	scaffold5	100	152	0	0	458	609	2713813	2713662	9.24e-74	281
FUN_006814-T1	scaffold5	99.772	438	0	1	331	767	2768397	2768834	0	802
FUN_006815-T1	scaffold5	100	346	0	0	1	346	2769363	2769708	0	640
FUN_006816-T1	scaffold5	93.848	829	9	11	58	886	2807640	2806854	0	1210
FUN_006818-T1	scaffold5	100	147	0	0	160	306	2836633	2836779	8.35e-71	272
FUN_006819-T1	scaffold5	98.795	166	1	1	200	364	2856320	2856485	1.21e-77	294
FUN_006820-T1	scaffold5	87.584	894	76	14	280	1166	2872773	2873638	0	1003
FUN_006821-T1	scaffold5	100	180	0	0	892	1071	2910839	2910660	7.83e-89	333
FUN_006822-T1	scaffold5	99.237	262	2	0	136	397	2981948	2981687	1.17e-131	473
FUN_006823-T1	scaffold5	96.954	197	3	3	1	196	2991739	2991933	4.64e-88	327
FUN_006826-T1	scaffold5	100	137	0	0	84	220	3012133	3011997	1.05e-65	254
FUN_006827-T1	scaffold5	100	255	0	0	72	326	3024400	3024146	2.85e-131	472
FUN_006831-T1	scaffold5	99.716	352	0	1	466	816	740970	740619	0	643
FUN_006832-T1	scaffold5	98.93	187	2	0	13	199	793563	793377	1.08e-89	335
FUN_006833-T1	scaffold5	99.661	1474	5	0	1	1474	802035	800562	0	2695
FUN_006834-T1	scaffold5	100	172	0	0	132	303	821867	822038	2.94e-85	318
FUN_006835-T1	scaffold5	99.501	401	0	2	295	693	854967	855367	0	728
FUN_006836-T1	scaffold5	100	667	0	0	2024	2690	903598	904264	0	1232
FUN_006837-T1	scaffold5	99.32	441	3	0	71	511	959807	959367	0	798
FUN_006838-T1	scaffold5	100	500	0	0	344	843	961459	961958	0	924
FUN_006839-T1	scaffold5	100	434	0	0	1	434	964578	964145	0	802
FUN_006842-T1	scaffold5	99.333	150	0	1	395	543	1035342	1035491	1.4e-70	270
FUN_006843-T1	scaffold5	100	155	0	0	527	681	1037373	1037527	2.19e-75	287
FUN_006844-T1	scaffold5	98.242	455	8	0	1046	1500	1082157	1082611	0	797
FUN_006845-T1	scaffold5	99.628	269	1	0	295	563	1142180	1142448	5.57e-137	492
FUN_006846-T1	scaffold5	100	166	0	0	62	227	1153805	1153640	8.51e-82	307
FUN_006847-T1	scaffold5	100	244	0	0	192	435	1124881	1125124	3.69e-125	451
FUN_006848-T1	scaffold5	99.668	603	2	0	1	603	1176836	1176234	0	1103
FUN_006849-T1	scaffold5	98.276	174	3	0	418	591	1200349	1200522	4.21e-81	305
FUN_006850-T1	scaffold5	100	915	0	0	1	915	1217996	1217082	0	1690
FUN_006852-T1	scaffold5	97.985	1191	12	1	1	1191	1259601	1258423	0	2056
FUN_006853-T1	scaffold5	99.741	1542	4	0	1	1542	1313767	1315308	0	2826
FUN_006854-T1	scaffold5	99.318	2053	12	1	1	2051	1344525	1346577	0	3712
FUN_006855-T1	scaffold5	87.197	289	21	7	1	287	1388297	1388023	3.24e-84	315
FUN_006856-T1	scaffold5	99.852	676	1	0	450	1125	1392836	1393511	0	1243
FUN_006857-T1	scaffold5	100	147	0	0	262	408	1409023	1408877	2.88e-71	272
FUN_006858-T1	scaffold5	99.708	1372	2	2	1	1370	1434851	1433480	0	2510
FUN_006859-T1	scaffold5	98.675	679	9	0	3	681	1480573	1481251	0	1205
FUN_006860-T1	scaffold5	99.906	1060	0	1	1	1059	1486930	1487989	0	1951
FUN_006861-T1	scaffold5	100	1260	0	0	673	1932	1489624	1490883	0	2327
FUN_006862-T1	scaffold5	100	625	0	0	52	676	1516205	1515581	0	1155
FUN_006865-T1	scaffold5	99.571	233	1	0	57	289	1547756	1547988	4.82e-117	425
FUN_006866-T1	scaffold5	100	164	0	0	63	226	1582066	1581903	2.94e-80	303
FUN_006867-T1	scaffold5	100	344	0	0	1065	1408	1597053	1596710	3.68e-180	636
FUN_006869-T1	scaffold5	97.422	1280	13	3	2799	4059	1696144	1697422	0	2163
FUN_006870-T1	scaffold5	99.197	498	4	0	473	970	1713484	1712987	0	898
FUN_006871-T1	scaffold5	88.336	1106	57	33	744	1827	1735708	1736763	0	1262
FUN_006872-T1	scaffold5	99.824	567	1	0	547	1113	1755276	1754710	0	1042
FUN_006873-T1	scaffold5	99.297	427	0	1	146	572	1778231	1777808	0	769
FUN_006874-T1	scaffold5	100	193	0	0	2326	2518	1779932	1779740	5.73e-96	357
FUN_006875-T1	scaffold5	94.04	151	6	1	141	291	1814804	1814951	1.58e-57	226
FUN_006876-T1	scaffold5	100	257	0	0	329	585	1844156	1843900	3e-132	475
FUN_006878-T1	scaffold5	99.59	244	1	0	1	244	1867721	1867964	1.87e-123	446
FUN_006881-T1	scaffold5	98.16	326	6	0	4	329	1890228	1890553	8.32e-161	569
FUN_006882-T1	scaffold5	100	440	0	0	1	440	1904462	1904023	0	813
FUN_006884-T1	scaffold5	99.107	224	2	0	1	224	1932525	1932302	1.74e-110	403
FUN_006885-T1	scaffold5	100	221	0	0	219	439	1948363	1948143	2.34e-112	409
FUN_006886-T1	scaffold5	100	136	0	0	117	252	1957677	1957812	5.7e-65	252
FUN_006887-T1	scaffold5	100	288	0	0	1	288	1962365	1962652	2.68e-149	532
FUN_006888-T1	scaffold5	98.305	413	5	1	1730	2142	1992571	1992981	0	723
FUN_006889-T1	scaffold5	100	140	0	0	39	178	1997065	1997204	2.35e-67	259
FUN_006890-T1	scaffold5	99.057	212	2	0	271	482	2002296	2002507	7.05e-104	381
FUN_006891-T1	scaffold5	99.292	1696	12	0	222	1917	2007429	2005734	0	3066
FUN_006892-T1	scaffold5	99.666	299	0	1	1520	1818	2024170	2024467	7.23e-153	545
FUN_006893-T1	scaffold5	99.919	1236	1	0	1	1236	2040141	2038906	0	2278
FUN_006894-T1	scaffold5	99.688	320	1	0	305	624	2048349	2048030	1.42e-165	586
FUN_006895-T1	scaffold5	99.438	178	1	0	156	333	2072191	2072014	6.31e-87	324
FUN_006899-T1	scaffold5	99.515	206	1	0	1	206	2119131	2119336	9.64e-102	375
FUN_006900-T1	scaffold5	91.927	384	4	1	410	766	2137681	2138064	3.57e-143	512
FUN_006901-T1	scaffold5	99.696	5266	12	4	4403	9667	2159886	2154624	0	9633
FUN_006902-T1	scaffold5	100	451	0	0	53	503	2175451	2175901	0	833
FUN_006903-T1	scaffold5	99.904	1038	1	0	664	1701	2212119	2211082	0	1912
FUN_006905-T1	scaffold6	98.905	274	3	0	1	274	60979988	60980261	1.16e-136	490
FUN_006906-T1	scaffold5	99.605	1770	7	0	214	1983	2315154	2316923	0	3230
FUN_006907-T1	scaffold5	98.198	111	1	1	91	200	2337050	2337160	2.6e-47	193
FUN_006908-T1	scaffold5	98.496	133	1	1	1	133	2364024	2363893	2.4e-59	233
FUN_006909-T1	scaffold5	100	130	0	0	67	196	2372550	2372421	8.37e-62	241
FUN_006913-T1	scaffold5	100	148	0	0	1	148	2404750	2404603	6.64e-72	274
FUN_006915-T1	scaffold5	100	184	0	0	18	201	2424068	2424251	3.56e-92	340
FUN_006916-T1	scaffold5	99.533	214	1	0	1	214	2435750	2435537	9.9e-107	390
FUN_006917-T1	scaffold5	99.598	249	1	0	1	249	2444472	2444224	5.89e-126	455
FUN_006918-T1	scaffold5	99.118	340	1	2	1946	2283	2444891	2444552	3.18e-172	610
FUN_006919-T1	scaffold5	100	245	0	0	1	245	2470422	2470178	1.12e-125	453
FUN_006921-T1	scaffold5	99.898	985	0	1	1	985	2506896	2507879	0	1812
FUN_006922-T1	scaffold5	100	220	0	0	577	796	2532114	2532333	3.67e-111	407
FUN_006925-T1	scaffold5	97.398	269	5	2	557	824	2559508	2559775	3.64e-126	457
FUN_006927-T1	scaffold5	100	260	0	0	1588	1847	2599956	2600215	2.59e-133	481
FUN_006928-T1	scaffold5	99.123	228	2	0	250	477	2629718	2629491	1.25e-112	411
FUN_006931-T1	scaffold5	96.112	643	23	2	19	660	2637652	2637011	0	1048
FUN_006932-T1	scaffold5	100	152	0	0	27	178	2645077	2645228	2.72e-74	281
FUN_006933-T1	scaffold5	99.683	315	1	0	1	315	2654798	2654484	4.13e-163	577
FUN_006934-T1	scaffold5	99.517	207	1	0	433	639	2663812	2663606	2.3e-102	377
FUN_006936-T1	scaffold5	99.705	679	1	1	36	714	2697701	2698378	0	1242
FUN_006937-T1	scaffold5	100	152	0	0	458	609	2713813	2713662	9.09e-74	281
FUN_006938-T1	scaffold5	100	338	0	0	463	800	2777762	2778099	7.9e-177	625
FUN_006939-T1	scaffold5	100	354	0	0	1	354	2783105	2783458	0	654
FUN_006940-T1	scaffold5	93.848	829	9	11	58	886	2807640	2806854	0	1210
FUN_006942-T1	scaffold5	100	168	0	0	1082	1249	2850123	2850290	3.12e-82	311
FUN_006943-T1	scaffold5	100	181	0	0	270	450	2870344	2870164	4.02e-90	335
FUN_006944-T1	scaffold5	87.584	894	76	14	280	1166	2872773	2873638	0	1003
FUN_006945-T1	scaffold5	99.676	309	1	0	851	1159	2985505	2985197	1.43e-158	566
FUN_006946-T1	scaffold5	97.849	186	1	1	472	654	2995844	2995659	6.01e-85	318
FUN_006947-T1	scaffold5	99.115	226	0	1	1	224	3024371	3024146	2.21e-111	405
FUN_006951-T1	scaffold5	99.438	178	1	0	1208	1385	3121088	3121265	3.01e-86	324
FUN_006952-T1	scaffold5	100	136	0	0	199	334	3130030	3130165	6.71e-65	252
FUN_006953-T1	scaffold5	98.833	257	3	0	470	726	3153529	3153785	6.54e-127	459
FUN_006958-T1	scaffold5	100	222	0	0	1	222	3189595	3189816	1.02e-112	411
FUN_006959-T1	scaffold5	100	221	0	0	1526	1746	3206196	3205976	1.44e-111	409
FUN_006960-T1	scaffold5	100	312	0	0	670	981	3229435	3229746	1.36e-162	577
FUN_006961-T1	scaffold5	100	513	0	0	1	513	3237765	3238277	0	948
FUN_006962-T1	scaffold1	99.87	767	1	0	1	767	54334989	54334223	0	1411
FUN_006963-T1	scaffold5	99.743	389	1	0	151	539	3301209	3300821	0	713
FUN_006964-T1	scaffold5	99.752	1211	3	0	1	1211	3791830	3793040	0	2220
FUN_006965-T1	scaffold5	100	203	0	0	1524	1726	3826875	3826673	1.51e-101	375
FUN_006967-T1	scaffold5	98.214	112	1	1	49	159	3873153	3873264	5.8e-48	195
FUN_006968-T1	scaffold5	100	141	0	0	76	216	3879676	3879536	3.1e-68	261
FUN_006969-T1	scaffold5	100	149	0	0	242	390	3901772	3901624	4.8e-72	276
FUN_006970-T1	scaffold5	100	167	0	0	77	243	3915709	3915875	1.77e-82	309
FUN_006972-T1	scaffold5	96.296	189	3	4	1	187	3935327	3935141	1.11e-81	307
FUN_006973-T1	scaffold5	99.665	597	2	0	1088	1684	3950393	3950989	0	1092
FUN_006974-T1	scaffold5	99.792	481	1	0	30	510	3977657	3978137	0	883
FUN_006975-T1	scaffold5	99.095	221	0	2	904	1122	3983325	3983105	4.71e-108	396
FUN_006976-T1	scaffold5	99.85	668	1	0	1293	1960	4034941	4035608	0	1229
FUN_006977-T1	scaffold5	100	661	0	0	24	684	4053386	4052726	0	1221
FUN_006978-T1	scaffold5	99.853	682	1	0	1605	2286	4062359	4061678	0	1254
FUN_006979-T1	scaffold5	99.64	1111	4	0	1	1111	4111524	4112634	0	2030
FUN_006980-T1	scaffold5	99.002	1102	11	0	1	1102	4117495	4118596	0	1975
FUN_006981-T1	scaffold5	99.879	829	1	0	1	829	4129464	4130292	0	1526
FUN_006982-T1	scaffold5	100	162	0	0	364	525	4136899	4136738	2.99e-79	300
FUN_006983-T1	scaffold5	100	198	0	0	1414	1611	4156350	4156153	5.65e-99	366
FUN_006983-T2	scaffold5	100	198	0	0	694	891	4156350	4156153	3.22e-99	366
FUN_006984-T1	scaffold5	98.561	139	1	1	83	221	4199943	4199806	1.21e-62	244
FUN_006985-T1	scaffold5	99.666	299	0	1	63	360	4222333	4222035	1.35e-153	545
FUN_006986-T1	scaffold5	98.824	425	5	0	80	504	4228324	4227900	0	758
FUN_006988-T1	scaffold5	100	735	0	0	1	735	4259242	4259976	0	1358
FUN_006989-T1	scaffold5	99.522	209	1	0	258	466	4283789	4283581	4.36e-103	381
FUN_006991-T1	scaffold5	100	561	0	0	1	561	4304398	4303838	0	1037
FUN_006992-T1	scaffold5	100	256	0	0	630	885	4318882	4318627	1.66e-131	473
FUN_006993-T1	scaffold5	99.654	289	1	0	1377	1665	4343274	4342986	7.79e-148	529
FUN_006994-T1	scaffold5	99.091	220	2	0	1	220	4362096	4362315	4.79e-108	396
FUN_006995-T1	scaffold5	95.021	241	11	1	1849	2088	4374028	4373788	3.21e-102	377
FUN_006996-T1	scaffold5	99.785	466	1	0	729	1194	4469314	4469779	0	856
FUN_006997-T1	scaffold3	100	937	0	0	1	937	41419572	41420508	0	1731
FUN_006998-T1	scaffold5	99.359	312	2	0	5433	5744	4532094	4531783	2.03e-158	566
FUN_007000-T1	scaffold5	98.16	163	3	0	126	288	4634697	4634535	2.66e-75	285
FUN_007001-T1	scaffold5	98.78	246	1	2	30	274	4678452	4678208	1.73e-120	436
FUN_007002-T1	scaffold5	99.167	240	2	0	1661	1900	4690938	4690699	6.21e-119	433
FUN_007003-T1	scaffold7	100	427	0	0	369	795	47418449	47418023	0	789
FUN_007004-T1	scaffold5	98.899	454	2	2	84	534	95070369	95070822	0	808
FUN_007005-T1	scaffold7	99.745	392	1	0	1	392	47418044	47418435	0	719
FUN_007006-T1	scaffold5	100	209	0	0	2149	2357	647923	647715	6.37e-105	387
FUN_007007-T1	scaffold7	99.609	2559	10	0	208	2766	47515716	47518274	0	4671
FUN_007008-T1	scaffold7	100	1035	0	0	808	1842	47531374	47530340	0	1912
FUN_007009-T1	scaffold7	99.918	1223	1	0	525	1747	47579413	47578191	0	2254
FUN_007010-T1	scaffold7	99.864	733	0	1	19	750	47593726	47592994	0	1347
FUN_007011-T1	scaffold7	100	388	0	0	1	388	47389222	47388835	0	717
FUN_007013-T1	scaffold6	97.525	404	7	2	46	447	59969718	59970120	0	688
FUN_007014-T1	scaffold5	99.743	779	2	0	111	889	570451	569673	0	1428
FUN_007015-T1	scaffold5	100	711	0	0	1	711	558024	557314	0	1314
FUN_007016-T1	scaffold5	99.733	374	1	0	5	378	512633	513006	0	686
FUN_007017-T1	scaffold5	100	196	0	0	808	1003	448425	448230	4.65e-98	363
FUN_007018-T1	scaffold5	99.611	257	1	0	1	257	17343	17087	2.02e-130	470
FUN_007019-T1	scaffold1	96.918	649	13	2	1	643	58248365	58247718	0	1081
FUN_007020-T1	scaffold5	100	181	0	0	1	181	118003	118183	2.37e-90	335
FUN_007021-T1	scaffold5	99.55	444	2	0	260	703	144119	143676	0	809
FUN_007023-T1	scaffold5	100	527	0	0	1238	1764	206069	206595	0	974
FUN_007025-T1	scaffold5	99.607	1017	4	0	1	1017	230065	231081	0	1857
FUN_007026-T1	scaffold5	99.548	663	3	0	1	663	247591	246929	0	1208
FUN_007031-T1	scaffold5	100	186	0	0	187	372	295385	295200	5.45e-93	344
FUN_007035-T1	scaffold7	100	205	0	0	396	600	68751213	68751009	2.48e-103	379
FUN_007036-T1	scaffold5	99.24	263	2	0	1	263	44913953	44914215	2.09e-131	475
FUN_007037-T1	scaffold5	98.23	113	2	0	1	113	44898439	44898551	4.41e-49	198
FUN_007038-T1	scaffold5	94.253	348	2	1	229	558	44862511	44862858	1.68e-144	516
FUN_007039-T1	scaffold5	98.047	512	10	0	20	531	44852674	44853185	0	891
FUN_007040-T1	scaffold5	98.298	235	3	1	847	1080	44806780	44807014	1.62e-112	411
FUN_007041-T1	scaffold5	98.995	199	2	0	379	577	44933966	44934164	3.42e-96	357
FUN_007042-T1	scaffold5	99.474	190	1	0	1	190	4726875	4726686	1.25e-93	346
FUN_007043-T1	scaffold5	100	259	0	0	1	259	4744993	4744735	3.23e-133	479
FUN_007044-T1	scaffold3	100	401	0	0	1	401	39571141	39571541	0	741
FUN_007045-T1	scaffold3	100	184	0	0	1	184	67699065	67698882	2.42e-91	340
FUN_007046-T1	scaffold3	93.154	1300	86	1	348	1644	67674987	67676286	0	1905
FUN_007048-T1	scaffold3	97.674	129	3	0	90	218	67654665	67654793	3.64e-56	222
FUN_007049-T1	scaffold3	99.542	437	2	0	209	645	67648627	67648191	0	797
FUN_007050-T1	scaffold3	100	215	0	0	1028	1242	67638466	67638680	1.65e-108	398
FUN_007051-T1	scaffold3	100	678	0	0	1	678	67609163	67608486	0	1253
FUN_007052-T1	scaffold3	100	231	0	0	41	271	67565397	67565167	1.77e-117	427
FUN_007053-T1	scaffold3	98.784	329	4	0	383	711	67528066	67528394	1.63e-165	586
FUN_007054-T1	scaffold3	97.835	231	5	0	125	355	67516441	67516671	2.17e-109	399
FUN_007055-T1	scaffold3	98.077	208	3	1	440	647	67502613	67502819	9.98e-98	361
FUN_007057-T1	scaffold3	100	220	0	0	1	220	67406653	67406872	2.39e-111	407
FUN_007058-T1	scaffold3	98.131	107	2	0	155	261	67378711	67378817	6.61e-46	187
FUN_007060-T1	scaffold3	100	588	0	0	772	1359	67351278	67350691	0	1086
FUN_007063-T1	scaffold3	99.847	654	1	0	205	858	67324844	67324191	0	1203
FUN_007064-T1	scaffold3	99.765	426	1	0	997	1422	67305939	67306364	0	782
FUN_007065-T1	scaffold3	99.706	340	1	0	4	343	67279674	67279335	1.08e-176	623
FUN_007066-T1	scaffold3	100	163	0	0	503	665	67272382	67272544	7.98e-80	302
FUN_007067-T1	scaffold3	100	322	0	0	150	471	67258252	67257931	1.75e-168	595
FUN_007068-T1	scaffold3	100	269	0	0	663	931	67246173	67245905	1.2e-138	497
FUN_007069-T1	scaffold3	100	678	0	0	1	678	67240049	67239372	0	1253
FUN_007070-T1	scaffold3	100	1005	0	0	1	1005	67237987	67236983	0	1857
FUN_007073-T1	scaffold3	97.788	1673	9	3	2940	4584	67170430	67168758	0	2859
FUN_007074-T1	scaffold3	99.621	792	3	0	1	792	67168701	67167910	0	1447
FUN_007077-T1	scaffold3	100	175	0	0	577	751	67147844	67148018	1.76e-86	324
FUN_007078-T1	scaffold5	98.473	262	1	3	248	509	4795088	4794830	3.21e-127	459
FUN_007080-T1	scaffold5	100	185	0	0	1124	1308	4869249	4869065	7.28e-92	342
FUN_007081-T1	scaffold5	100	385	0	0	792	1176	4880797	4880413	0	712
FUN_007083-T1	scaffold5	99.907	1074	1	0	898	1971	4945477	4946550	0	1978
FUN_007084-T1	scaffold5	99.533	214	1	0	309	522	4962132	4961919	9.9e-107	390
FUN_007085-T1	scaffold5	100	181	0	0	581	761	4977545	4977725	1.46e-89	335
FUN_007086-T1	scaffold5	99.413	682	4	0	1956	2637	4989327	4988646	0	1238
FUN_007087-T1	scaffold5	98.261	345	6	0	1	345	5048410	5048066	2.09e-171	604
FUN_007088-T1	scaffold5	97.191	178	4	1	730	906	5059184	5059007	3.05e-79	300
FUN_007090-T1	scaffold5	100	227	0	0	964	1190	5091476	5091702	3.19e-115	420
FUN_007094-T1	scaffold5	99.246	398	3	0	440	837	5109135	5109532	0	719
FUN_007095-T1	scaffold5	100	275	0	0	71	345	5122825	5122551	2.3e-142	508
FUN_007097-T1	scaffold5	100	148	0	0	187	334	5138363	5138216	1.11e-71	274
FUN_007098-T1	scaffold5	100	1241	0	0	3	1243	5186011	5184771	0	2292
FUN_007100-T1	scaffold5	100	189	0	0	207	395	5202573	5202385	1.52e-94	350
FUN_007101-T1	scaffold5	99.62	263	1	0	1	263	5207724	5207986	4.46e-134	481
FUN_007102-T1	scaffold5	100	323	0	0	36	358	5222675	5222353	1.42e-168	597
FUN_007103-T1	scaffold5	99.54	435	1	1	4697	5130	5247918	5248352	0	791
FUN_007104-T1	scaffold5	100	266	0	0	104	369	5255223	5254958	7.92e-137	492
FUN_007105-T1	scaffold5	99.653	288	1	0	1	288	5271162	5270875	1.09e-147	527
FUN_007107-T1	scaffold5	99.775	445	1	0	18	462	5276894	5277338	0	817
FUN_007108-T1	scaffold5	100	1136	0	0	911	2046	5309351	5308216	0	2098
FUN_007110-T1	scaffold5	99.653	1441	5	0	33	1473	5349187	5347747	0	2634
FUN_007111-T1	scaffold5	99.672	305	1	0	1	305	5374833	5375137	5.58e-157	558
FUN_007112-T1	scaffold5	100	194	0	0	691	884	5406082	5405889	6.38e-97	359
FUN_007114-T1	scaffold5	100	374	0	0	59	432	5441928	5441555	0	691
FUN_007115-T1	scaffold5	94.937	316	3	1	1	316	5456637	5456335	1.76e-134	483
FUN_007116-T1	scaffold5	98.931	655	6	1	40	693	5458116	5457462	0	1170
FUN_007117-T1	scaffold3	96.664	1229	15	9	1	1209	67125731	67126953	0	2019
FUN_007118-T1	scaffold5	99.574	235	1	0	863	1097	5466745	5466511	5.29e-118	429
FUN_007119-T1	scaffold4	94.488	381	7	3	1	368	50079127	50078748	1.91e-162	575
FUN_007120-T1	scaffold5	99.312	436	3	0	33	468	5490528	5490093	0	789
FUN_007121-T1	scaffold5	100	312	0	0	1	312	81374316	81374627	8.54e-163	577
FUN_007122-T1	scaffold5	100	641	0	0	1	641	5521489	5520849	0	1184
FUN_007123-T1	scaffold5	96.97	99	1	2	32	128	5530770	5530672	3.45e-39	165
FUN_007124-T1	scaffold5	98.366	306	5	0	1	306	5537794	5537489	1.89e-151	538
FUN_007129-T1	scaffold5	99.648	284	1	0	171	454	5551722	5552005	3.91e-145	520
FUN_007130-T1	scaffold5	100	254	0	0	556	809	5584906	5584653	2.32e-130	470
FUN_007131-T1	scaffold5	99.754	1221	3	0	31	1251	5623362	5624582	0	2239
FUN_007132-T1	scaffold5	98.466	326	4	1	25	349	5643570	5643245	1.65e-161	573
FUN_007133-T1	scaffold5	94.132	835	35	11	171	1001	5666715	5667539	0	1258
FUN_007134-T1	scaffold5	99.432	176	1	0	185	360	5675984	5675809	8.88e-86	320
FUN_007135-T1	scaffold5	98.8	250	3	0	1	250	5688672	5688423	5.31e-123	446
FUN_007136-T1	scaffold5	100	199	0	0	313	511	5706951	5707149	8.41e-100	368
FUN_007137-T1	scaffold5	100	328	0	0	707	1034	5724156	5723829	1.99e-171	606
FUN_007138-T1	scaffold5	99.614	259	1	0	1	259	5738461	5738203	1.23e-131	473
FUN_007139-T1	scaffold5	100	274	0	0	1	274	5746569	5746296	1e-141	507
FUN_007140-T1	scaffold5	100	213	0	0	25	237	5768976	5769188	3.25e-108	394
FUN_007142-T1	scaffold5	99.773	880	2	0	1	880	5794314	5795193	0	1615
FUN_007144-T1	scaffold5	99.747	396	1	0	565	960	5833785	5834180	0	726
FUN_007145-T1	scaffold5	99.612	258	0	1	2461	2718	5847174	5846918	6.73e-130	470
FUN_007146-T1	scaffold5	97.076	171	2	3	50	219	5859560	5859392	1.87e-75	285
FUN_007148-T1	scaffold7	100	177	0	0	1	177	5220283	5220459	4.78e-88	327
FUN_007149-T1	scaffold7	98.522	744	11	0	1	744	5273625	5272882	0	1314
FUN_007150-T1	scaffold7	93.049	820	54	3	14	831	5205827	5205009	0	1195
FUN_007152-T1	scaffold7	100	757	0	0	3435	4191	5190202	5190958	0	1399
FUN_007153-T1	scaffold7	100	217	0	0	417	633	5160575	5160359	6.33e-110	401
FUN_007154-T1	scaffold7	99.013	304	3	0	1	304	5146624	5146927	1.27e-153	545
FUN_007155-T1	scaffold7	99.881	1674	1	1	164	1836	5137343	5135670	0	3079
FUN_007156-T1	scaffold7	99.81	526	1	0	612	1137	5134932	5135457	0	966
FUN_007157-T1	scaffold6	100	161	0	0	125	285	75385592	75385752	3.22e-79	298
FUN_007158-T1	scaffold7	99.761	419	1	0	1	419	5111465	5111047	0	769
FUN_007159-T1	scaffold7	98.489	397	5	1	53	448	4939278	4939674	0	699
FUN_007162-T1	scaffold7	99.667	600	1	1	1207	1805	5073098	5072499	0	1096
FUN_007163-T1	scaffold7	100	466	0	0	1	466	4822763	4823228	0	861
FUN_007166-T1	scaffold10	97.823	689	15	0	321	1009	25968315	25969003	0	1190
FUN_007167-T1	scaffold5	100	346	0	0	315	660	16611385	16611040	0	640
FUN_007168-T1	scaffold5	99.711	346	1	0	315	660	16599710	16600055	5.3e-180	634
FUN_007169-T1	scaffold5	100	435	0	0	1	435	16591227	16590793	0	804
FUN_007170-T1	scaffold5	100	233	0	0	113	345	16574104	16574336	3.76e-119	431
FUN_007171-T1	scaffold5	99.673	306	1	0	1	306	16559602	16559907	1.04e-157	560
FUN_007173-T1	scaffold5	100	225	0	0	3	227	16520667	16520443	2.14e-114	416
FUN_007174-T1	scaffold5	100	300	0	0	1	300	16509086	16508787	2.51e-156	555
FUN_007175-T1	scaffold5	99.844	642	1	0	169	810	16496377	16495736	0	1181
FUN_007176-T1	scaffold5	98.919	185	2	0	102	286	16476174	16475990	7.09e-89	331
FUN_007177-T1	scaffold5	100	564	0	0	109	672	16456409	16455846	0	1042
FUN_007178-T1	scaffold5	100	324	0	0	109	432	16450033	16449710	2.62e-169	599
FUN_007179-T1	scaffold5	99.746	393	1	0	1	393	16409202	16408810	0	721
FUN_007180-T1	scaffold5	98.198	222	2	2	156	377	16374895	16375114	1.16e-105	387
FUN_007181-T1	scaffold5	100	342	0	0	1652	1993	16340874	16340533	7.96e-179	632
FUN_007182-T1	scaffold5	99.899	1980	2	0	1	1980	16330094	16332073	0	3646
FUN_007183-T1	scaffold5	100	130	0	0	17	146	16308491	16308620	8.25e-62	241
FUN_007185-T1	scaffold5	100	984	0	0	1	984	16274595	16273612	0	1818
FUN_007186-T1	scaffold5	99.908	1092	1	0	7	1098	16260928	16259837	0	2012
FUN_007188-T1	scaffold5	100	149	0	0	569	717	16243151	16243299	5.1e-72	276
FUN_007189-T1	scaffold5	98.678	227	0	1	136	362	16229615	16229392	5.53e-109	399
FUN_007190-T1	scaffold5	99.909	3293	3	0	1	3293	16162666	16165958	0	6065
FUN_007191-T1	scaffold5	99.863	3638	5	0	254	3891	16130904	16134541	0	6691
FUN_007192-T1	scaffold5	99.209	3793	30	0	873	4665	16049029	16052821	0	6839
FUN_007193-T1	scaffold5	99.672	610	1	1	447	1056	16015035	16015643	0	1114
FUN_007194-T1	scaffold5	100	3751	0	0	221	3971	15992152	15988402	0	6927
FUN_007195-T1	scaffold5	99.828	3488	6	0	1	3488	15962321	15965808	0	6408
FUN_007196-T1	scaffold5	99.836	611	1	0	740	1350	15939420	15940030	0	1123
FUN_007197-T1	scaffold5	99.394	1816	10	1	1	1815	15929587	15931402	0	3291
FUN_007198-T1	scaffold5	99.926	1347	1	0	3879	5225	15897455	15898801	0	2483
FUN_007199-T1	scaffold5	98.529	204	1	2	1	203	15852634	15852836	1.66e-97	359
FUN_007200-T1	scaffold5	99.583	240	1	0	412	651	15834300	15834061	4.4e-121	438
FUN_007201-T1	scaffold5	100	212	0	0	92	303	15826455	15826244	1.54e-107	392
FUN_007202-T1	scaffold5	100	283	0	0	525	807	15813316	15813598	1.48e-146	523
FUN_007203-T1	scaffold5	92.402	487	26	5	1855	2334	15773096	15772614	0	684
FUN_007204-T1	scaffold5	95.467	750	23	1	54	792	15761921	15762670	0	1186
FUN_007205-T1	scaffold5	100	302	0	0	1	302	15759258	15758957	2.97e-157	558
FUN_007206-T1	scaffold5	100	272	0	0	236	507	15746467	15746196	1.18e-140	503
FUN_007207-T1	scaffold5	100	357	0	0	442	798	15733786	15733430	0	660
FUN_007208-T1	scaffold5	100	1853	0	0	1	1853	15725232	15723380	0	3422
FUN_007209-T1	scaffold5	100	160	0	0	65	224	15719119	15719278	1.32e-78	296
FUN_007210-T1	scaffold5	99.661	295	1	0	1	295	15696910	15696616	5.98e-152	540
FUN_007211-T1	scaffold5	100	316	0	0	330	645	15680034	15679719	5.29e-165	584
FUN_007212-T1	scaffold5	99.73	370	1	0	675	1044	15651255	15650886	0	678
FUN_007213-T1	scaffold5	99.474	950	4	1	333	1281	15639726	15638777	0	1725
FUN_007214-T1	scaffold5	97.949	195	4	0	61	255	15635861	15636055	1.68e-91	339
FUN_007215-T1	scaffold5	99.796	2449	5	0	285	2733	15622505	15620057	0	4495
FUN_007216-T1	scaffold5	100	111	0	0	94	204	15614788	15614898	1.38e-51	206
FUN_007217-T1	scaffold5	97.863	234	4	1	624	856	15608629	15608862	2.14e-110	403
FUN_007218-T1	scaffold5	99.344	305	2	0	34	338	15585889	15586193	2.16e-155	553
FUN_007219-T1	scaffold5	98.104	211	4	0	108	318	15577523	15577313	4.41e-100	368
FUN_007220-T1	scaffold5	99.604	758	3	0	827	1584	15566507	15567264	0	1384
FUN_007221-T1	scaffold5	99.943	1746	1	0	200	1945	15555508	15553763	0	3219
FUN_007222-T1	scaffold5	100	211	0	0	275	485	15522893	15523103	3.83e-106	390
FUN_007223-T1	scaffold5	99.638	828	3	0	334	1161	15480898	15481725	0	1513
FUN_007224-T1	scaffold5	100	326	0	0	1	326	15454373	15454698	2.36e-170	603
FUN_007225-T1	scaffold5	100	156	0	0	223	378	15447018	15446863	3.26e-76	289
FUN_007226-T1	scaffold5	99.753	811	2	0	177	987	15430619	15431429	0	1487
FUN_007227-T1	scaffold5	100	153	0	0	261	413	15425203	15425355	1.61e-74	283
FUN_007228-T1	scaffold5	100	434	0	0	1	434	15380824	15381257	0	802
FUN_007229-T1	scaffold5	99.497	199	1	0	66	264	15379702	15379504	2.35e-98	363
FUN_007230-T1	scaffold5	99.939	1631	1	0	35	1665	15356022	15357652	0	3007
FUN_007231-T1	scaffold5	98.669	526	7	0	835	1360	15341242	15340717	0	933
FUN_007232-T1	scaffold5	98.866	529	6	0	1	529	15332063	15331535	0	944
FUN_007233-T1	scaffold5	96.981	265	8	0	531	795	15316966	15317230	4.67e-123	446
FUN_007234-T1	scaffold5	100	218	0	0	1826	2043	15283214	15282997	5.18e-110	403
FUN_007235-T1	scaffold5	99.679	312	1	0	364	675	15277928	15278239	4.32e-161	571
FUN_007236-T1	scaffold5	99.704	1352	4	0	1	1352	15258238	15256887	0	2475
FUN_007237-T1	scaffold5	99.833	1195	2	0	375	1569	15245733	15246927	0	2196
FUN_007238-T1	scaffold5	99.63	270	1	0	987	1256	15230558	15230289	2.36e-137	494
FUN_007239-T1	scaffold5	100	424	0	0	1105	1528	15221372	15221795	0	784
FUN_007240-T1	scaffold5	99.583	480	2	0	16	495	15184543	15185022	0	876
FUN_007241-T1	scaffold5	97.861	187	4	0	104	290	15179191	15179377	8.89e-87	324
FUN_007242-T1	scaffold5	100	152	0	0	1	152	15176657	15176506	3.06e-74	281
FUN_007243-T1	scaffold5	98.551	138	0	2	188	325	15169620	15169485	3.93e-62	243
FUN_007244-T1	scaffold5	100	131	0	0	188	318	15145297	15145167	3.93e-62	243
FUN_007245-T1	scaffold5	100	645	0	0	2193	2837	15133391	15134035	0	1192
FUN_007246-T1	scaffold5	99.943	1762	1	0	1695	3456	94809266	94811027	0	3249
FUN_007247-T1	scaffold5	99.762	1679	4	0	2121	3799	94785822	94787500	0	3079
FUN_007251-T1	scaffold5	99.427	1047	6	0	1	1047	94710918	94711964	0	1901
FUN_007252-T1	scaffold5	100	648	0	0	1	648	94702588	94701941	0	1197
FUN_007253-T1	scaffold5	99.775	444	1	0	1	444	94691565	94692008	0	815
FUN_007255-T1	scaffold5	100	1666	0	0	108	1773	94662563	94660898	0	3077
FUN_007256-T1	scaffold5	99.405	336	2	0	1	336	14300036	14299701	4.37e-173	610
FUN_007258-T1	scaffold5	97.211	1291	32	2	877	2163	14283587	14282297	0	2182
FUN_007259-T1	scaffold5	99.945	1819	1	0	2833	4651	14260079	14261897	0	3354
FUN_007260-T1	scaffold5	99.187	123	1	0	208	330	14221736	14221614	2.34e-56	222
FUN_007261-T1	scaffold5	99.153	118	1	0	247	364	14206770	14206653	2.79e-53	213
FUN_007262-T1	scaffold5	100	764	0	0	98	861	14199363	14198600	0	1411
FUN_007263-T1	scaffold5	100	252	0	0	728	979	14158221	14158472	7.19e-129	466
FUN_007264-T1	scaffold5	99.548	221	1	0	701	921	14139355	14139135	2.3e-110	403
FUN_007269-T1	scaffold5	99.696	988	2	1	1	988	14115113	14116099	0	1807
FUN_007270-T1	scaffold5	100	230	0	0	380	609	14079427	14079656	7.33e-117	425
FUN_007271-T1	scaffold5	99.735	378	1	0	1	378	14072620	14072997	0	693
FUN_007272-T1	scaffold5	99.419	172	1	0	1	172	14065659	14065830	2.07e-83	313
FUN_007275-T1	scaffold5	100	257	0	0	385	641	14038452	14038708	5.22e-132	475
FUN_007276-T1	scaffold5	99.727	366	1	0	388	753	14023233	14022868	0	671
FUN_007277-T1	scaffold5	99.721	358	1	0	263	620	14012924	14013281	0	656
FUN_007278-T1	scaffold5	99.961	2537	1	0	1064	3600	13999574	13997038	0	4680
FUN_007279-T1	scaffold5	99.826	575	1	0	684	1258	13988336	13988910	0	1057
FUN_007281-T1	scaffold5	99.457	184	1	0	244	427	13934305	13934122	5.71e-90	335
FUN_007282-T1	scaffold5	99.834	604	1	0	531	1134	13919097	13918494	0	1110
FUN_007283-T1	scaffold5	99.623	1061	2	1	1	1059	13895848	13894788	0	1936
FUN_007284-T1	scaffold5	99.901	1009	1	0	1	1009	13888543	13887535	0	1858
FUN_007285-T1	scaffold5	100	341	0	0	463	803	13851852	13852192	1.01e-178	630
FUN_007286-T1	scaffold5	99.139	581	5	0	443	1023	13848702	13848122	0	1046
FUN_007288-T1	scaffold5	100	1213	0	0	1281	2493	13827147	13825935	0	2241
FUN_007291-T1	scaffold5	99.653	288	1	0	541	828	13802916	13802629	1.36e-147	527
FUN_007292-T1	scaffold5	100	260	0	0	1076	1335	13781426	13781685	3.62e-133	481
FUN_007293-T1	scaffold5	99.692	325	0	1	846	1170	13751063	13750740	5.12e-167	593
FUN_007294-T1	scaffold5	99.125	343	2	1	1047	1388	14360509	14360167	5.22e-174	616
FUN_007295-T1	scaffold6	99.649	285	1	0	220	504	15200513	15200229	3.24e-146	521
FUN_007296-T1	scaffold6	98.942	189	1	1	304	492	15196474	15196661	2.06e-90	337
FUN_007297-T1	scaffold5	100	202	0	0	204	405	16652487	16652286	1.39e-101	374
FUN_007298-T1	scaffold5	100	277	0	0	3	279	16668836	16669112	1.03e-143	512
FUN_007300-T1	scaffold1	99.729	1107	3	0	329	1435	109754068	109752962	0	2028
FUN_007302-T1	scaffold1	100	565	0	0	3	567	109769612	109769048	0	1044
FUN_007303-T1	scaffold1	100	700	0	0	15	714	109827294	109826595	0	1293
FUN_007306-T1	scaffold1	99.548	221	1	0	206	426	109940480	109940260	1.02e-110	403
FUN_007307-T1	scaffold1	99.184	245	1	1	5	249	109950268	109950511	5.15e-121	440
FUN_007308-T1	scaffold1	99.548	221	1	0	164	384	110000541	110000321	3.44e-110	403
FUN_007310-T1	scaffold1	99.123	114	1	0	35	148	110044236	110044123	1.64e-51	206
FUN_007311-T1	scaffold1	99.858	706	1	0	419	1124	110064984	110065689	0	1299
FUN_007315-T1	scaffold1	100	296	0	0	1	296	110154408	110154113	3.08e-153	547
FUN_007317-T1	scaffold1	99.614	259	1	0	362	620	110207865	110208123	1.88e-131	473
FUN_007319-T1	scaffold1	99.306	144	1	0	333	476	110216195	110216052	1.11e-67	261
FUN_007321-T1	scaffold1	99.685	317	1	0	1520	1836	110246180	110246496	2e-163	580
FUN_007322-T1	scaffold1	100	928	0	0	483	1410	110269941	110270868	0	1714
FUN_007323-T1	scaffold1	98.689	1755	23	0	1	1755	110312609	110310855	0	3114
FUN_007324-T1	scaffold1	100	418	0	0	39	456	110337668	110337251	0	773
FUN_007325-T1	scaffold1	99.743	389	1	0	1487	1875	110381535	110381147	0	713
FUN_007326-T1	scaffold5	99.554	224	1	0	2888	3111	16708491	16708714	2.03e-111	409
FUN_007327-T1	scaffold5	99.286	140	1	0	288	427	16719787	16719648	1.7e-65	254
FUN_007328-T1	scaffold5	100	200	0	0	1	200	16770125	16769926	1.28e-100	370
FUN_007331-T1	scaffold5	100	235	0	0	636	870	16788279	16788045	7.68e-120	435
FUN_007332-T1	scaffold5	99.614	259	1	0	1	259	16819610	16819352	2.21e-131	473
FUN_007333-T1	scaffold5	99.784	928	2	0	2256	3183	16830011	16829084	0	1703
FUN_007335-T1	scaffold5	100	673	0	0	1	673	16915275	16914603	0	1243
FUN_007336-T1	scaffold5	99.519	208	1	0	270	477	16927285	16927078	1.95e-103	379
FUN_007337-T1	scaffold5	100	117	0	0	681	797	16951427	16951543	3.02e-54	217
FUN_007338-T1	scaffold5	100	143	0	0	320	462	16953577	16953435	5.5e-69	265
FUN_007339-T1	scaffold5	100	489	0	0	1	489	17033028	17032540	0	904
FUN_007341-T1	scaffold5	100	219	0	0	1000	1218	17079003	17079221	8.51e-111	405
FUN_007342-T1	scaffold5	98.925	186	2	0	727	912	17117377	17117562	3.03e-89	333
FUN_007343-T1	scaffold5	98.893	271	3	0	150	420	17125012	17125282	3.5e-135	484
FUN_007347-T1	scaffold5	98.929	280	3	0	1	280	17174577	17174856	2.82e-140	501
FUN_007348-T1	scaffold5	99.921	2542	2	0	5435	7976	17203042	17205583	0	4684
FUN_007349-T1	scaffold5	97.794	136	1	2	367	501	17233813	17233679	2.29e-59	233
FUN_007350-T1	scaffold5	96.895	612	18	1	1	612	17247742	17248352	0	1024
FUN_007351-T1	scaffold5	99.206	126	1	0	1	126	17261346	17261221	5.09e-58	228
FUN_007353-T1	scaffold5	99.555	2022	9	0	90	2111	17290990	17288969	0	3685
FUN_007354-T1	scaffold5	99.476	191	1	0	368	558	17306333	17306143	6.49e-94	348
FUN_007356-T1	scaffold3	99.928	1398	1	0	7	1404	59029452	59028055	0	2577
FUN_007357-T1	scaffold3	100	107	0	0	65	171	59042187	59042293	3.91e-49	198
FUN_007358-T1	scaffold3	100	156	0	0	130	285	59069023	59069178	3.6e-76	289
FUN_007360-T1	scaffold3	99.029	103	1	0	416	518	59088090	59087988	5.9e-45	185
FUN_007361-T1	scaffold3	99.832	1191	2	0	1	1191	59097133	59098323	0	2189
FUN_007362-T1	scaffold3	99.913	1145	1	0	170	1314	59111793	59112937	0	2109
FUN_007364-T1	scaffold3	100	240	0	0	1	240	59198179	59198418	7.81e-123	444
FUN_007365-T1	scaffold3	100	209	0	0	1338	1546	59231925	59232133	4.42e-105	387
FUN_007366-T1	scaffold3	99.171	844	6	1	1	843	59239686	59238843	0	1519
FUN_007369-T1	scaffold3	100	173	0	0	842	1014	59256187	59256015	2.68e-85	320
FUN_007370-T1	scaffold3	100	139	0	0	351	489	59276772	59276634	9.78e-67	257
FUN_007372-T1	scaffold3	96.552	377	2	7	1	366	59318991	59319367	3.69e-174	614
FUN_007373-T1	scaffold3	99.633	545	2	0	45	589	59337947	59338491	0	996
FUN_007375-T1	scaffold3	100	1166	0	0	11	1176	59403779	59404944	0	2154
FUN_007376-T1	scaffold3	99.847	653	1	0	111	763	59410001	59410653	0	1201
FUN_007377-T1	scaffold5	100	179	0	0	665	843	17326609	17326431	1e-88	331
FUN_007378-T1	scaffold5	100	332	0	0	1043	1374	17354911	17355242	1.47e-173	614
FUN_007379-T1	scaffold5	99.839	623	1	0	5	627	17358310	17357688	0	1146
FUN_007380-T1	scaffold5	99.839	620	1	0	2640	3259	17396168	17395549	0	1140
FUN_007382-T1	scaffold5	99.826	574	1	0	1	574	17482143	17481570	0	1055
FUN_007383-T1	scaffold5	99.737	380	1	0	300	679	17490337	17489958	0	697
FUN_007384-T1	scaffold5	100	305	0	0	1652	1956	17515441	17515137	2.15e-158	564
FUN_007385-T1	scaffold5	100	225	0	0	93	317	17575794	17575570	2.15e-114	416
FUN_007386-T1	scaffold5	99.468	188	1	0	1	188	17665218	17665031	1.15e-91	342
FUN_007387-T1	scaffold5	100	243	0	0	7	249	17690711	17690953	7.24e-125	449
FUN_007388-T1	scaffold5	90.069	866	80	3	109	969	17741562	17742426	0	1118
FUN_007389-T1	scaffold5	100	335	0	0	1	335	17762093	17761759	6.62e-175	619
FUN_007390-T1	scaffold5	99.267	409	3	0	1	409	17786277	17785869	0	739
FUN_007392-T1	scaffold5	100	840	0	0	1	840	17887299	17888138	0	1552
FUN_007394-T1	scaffold5	99.63	811	3	0	1	811	17932297	17933107	0	1482
FUN_007395-T1	scaffold5	99.826	575	1	0	824	1398	17977372	17977946	0	1057
FUN_007396-T1	scaffold5	93.231	650	25	3	811	1441	17980193	17979544	0	939
FUN_007397-T1	scaffold5	99.5	1000	5	0	69	1068	17998190	17999189	0	1820
FUN_007398-T1	scaffold5	97.817	229	4	1	181	408	18030734	18030506	5.89e-108	394
FUN_007400-T1	scaffold5	99.75	800	2	0	143	942	18119449	18120248	0	1467
FUN_007402-T1	scaffold5	100	690	0	0	439	1128	18204613	18205302	0	1275
FUN_007403-T1	scaffold5	99.533	214	1	0	432	645	18217131	18216918	1.24e-106	390
FUN_007404-T1	scaffold5	99.942	1738	1	0	507	2244	18231074	18232811	0	3205
FUN_007405-T1	scaffold5	100	1248	0	0	3303	4550	18257605	18258852	0	2305
FUN_007406-T1	scaffold5	99.102	334	2	1	34	366	18312521	18312188	1.03e-169	599
FUN_007407-T1	scaffold5	97.717	1270	29	0	1467	2736	18330855	18332124	0	2185
FUN_007408-T1	scaffold5	100	786	0	0	1080	1865	18356662	18355877	0	1452
FUN_007408-T2	scaffold5	100	786	0	0	843	1628	18356662	18355877	0	1452
FUN_007409-T1	scaffold5	100	109	0	0	1	109	18383226	18383118	5.62e-50	202
FUN_007410-T1	scaffold5	100	160	0	0	1552	1711	18413200	18413359	8.15e-78	296
FUN_007412-T1	scaffold5	99.55	222	0	1	550	771	18428747	18428527	1.91e-110	403
FUN_007413-T1	scaffold5	99.647	851	3	0	41	891	18488825	18489675	0	1555
FUN_007414-T1	scaffold5	98	200	4	0	1448	1647	18540931	18540732	1.98e-93	348
FUN_007415-T1	scaffold5	100	415	0	0	109	523	18520276	18520690	0	767
FUN_007417-T1	scaffold5	99.296	142	0	1	594	735	18580253	18580393	5.6e-66	255
FUN_007418-T1	scaffold5	100	82	0	0	141	222	18604185	18604266	2.01e-35	152
FUN_007419-T1	scaffold5	100	809	0	0	775	1583	18618809	18618001	0	1495
FUN_007420-T1	scaffold5	99.608	510	1	1	337	845	18662429	18662938	0	929
FUN_007421-T1	scaffold5	100	463	0	0	417	879	18743265	18742803	0	856
FUN_007422-T1	scaffold5	100	227	0	0	197	423	18775467	18775693	6.83e-115	420
FUN_007423-T1	scaffold5	85.605	1042	41	28	18	952	18838288	18837249	0	992
FUN_007424-T1	scaffold5	99.933	1497	1	0	1	1497	18841124	18839628	0	2760
FUN_007425-T1	scaffold5	99.901	1014	1	0	1129	2142	18856392	18857405	0	1868
FUN_007427-T1	scaffold5	96.288	916	31	1	517	1432	18878325	18879237	0	1500
FUN_007428-T1	scaffold5	97.932	1209	13	1	1	1209	18891620	18892816	0	2084
FUN_007429-T1	scaffold5	99.804	1532	3	0	20	1551	18915316	18916847	0	2813
FUN_007430-T1	scaffold5	97.371	1103	19	4	88	1186	18938599	18937503	0	1868
FUN_007431-T1	scaffold5	96.78	559	14	3	162	717	18983153	18983710	0	929
FUN_007432-T1	scaffold5	99.572	934	4	0	57	990	18973883	18974816	0	1703
FUN_007434-T1	scaffold5	99.16	833	6	1	273	1105	18983153	18983984	0	1498
FUN_007436-T1	scaffold5	99.487	1365	7	0	2164	3528	18991937	18990573	0	2483
FUN_007437-T1	scaffold5	100	260	0	0	1520	1779	19009642	19009383	2.02e-133	481
FUN_007438-T1	scaffold5	100	226	0	0	153	378	19044116	19044341	5.89e-115	418
FUN_007439-T1	scaffold5	99.547	662	3	0	1	662	19071398	19070737	0	1206
FUN_007443-T1	scaffold5	99.819	553	1	0	381	933	19133407	19133959	0	1016
FUN_007444-T1	scaffold5	99.517	207	1	0	630	836	19149021	19148815	2.02e-102	377
FUN_007445-T1	scaffold5	100	590	0	0	404	993	19161343	19161932	0	1090
FUN_007446-T1	scaffold5	100	118	0	0	172	289	19174427	19174310	5.22e-55	219
FUN_007448-T1	scaffold5	100	618	0	0	2251	2868	19190863	19191480	0	1142
FUN_007449-T1	scaffold5	100	242	0	0	151	392	19205769	19206010	2.61e-123	448
FUN_007450-T1	scaffold5	100	205	0	0	531	735	19227707	19227503	3.07e-103	379
FUN_007452-T1	scaffold5	99.401	167	1	0	401	567	19301008	19301174	2.04e-80	303
FUN_007453-T1	scaffold5	100	198	0	0	838	1035	19305602	19305405	4.11e-99	366
FUN_007454-T1	scaffold5	100	174	0	0	42	215	19324389	19324562	2.66e-86	322
FUN_007455-T1	scaffold5	98.498	333	5	0	1	333	19332738	19333070	4.29e-166	588
FUN_007457-T1	scaffold5	100	215	0	0	1	215	19364985	19364771	7.57e-109	398
FUN_007459-T1	scaffold5	90.357	280	4	9	119	375	19394076	19393797	1.55e-93	346
FUN_007462-T1	scaffold5	100	258	0	0	694	951	19421393	19421650	1.41e-132	477
FUN_007463-T1	scaffold5	99.19	247	0	1	717	963	19468300	19468544	1.89e-122	444
FUN_007464-T1	scaffold5	100	220	0	0	83	302	19487866	19488085	1.21e-111	407
FUN_007465-T1	scaffold5	100	210	0	0	97	306	19505054	19504845	2.63e-106	388
FUN_007466-T1	scaffold5	100	149	0	0	311	459	19514332	19514480	2.52e-72	276
FUN_007467-T1	scaffold5	100	142	0	0	371	512	19535160	19535019	5.15e-68	263
FUN_007468-T1	scaffold5	100	296	0	0	671	966	19542416	19542121	1.05e-153	547
FUN_007469-T1	scaffold5	100	170	0	0	758	927	19574973	19575142	1.11e-83	315
FUN_007471-T1	scaffold5	99.213	127	1	0	1	127	19580816	19580690	9.3e-59	230
FUN_007472-T1	scaffold5	100	402	0	0	1	402	19583531	19583932	0	743
FUN_007473-T1	scaffold5	100	301	0	0	1	301	19590970	19591270	6.42e-157	556
FUN_007474-T1	scaffold5	100	326	0	0	1	326	19594515	19594840	1.63e-170	603
FUN_007476-T1	scaffold5	99.742	387	1	0	43	429	19615385	19614999	0	710
FUN_007477-T1	scaffold5	100	261	0	0	1058	1318	19629555	19629815	4.45e-134	483
FUN_007478-T1	scaffold5	100	208	0	0	277	484	19643439	19643232	4.78e-105	385
FUN_007479-T1	scaffold5	99.563	229	1	0	15	243	19649538	19649766	4.85e-115	418
FUN_007480-T1	scaffold5	99.914	1158	1	0	1	1158	19670638	19669481	0	2134
FUN_007481-T1	scaffold5	99.606	507	2	0	76	582	19678912	19679418	0	926
FUN_007482-T1	scaffold5	100	232	0	0	672	903	19718800	19719031	3.71e-118	429
FUN_007483-T1	scaffold5	99.163	239	1	1	56	294	19741893	19742130	1.3e-118	429
FUN_007484-T1	scaffold5	100	192	0	0	74	265	19745022	19744831	2.39e-96	355
FUN_007485-T1	scaffold5	99.689	322	1	0	102	423	19779897	19779576	2.86e-166	590
FUN_007486-T1	scaffold5	100	137	0	0	1	137	19801860	19801724	9.52e-66	254
FUN_007487-T1	scaffold5	98.104	211	1	3	148	357	19806917	19807125	4.01e-99	364
FUN_007488-T1	scaffold5	99.535	645	2	1	566	1209	19813503	19814147	0	1173
FUN_007489-T1	scaffold5	100	311	0	0	195	505	19827644	19827334	7.11e-162	575
FUN_007490-T1	scaffold5	98.008	251	5	0	919	1169	19267835	19268085	7.95e-120	436
FUN_007491-T1	scaffold5	99.648	568	2	0	6	573	19870709	19870142	0	1038
FUN_007492-T1	scaffold5	97.153	562	7	5	282	834	19884419	19883858	0	941
FUN_007493-T1	scaffold5	93.605	172	11	0	7	178	19905222	19905393	6.75e-67	257
FUN_007494-T1	scaffold5	99.03	4228	41	0	1801	6028	19956263	19952036	0	7581
FUN_007495-T1	scaffold5	99.5	400	2	0	438	837	19981775	19981376	0	728
FUN_007496-T1	scaffold5	99.947	1890	1	0	2924	4813	20007466	20009355	0	3485
FUN_007497-T1	scaffold5	99.541	218	1	0	165	382	20029300	20029083	7.03e-109	398
FUN_007498-T1	scaffold5	99.286	140	1	0	95	234	20044385	20044524	9.06e-66	254
FUN_007499-T1	scaffold5	100	368	0	0	1	368	20069983	20070350	0	680
FUN_007500-T1	scaffold5	100	550	0	0	1	550	20081937	20082486	0	1016
FUN_007501-T1	scaffold5	99.546	881	4	0	4	884	20098361	20097481	0	1605
FUN_007502-T1	scaffold5	99.324	148	1	0	231	378	20098933	20098786	3.43e-70	268
FUN_007503-T1	scaffold5	99.83	589	0	1	540	1127	20114545	20115133	0	1081
FUN_007504-T1	scaffold5	99.753	810	2	0	3030	3839	20145081	20145890	0	1485
FUN_007504-T2	scaffold5	99.753	810	2	0	2892	3701	20145081	20145890	0	1485
FUN_007505-T1	scaffold5	100	148	0	0	156	303	20150703	20150556	5.81e-72	274
FUN_007506-T1	scaffold5	100	110	0	0	160	269	20215373	20215482	9.81e-51	204
FUN_007507-T1	scaffold5	98.901	182	0	2	390	570	20228061	20228241	1.72e-86	324
FUN_007509-T1	scaffold5	99.163	239	1	1	1	238	20260367	20260129	1.11e-118	429
FUN_007513-T1	scaffold5	96.273	322	9	1	529	850	20284358	20284676	5.66e-147	525
FUN_007514-T1	scaffold5	99.757	412	1	0	354	765	20288953	20288542	0	756
FUN_007516-T1	scaffold5	99.091	220	2	0	1187	1406	20312613	20312832	8.44e-108	396
FUN_007517-T1	scaffold5	99.913	1146	1	0	1	1146	20338282	20337137	0	2111
FUN_007518-T1	scaffold5	95.415	1025	12	10	371	1364	20388665	20387645	0	1600
FUN_007519-T1	scaffold5	91.002	878	69	7	1290	2166	20408349	20409217	0	1175
FUN_007521-T1	scaffold5	97.11	173	5	0	5	177	20476567	20476739	1.67e-77	292
FUN_007522-T1	scaffold5	99.18	122	1	0	1	122	20471299	20471420	1.1e-55	220
FUN_007523-T1	scaffold5	100	619	0	0	6	624	20506734	20507352	0	1144
FUN_007524-T1	scaffold5	99.662	296	1	0	541	836	20519380	20519675	6.14e-152	542
FUN_007525-T1	scaffold5	99.566	461	2	0	26	486	20523954	20523494	0	841
FUN_007526-T1	scaffold5	100	319	0	0	1	319	20553462	20553144	9.54e-167	590
FUN_007527-T1	scaffold5	100	262	0	0	55	316	20584671	20584410	6.27e-135	484
FUN_007528-T1	scaffold5	99.482	193	1	0	32	224	20612075	20611883	3.79e-95	351
FUN_007529-T1	scaffold5	100	148	0	0	472	619	20628858	20629005	1.47e-71	274
FUN_007531-T1	scaffold5	100	182	0	0	227	408	20653833	20654014	1.44e-90	337
FUN_007532-T1	scaffold5	99.945	1821	0	1	167	1986	20665745	20663925	0	3356
FUN_007533-T1	scaffold5	99.779	452	0	1	1	451	20680518	20680969	0	828
FUN_007534-T1	scaffold5	100	246	0	0	1	246	20700154	20700399	3.65e-126	455
FUN_007535-T1	scaffold5	100	218	0	0	368	585	20718303	20718086	1.43e-110	403
FUN_007536-T1	scaffold5	99.573	234	0	1	763	996	20735424	20735656	5.31e-117	425
FUN_007537-T1	scaffold5	100	145	0	0	341	485	20745665	20745521	7.34e-70	268
FUN_007538-T1	scaffold5	99.752	404	1	0	964	1367	20790553	20790150	0	741
FUN_007539-T1	scaffold5	100	219	0	0	1147	1365	20817834	20818052	9.56e-111	405
FUN_007540-T1	scaffold5	100	294	0	0	433	726	20824229	20823936	1.01e-152	544
FUN_007541-T1	scaffold5	99.492	590	3	0	1013	1602	21222421	21221832	0	1074
FUN_007542-T1	scaffold5	96.16	625	24	0	1	625	20920959	20921583	0	1022
FUN_007543-T1	scaffold5	96.441	281	9	1	1	280	20928978	20929258	2.09e-128	462
FUN_007544-T1	scaffold6	93.611	673	38	3	609	1280	45664011	45664679	0	1000
FUN_007546-T1	scaffold5	99.576	236	1	0	362	597	20965647	20965882	6.72e-119	431
FUN_007547-T1	scaffold5	99.213	127	1	0	94	220	20992259	20992133	1.14e-58	230
FUN_007548-T1	scaffold5	99.59	1465	6	0	789	2253	21030529	21031993	0	2673
FUN_007549-T1	scaffold5	100	282	0	0	1	282	21034791	21035072	1.03e-145	521
FUN_007550-T1	scaffold5	99.915	1171	1	0	1148	2318	21067287	21066117	0	2158
FUN_007552-T1	scaffold5	100	163	0	0	147	309	21098649	21098811	4.11e-80	302
FUN_007555-T1	scaffold5	100	239	0	0	1	239	21138948	21138710	1.01e-121	442
FUN_007557-T1	scaffold5	100	614	0	0	923	1536	21170169	21170782	0	1134
FUN_007558-T1	scaffold5	100	197	0	0	1832	2028	21174326	21174130	2.43e-98	364
FUN_007558-T2	scaffold5	100	197	0	0	1832	2028	21174326	21174130	2.43e-98	364
FUN_007562-T1	scaffold5	99.275	138	1	0	80	217	21263353	21263216	9.46e-64	250
FUN_007563-T1	scaffold7	83.333	252	42	0	2081	2332	35933887	35933636	1.02e-58	233
FUN_007564-T1	scaffold5	99.627	268	1	0	1403	1670	21285189	21284922	3.23e-136	490
FUN_007565-T1	scaffold5	99.083	327	3	0	936	1262	21326371	21326697	8.83e-166	588
FUN_007565-T2	scaffold5	99.083	327	3	0	936	1262	21326371	21326697	8.83e-166	588
FUN_007566-T1	scaffold5	99.592	245	1	0	1	245	21333825	21333581	6.64e-124	448
FUN_007568-T1	scaffold5	100	1509	0	0	1	1509	21335957	21334449	0	2787
FUN_007569-T1	scaffold5	98.706	2550	9	1	60	2585	21341831	21339282	0	4505
FUN_007570-T1	scaffold5	99.242	132	1	0	340	471	21353849	21353718	3.4e-61	239
FUN_007571-T1	scaffold5	92.593	216	16	0	1	216	21373299	21373514	3.03e-83	311
FUN_007572-T1	scaffold5	100	379	0	0	18	396	21392228	21391850	0	701
FUN_007573-T1	scaffold5	100	470	0	0	86	555	21416956	21416487	0	869
FUN_007574-T1	scaffold5	99.206	378	3	0	160	537	21421970	21422347	0	682
FUN_007575-T1	scaffold5	100	132	0	0	334	465	21430109	21430240	7.22e-63	244
FUN_007576-T1	scaffold5	99.822	562	1	0	1	562	21439630	21440191	0	1033
FUN_007577-T1	scaffold5	99.487	195	1	0	250	444	21445381	21445187	3.04e-96	355
FUN_007578-T1	scaffold5	100	465	0	0	78	542	21467959	21467495	0	859
FUN_007579-T1	scaffold5	100	249	0	0	171	419	21528655	21528903	8.62e-128	460
FUN_007580-T1	scaffold5	100	177	0	0	2072	2248	21537226	21537050	3.9e-87	327
FUN_007581-T1	scaffold5	87.797	295	13	8	1901	2172	21555222	21554928	4.42e-86	324
FUN_007582-T1	scaffold5	100	346	0	0	1128	1473	21584889	21585234	0	640
FUN_007583-T1	scaffold5	100	1519	0	0	1425	2943	21606690	21605172	0	2806
FUN_007584-T1	scaffold5	95.918	490	14	1	117	606	21634151	21634634	0	789
FUN_007586-T1	scaffold5	99.379	161	1	0	213	373	21977612	21977452	3.78e-77	292
FUN_007591-T1	scaffold5	99.652	287	1	0	851	1137	22016672	22016958	5.84e-147	525
FUN_007594-T1	scaffold5	100	244	0	0	736	979	22062791	22062548	8.66e-125	451
FUN_007595-T1	scaffold5	98.453	517	8	0	1665	2181	22077505	22076989	0	911
FUN_007596-T1	scaffold5	99.749	398	1	0	635	1032	22113485	22113088	0	730
FUN_007597-T1	scaffold5	100	486	0	0	1	486	22136817	22136332	0	898
FUN_007598-T1	scaffold5	99.731	372	0	1	436	807	22162150	22162520	0	680
FUN_007599-T1	scaffold5	98.645	369	4	1	106	473	22188931	22188563	0	652
FUN_007600-T1	scaffold5	84.177	316	27	8	250	544	13687889	13688202	5.13e-75	285
FUN_007601-T1	scaffold5	95.905	464	19	0	251	714	22196988	22196525	0	752
FUN_007602-T1	scaffold7	96.503	143	5	0	127	269	42734325	42734183	6.72e-61	237
FUN_007603-T1	scaffold5	97.384	497	13	0	1	497	22217272	22216776	0	846
FUN_007604-T1	scaffold5	89.6	250	26	0	290	539	22262035	22262284	4.94e-85	318
FUN_007605-T1	scaffold5	97.674	473	11	0	1	473	22217272	22216800	0	813
FUN_007606-T1	scaffold5	95.631	206	9	0	630	835	22228505	22228710	1.28e-88	331
FUN_007607-T1	scaffold5	99.509	407	2	0	65	471	22229904	22230310	0	741
FUN_007608-T1	scaffold10	99.213	254	2	0	518	771	35680258	35680005	4.03e-127	459
FUN_007610-T1	scaffold1	99.187	123	1	0	328	450	25962878	25963000	3.27e-56	222
FUN_007612-T1	scaffold1	99.083	218	2	0	432	649	25951266	25951483	3.56e-107	392
FUN_007613-T1	scaffold5	92.216	1002	40	8	1	965	77180536	77179536	0	1384
FUN_007614-T1	scaffold5	92.828	488	35	0	444	931	77170164	77169677	0	708
FUN_007616-T1	scaffold5	90.574	244	23	0	20	263	13687728	13687971	5.2e-87	324
FUN_007617-T1	scaffold1	97.758	223	5	0	1	223	45154475	45154697	1.93e-105	385
FUN_007619-T1	scaffold5	100	408	0	0	544	951	22262685	22263092	0	754
FUN_007620-T1	scaffold5	99.747	4745	12	0	5064	9808	22277290	22272546	0	8696
FUN_007621-T1	scaffold5	99.896	1919	2	0	444	2362	22313786	22311868	0	3533
FUN_007622-T1	scaffold5	99.85	1994	3	0	372	2365	22328805	22326812	0	3666
FUN_007623-T1	scaffold5	99.963	2723	1	0	438	3160	22349226	22346504	0	5024
FUN_007624-T1	scaffold3	100	2072	0	0	420	2491	36312528	36314599	0	3827
FUN_007625-T1	scaffold10	98.851	174	1	1	238	411	4146289	4146461	2.21e-82	309
FUN_007626-T1	scaffold3	100	1020	0	0	1	1020	36287030	36288049	0	1884
FUN_007628-T1	scaffold3	99.949	1971	1	0	1	1971	36264682	36266652	0	3635
FUN_007629-T1	scaffold3	100	243	0	0	44	286	36226455	36226213	1.21e-124	449
FUN_007631-T1	scaffold3	100	645	0	0	1	645	36197773	36198417	0	1192
FUN_007634-T1	scaffold5	100	198	0	0	144	341	22380084	22379887	1.36e-99	366
FUN_007636-T1	scaffold5	99.17	241	2	0	123	363	22390678	22390918	7.73e-120	435
FUN_007637-T1	scaffold5	99.644	562	2	0	1	562	21421709	21422270	0	1027
FUN_007638-T1	scaffold5	99.915	1183	1	0	1	1183	22436300	22437482	0	2180
FUN_007639-T1	scaffold2	97.385	2027	10	4	296	2282	16302064	16300041	0	3410
FUN_007640-T1	scaffold2	100	447	0	0	1	447	16291921	16292367	0	826
FUN_007641-T1	scaffold2	100	152	0	0	13	164	16283007	16282856	4.93e-74	281
FUN_007642-T1	scaffold9	100	640	0	0	1995	2634	51908469	51907830	0	1182
FUN_007643-T1	scaffold2	99.866	745	1	0	1	745	16262066	16262810	0	1371
FUN_007644-T1	scaffold5	99.432	352	2	0	22	373	22474072	22474423	0	640
FUN_007645-T1	scaffold5	100	188	0	0	32	219	22513370	22513557	2.35e-94	348
FUN_007646-T1	scaffold5	99.728	368	1	0	1	368	22531798	22532165	0	675
FUN_007648-T1	scaffold5	100	220	0	0	1	220	22566337	22566556	6.15e-112	407
FUN_007650-T1	scaffold5	95.679	324	8	1	1	324	22583266	22583583	1.08e-144	516
FUN_007651-T1	scaffold5	92.504	707	49	3	17	722	22590993	22590290	0	1009
FUN_007655-T1	scaffold5	100	1380	0	0	5710	7089	22656686	22658065	0	2549
FUN_007658-T1	scaffold5	99.722	360	0	1	697	1055	22707764	22708123	0	658
FUN_007659-T1	scaffold5	100	194	0	0	479	672	22738679	22738486	3.64e-97	359
FUN_007660-T1	scaffold5	100	337	0	0	450	786	22757220	22756884	1.38e-176	623
FUN_007661-T1	scaffold5	100	261	0	0	234	494	22798490	22798230	3.6e-134	483
FUN_007662-T1	scaffold5	100	703	0	0	123	825	22892973	22892271	0	1299
FUN_007663-T1	scaffold5	98.649	74	1	0	108	181	23239975	23240048	2.78e-29	132
FUN_007664-T1	scaffold5	100	154	0	0	614	767	23281772	23281619	8.91e-75	285
FUN_007665-T1	scaffold5	99.762	842	2	0	4	845	23300501	23301342	0	1544
FUN_007666-T1	scaffold5	100	344	0	0	707	1050	23350032	23349689	5.58e-180	636
FUN_007668-T1	scaffold5	99.965	2871	1	0	1	2871	23386745	23389615	0	5297
FUN_007669-T1	scaffold5	100	219	0	0	1466	1684	23413639	23413857	1.45e-110	405
FUN_007671-T1	scaffold5	99.363	157	1	0	71	227	23419582	23419426	3.01e-75	285
FUN_007672-T1	scaffold5	99.251	267	2	0	718	984	23439782	23440048	4.76e-134	483
FUN_007673-T1	scaffold5	99.507	406	2	0	1	406	23447108	23447513	0	739
FUN_007675-T1	scaffold5	99.754	406	1	0	1	406	23459416	23459821	0	745
FUN_007676-T1	scaffold5	99.723	361	1	0	1	361	23493032	23492672	0	662
FUN_007677-T1	scaffold5	89.628	646	22	10	846	1479	23498352	23497740	0	780
FUN_007679-T1	scaffold8	88.065	310	18	10	1465	1773	40751481	40751190	5.93e-94	350
FUN_007680-T1	scaffold1	96.624	237	8	0	1	237	96907344	96907108	4.65e-108	394
FUN_007681-T1	scaffold1	91.189	227	18	1	132	356	41679785	41679559	6.85e-82	307
FUN_007682-T1	scaffold2	98.866	529	6	0	693	1221	85089125	85088597	0	944
FUN_007685-T1	scaffold1	96.624	237	8	0	1	237	96907344	96907108	4.65e-108	394
FUN_007686-T1	scaffold5	88.392	939	109	0	1172	2110	23813152	23814090	0	1131
[truncated: 2,640 more rows]
