# Supplementary material for: Chromosome‐level reference genome for European flat oyster (Ostrea edulis L.)
Source: Evol Appl. 2022 Aug 22;15(11):1713–29. doi: 10.1111/eva.13460 (PMC9679249; doi:10.1111/eva.13460)
Supplement: Supplementary file 3 — Appendix S3 [file EVA-15-1713-s002.xlsx]

## Sheet: edulis_expanded_families
		Species and protein counts within each orthogroup																	GO Annotation				IPR Annotation				Pfam annotation				Expansion statistics									Protein ID's for key species within each orthogroup
Orthogroup	Fold.Change.Duplications	Bathymodiolus_platifrons	Cristaria_plicata	Laternula_elliptica	Mizuhopecten_yessoensis	Modiolus_philippinarum	Mya_arenaria	Mya_truncata	Mytilus_coruscus	Mytilus_edulis	Mytilus_galloprovincialis	Pecten_maximus	Pinctada_fucata	Scapharca_broughtonii	Crassostrea_gigas	Crassostrea_virginica	Ostrea_edulis_roslin	protein_count	domain_source	domain_id	domain_description	protein_count_with_domain	domain_source	domain_id	domain_description	protein_count_with_domain	domain_source	domain_id	domain_description	protein_count_with_domain	osteridae_mean	non_osterids_mean	crassostrea_mean	non_edulis_bivalves_mean	non_edulis_bivalves_sd	osterids_vs_non_osterids	edulis_vs_crassostrea	edulis_vs_non_edulis	edulis_vs_non_osterids	Crassostrea_gigas	Crassostrea_virginica	Pecten_maximus	Ostrea_edulis	protein_description	Expansion Category
OG0013880	50	0	0	0	0	0	0	0	0	0	1	0	0	0	1	1	10	13	GO	GO:0008270	zinc ion binding	11	IPR	IPR000315	Domain B-box-type zinc finger	11	Pfam	PF00643	B-box zinc finger	11	4	0.0769231	1	0.2	0.414039	52	10	50	130	Cgiga_XP_011448946.2	Cvirg_XP_022286890.1		OedRl_FUN_011738-T1, OedRl_FUN_011739-T1, OedRl_FUN_011740-T1, OedRl_FUN_013395-T1, OedRl_FUN_014851-T1, OedRl_FUN_014853-T1, OedRl_FUN_014856-T1, OedRl_FUN_015133-T1, OedRl_FUN_015138-T1, OedRl_FUN_038999-T1	uncharacterized protein LOC105343325	Ancestral Ostreidae expansion with further lineage-specific expansion in Ostrea
OG0001574	49.5	0	0	0	0	0	1	2	2	0	0	0	0	2	1	2	33	43	GO	GO:0008270	zinc ion binding	2	IPR	IPR019787	Domain Zinc finger, PHD-finger	26	Pfam	PF00628	PHD-finger	26	12	0.538462	1.5	0.666667	0.899735	22.2857	22	49.5	61.2857	Cgiga_XP_034315255.1	Cvirg_XP_022300873.1, Cvirg_XP_022308173.1		OedRl_FUN_006022-T1, OedRl_FUN_006177-T1, OedRl_FUN_006284-T1, OedRl_FUN_006521-T1, OedRl_FUN_006626-T1, OedRl_FUN_009249-T1, OedRl_FUN_010035-T1, OedRl_FUN_015256-T1, OedRl_FUN_017621-T1, OedRl_FUN_017921-T1, OedRl_FUN_017959-T1, OedRl_FUN_019947-T1, OedRl_FUN_021124-T1, OedRl_FUN_021813-T1, OedRl_FUN_023778-T1, OedRl_FUN_024553-T1, OedRl_FUN_028061-T1, OedRl_FUN_028727-T1, OedRl_FUN_030573-T1, …	uncharacterized protein LOC117685098, partial	Ancestral Ostreidae expansion with further lineage-specific expansion in Ostrea
OG0014378	45	0	0	0	0	0	0	0	0	0	0	0	1	0	1	1	9	12	GO	GO:0016021	integral component of membrane	9	IPR	IPR011701	Family Major facilitator superfamily	9	Pfam	PF07690	Major Facilitator Superfamily	9	3.66667	0.0769231	1	0.2	0.414039	47.6667	9	45	117	Cgiga_XP_011415084.2	Cvirg_XP_022346032.1		OedRl_FUN_004459-T1, OedRl_FUN_004460-T1, OedRl_FUN_004461-T1, OedRl_FUN_004462-T1, OedRl_FUN_004464-T1, OedRl_FUN_004465-T1, OedRl_FUN_004467-T1, OedRl_FUN_004468-T1, OedRl_FUN_004469-T1	monocarboxylate transporter 13-like	Ancestral Ostreidae expansion with further lineage-specific expansion in Ostrea
OG0002765	30	0	0	1	1	1	0	0	3	0	0	1	1	0	1	1	20	30	GO	GO:2001070	starch binding	22	IPR	IPR002044	Domain Carbohydrate binding module family 20	22	Pfam	PF00686	Starch binding domain	22	7.33333	0.615385	1	0.666667	0.816497	11.9167	20	30	32.5	Cgiga_XP_011434261.2	Cvirg_XP_022337521.1	Pmaxi_XP_033747463.1	OedRl_FUN_001080-T1, OedRl_FUN_002202-T1, OedRl_FUN_005183-T1, OedRl_FUN_005634-T1, OedRl_FUN_021650-T1, OedRl_FUN_021768-T1, OedRl_FUN_034164-T1, OedRl_FUN_034165-T1, OedRl_FUN_034206-T1, OedRl_FUN_034221-T1, OedRl_FUN_034380-T1, OedRl_FUN_034431-T1, OedRl_FUN_034812-T1, OedRl_FUN_034823-T1, OedRl_FUN_034835-T1, OedRl_FUN_039023-T1, OedRl_FUN_039862-T1, OedRl_FUN_039880-T1, OedRl_FUN_042073-T1, …	uncharacterized protein LOC105333128 isoform X1	Ancestral Ostreidae expansion with further lineage-specific expansion in Ostrea
OG0014465	30	0	0	0	0	0	0	0	0	0	0	0	1	0	1	2	8						IPR	IPR020683	Domain Ankyrin repeat-containing domain	12	Pfam	PF12796	Ankyrin repeats (3 copies)	12	3.66667	0.0769231	1.5	0.266667	0.593617	47.6667	5.33333	30	104	Cgiga_XP_034314173.1	Cvirg_XP_022318914.1, Cvirg_XP_022319642.1		OedRl_FUN_006060-T1, OedRl_FUN_006061-T1, OedRl_FUN_006214-T1, OedRl_FUN_006215-T1, OedRl_FUN_006406-T1, OedRl_FUN_006407-T1, OedRl_FUN_006558-T1, OedRl_FUN_006559-T1	protein fem-1 homolog A-A	Ancestral Ostreidae expansion with further lineage-specific expansion in Ostrea
OG0001732	25	0	1	1	0	0	0	1	0	1	1	0	1	0	5	4	25	40	GO	GO:0006470	protein dephosphorylation	33	IPR	IPR000242	Domain PTP type protein phosphatase	33	Pfam	PF00102	Protein-tyrosine phosphatase	33	11.3333	0.461538	4.5	1	1.51186	24.5556	5.55556	25	54.1667	Cgiga_XP_034304987.1, Cgiga_XP_034306378.1, Cgiga_XP_034307870.1, Cgiga_XP_034311650.1, Cgiga_XP_034311653.1	Cvirg_XP_022313215.1, Cvirg_XP_022313216.1, Cvirg_XP_022314014.1, Cvirg_XP_022318002.1		OedRl_FUN_009592-T1, OedRl_FUN_010542-T1, OedRl_FUN_010542-T2, OedRl_FUN_032349-T1, OedRl_FUN_032350-T1, OedRl_FUN_032351-T1, OedRl_FUN_032352-T1, OedRl_FUN_032353-T1, OedRl_FUN_032355-T1, OedRl_FUN_032356-T1, OedRl_FUN_032359-T1, OedRl_FUN_032927-T1, OedRl_FUN_032933-T1, OedRl_FUN_032934-T1, OedRl_FUN_032935-T1, OedRl_FUN_032939-T1, OedRl_FUN_032946-T1, OedRl_FUN_032947-T1, OedRl_FUN_032955-T1, …	receptor-type tyrosine-protein phosphatase T	Ancestral Ostreidae expansion with further lineage-specific expansion in Ostrea
OG0017207	25	0	0	0	0	0	0	0	0	0	0	0	1	0	1	1	5	8	GO	GO:0016491	oxidoreductase activity	7	IPR	IPR002227	Domain Tyrosinase copper-binding domain	7	Pfam	PF00264	Common central domain of tyrosinase	7	2.33333	0.0769231	1	0.2	0.414039	30.3333	5	25	65	Cgiga_XP_034305912.1	Cvirg_XP_022302502.1		OedRl_FUN_009386-T1, OedRl_FUN_009388-T1, OedRl_FUN_009419-T1, OedRl_FUN_009420-T1, OedRl_FUN_030390-T1	uncharacterized protein LOC105322370	Ancestral Ostreidae expansion with further lineage-specific expansion in Ostrea
OG0005711	20	0	0	0	0	0	0	0	0	0	0	0	4	0	2	3	12						IPR	IPR004878	Family Otopetrin	14	Pfam	PF03189	Otopetrin	14	5.66667	0.307692	2.5	0.6	1.29835	18.4167	4.8	20	39	Cgiga_XP_019921584.2, Cgiga_XP_034332202.1	Cvirg_XP_022294425.1, Cvirg_XP_022311431.1, Cvirg_XP_022337007.1		OedRl_FUN_002163-T1, OedRl_FUN_014205-T1, OedRl_FUN_014206-T1, OedRl_FUN_014207-T1, OedRl_FUN_014213-T1, OedRl_FUN_014219-T1, OedRl_FUN_014226-T1, OedRl_FUN_014233-T1, OedRl_FUN_014376-T1, OedRl_FUN_014378-T1, OedRl_FUN_014379-T1, OedRl_FUN_014380-T1	uncharacterized protein LOC109618401	Ancestral Ostreidae expansion with further lineage-specific expansion in Ostrea
OG0018160	20	1	0	0	0	0	0	0	0	0	0	0	0	0	1	1	4						IPR	IPR000742	Domain EGF-like domain	1	Pfam	PF00008	EGF-like domain	1	2	0.0769231	1	0.2	0.414039	26	4	20	52	Cgiga_XP_011426636.2	Cvirg_XP_022315476.1		OedRl_FUN_004274-T1, OedRl_FUN_009625-T1, OedRl_FUN_025107-T1, OedRl_FUN_044772-T1	uncharacterized protein LOC105327722	Ancestral Ostreidae expansion with further lineage-specific expansion in Ostrea
OG0006438	18.33	0	0	0	0	0	0	0	1	2	0	0	1	0	3	2	11						IPR	IPR032071	Domain Domain of unknown function DUF4806	2	Pfam	PF16064	Domain of unknown function (DUF4806)	2	5.33333	0.307692	2.5	0.6	0.985611	17.3333	4.4	18.3333	35.75	Cgiga_XP_019918686.2, Cgiga_XP_034313080.1, Cgiga_XP_034319579.1	Cvirg_XP_022307886.1, Cvirg_XP_022337283.1		OedRl_FUN_004472-T1, OedRl_FUN_004911-T1, OedRl_FUN_005118-T1, OedRl_FUN_012223-T1, OedRl_FUN_012399-T1, OedRl_FUN_032026-T1, OedRl_FUN_034512-T1, OedRl_FUN_035210-T1, OedRl_FUN_039254-T1, OedRl_FUN_039258-T1, OedRl_FUN_045199-T1	DNA topoisomerase 2-alpha isoform X1	Ancestral Ostreidae expansion with further lineage-specific expansion in Ostrea
OG0002615	18.21	0	0	0	2	0	0	0	0	0	0	2	0	2	7	1	17	31	GO	GO:0005515	protein binding	25	IPR	IPR001214	Domain SET domain	25	Pfam	PF00856	SET domain	25	8.33333	0.461538	4	0.933333	1.86956	18.0556	4.25	18.2143	36.8333	Cgiga_XP_034314250.1, Cgiga_XP_034320394.1, Cgiga_XP_034321433.1, Cgiga_XP_034322412.1, Cgiga_XP_034331967.1, Cgiga_XP_034334762.1, Cgiga_XP_034339440.1	Cvirg_XP_022295446.1	Pmaxi_XP_033729273.1, Pmaxi_XP_033730884.1	OedRl_FUN_011614-T1, OedRl_FUN_012062-T1, OedRl_FUN_012343-T1, OedRl_FUN_014137-T1, OedRl_FUN_014657-T1, OedRl_FUN_014943-T1, OedRl_FUN_015471-T1, OedRl_FUN_033295-T1, OedRl_FUN_035091-T1, OedRl_FUN_038720-T1, OedRl_FUN_038900-T1, OedRl_FUN_038924-T1, OedRl_FUN_039393-T1, OedRl_FUN_039690-T1, OedRl_FUN_040096-T1, OedRl_FUN_042936-T1, OedRl_FUN_044248-T1	N-lysine methyltransferase KMT5A-like	Ancestral Ostreidae expansion with further lineage-specific expansion in Ostrea
OG0000791	15.44	1	0	1	1	1	0	0	18	1	2	0	5	3	1	0	35	69	GO	GO:0003676	nucleic acid binding	19	IPR	IPR001878	Domain Zinc finger, CCHC-type	15	Pfam	PF13975	gag-polyprotein putative aspartyl protease	30	12	2.53846	0.5	2.26667	4.55861	4.72727	70	15.4412	13.7879	Cgiga_XP_034320500.1			OedRl_FUN_000698-T1, OedRl_FUN_001934-T1, OedRl_FUN_002728-T1, OedRl_FUN_002814-T1, OedRl_FUN_002841-T1, OedRl_FUN_002842-T1, OedRl_FUN_008231-T1, OedRl_FUN_008770-T1, OedRl_FUN_008814-T1, OedRl_FUN_008837-T1, OedRl_FUN_008999-T1, OedRl_FUN_011426-T1, OedRl_FUN_013212-T1, OedRl_FUN_015693-T1, OedRl_FUN_017943-T1, OedRl_FUN_017944-T1, OedRl_FUN_018128-T1, OedRl_FUN_019615-T1, OedRl_FUN_023043-T1, …	RE1-silencing transcription factor-like	Ancestral Ostreidae expansion with further lineage-specific expansion in Ostrea
OG0017274	15	0	0	0	0	0	0	0	0	1	1	0	0	0	1	1	4	8	GO	GO:0008270	zinc ion binding	1	IPR	IPR000315	Domain B-box-type zinc finger	1	Pfam	PF00643	B-box zinc finger	1	2	0.153846	1	0.266667	0.457738	13	4	15	26	Cgiga_XP_011438396.2	Cvirg_XP_022309202.1		OedRl_FUN_030151-T1, OedRl_FUN_038596-T1, OedRl_FUN_038653-T1, OedRl_FUN_043203-T1	tripartite motif-containing protein 2	Ancestral Ostreidae expansion with further lineage-specific expansion in Ostrea
OG0019629	15	0	0	0	0	0	0	0	0	0	0	0	0	1	1	1	3						IPR	IPR003609	Domain PAN/Apple domain	3	Pfam	PF00024	PAN domain	3	1.66667	0.0769231	1	0.2	0.414039	21.6667	3	15	39	Cgiga_XP_011418218.3	Cvirg_XP_022328641.1		OedRl_FUN_030511-T1, OedRl_FUN_030512-T1, OedRl_FUN_030513-T1	uncharacterized protein LOC105321578	Ancestral Ostreidae expansion with further lineage-specific expansion in Ostrea
OG0006446	15	0	0	0	0	0	1	0	0	0	0	1	0	2	5	1	10	20	GO	GO:0008270	zinc ion binding	8	IPR	IPR007527	Domain Zinc finger, SWIM-type	8	Pfam	PF04434	SWIM zinc finger	8	5.33333	0.307692	3	0.666667	1.34519	17.3333	3.33333	15	32.5	Cgiga_XP_034305114.1, Cgiga_XP_034306722.1, Cgiga_XP_034314484.1, Cgiga_XP_034316526.1, Cgiga_XP_034319441.1	Cvirg_XP_022294782.1	Pmaxi_XP_033730184.1	OedRl_FUN_001530-T1, OedRl_FUN_006630-T1, OedRl_FUN_014192-T1, OedRl_FUN_025385-T1, OedRl_FUN_029300-T1, OedRl_FUN_029416-T1, OedRl_FUN_030192-T1, OedRl_FUN_030322-T1, OedRl_FUN_040913-T1, OedRl_FUN_041138-T1	uncharacterized protein LOC109620921	Ancestral Ostreidae expansion with further lineage-specific expansion in Ostrea
OG0008648	15	0	0	0	0	2	0	1	3	0	0	0	0	0	1	2	9	18	GO	GO:0003676	nucleic acid binding	7	IPR	IPR006612	Domain THAP-type zinc finger	7	Pfam	PF05485	THAP domain	7	4	0.461538	1.5	0.6	0.985611	8.66667	6	15	19.5	Cgiga_XP_034305773.1	Cvirg_XP_022286443.1, Cvirg_XP_022324443.1		OedRl_FUN_007636-T1, OedRl_FUN_009554-T1, OedRl_FUN_011572-T1, OedRl_FUN_013203-T1, OedRl_FUN_015910-T1, OedRl_FUN_017867-T1, OedRl_FUN_026135-T1, OedRl_FUN_026991-T1, OedRl_FUN_041232-T1	uncharacterized protein LOC117682415	Ancestral Ostreidae expansion with further lineage-specific expansion in Ostrea
OG0019644	15	0	0	0	0	0	0	0	0	0	0	0	1	0	1	1	3	6	GO	GO:0004930	G protein-coupled receptor activity	6	IPR	IPR032471	Domain GAIN domain, N-terminal	6	Pfam	PF16489	GPCR-Autoproteolysis INducing (GAIN) domain	6	1.66667	0.0769231	1	0.2	0.414039	21.6667	3	15	39	Cgiga_XP_034333605.1	Cvirg_XP_022291423.1		OedRl_FUN_013833-T1, OedRl_FUN_013833-T2, OedRl_FUN_013833-T3	uncharacterized protein LOC105323834 isoform X1	Ancestral Ostreidae expansion with further lineage-specific expansion in Ostrea
OG0007419	13.5	0	0	0	0	0	0	0	4	1	2	0	0	0	2	1	9						IPR	IPR011021	Domain Arrestin-like, N-terminal	3	Pfam	PF00339	Arrestin (or S-antigen), N-terminal domain	3	4	0.538462	1.5	0.666667	1.17514	7.42857	6	13.5	16.7143	Cgiga_XP_034300660.1, Cgiga_XP_034324723.1	Cvirg_XP_022310319.1		OedRl_FUN_008020-T1, OedRl_FUN_025753-T1, OedRl_FUN_025845-T1, OedRl_FUN_026117-T1, OedRl_FUN_035607-T1, OedRl_FUN_038392-T1, OedRl_FUN_039322-T1, OedRl_FUN_040361-T1, OedRl_FUN_044364-T1	uncharacterized protein LOC117681253	Ancestral Ostreidae expansion with further lineage-specific expansion in Ostrea
OG0001231	12.32	0	15	0	6	0	0	0	0	0	0	2	1	0	1	3	23	51	GO	GO:0005515	protein binding	3	IPR	IPR020683	Domain Ankyrin repeat-containing domain	46	Pfam	PF12796	Ankyrin repeats (3 copies)	46	9	1.84615	2	1.86667	3.99762	4.875	11.5	12.3214	12.4583	Cgiga_XP_034306383.1	Cvirg_XP_022287529.1, Cvirg_XP_022297410.1, Cvirg_XP_022301615.1	Pmaxi_XP_033760558.1, Pmaxi_XP_033762311.1	OedRl_FUN_005770-T1, OedRl_FUN_005811-T1, OedRl_FUN_005812-T1, OedRl_FUN_007046-T1, OedRl_FUN_014981-T1, OedRl_FUN_024420-T1, OedRl_FUN_032365-T1, OedRl_FUN_032437-T1, OedRl_FUN_032452-T1, OedRl_FUN_032453-T1, OedRl_FUN_032591-T1, OedRl_FUN_032600-T1, OedRl_FUN_032601-T1, OedRl_FUN_032621-T1, OedRl_FUN_032622-T1, OedRl_FUN_032631-T1, OedRl_FUN_033519-T1, OedRl_FUN_033923-T1, OedRl_FUN_033927-T1, …	putative ankyrin repeat protein RF_0381	Ancestral Ostreidae expansion with further lineage-specific expansion in Ostrea
OG0018421	11.25	0	0	0	0	0	0	0	0	0	0	1	0	1	1	1	3						IPR	IPR001304	Domain C-type lectin-like	6	Pfam	PF00059	Lectin C-type domain	6	1.66667	0.153846	1	0.266667	0.457738	10.8333	3	11.25	19.5	Cgiga_XP_019921175.2	Cvirg_XP_022310184.1	Pmaxi_XP_033746410.1	OedRl_FUN_012650-T1, OedRl_FUN_025033-T1, OedRl_FUN_025037-T1	uncharacterized protein LOC109618265	Ancestral Ostreidae expansion with further lineage-specific expansion in Ostrea
OG0018277	11.25	0	0	0	0	1	0	1	0	0	0	0	0	0	1	1	3	7	GO	GO:0016020	membrane	1	IPR	IPR000742	Domain EGF-like domain	5	Pfam	PF00008	EGF-like domain	5	1.66667	0.153846	1	0.266667	0.457738	10.8333	3	11.25	19.5	Cgiga_XP_034317946.1	Cvirg_XP_022303001.1		OedRl_FUN_020966-T1, OedRl_FUN_020967-T1, OedRl_FUN_020969-T1	cysteine-rich secretory protein LCCL domain-containing 2 isoform X1	Ancestral Ostreidae expansion with further lineage-specific expansion in Ostrea
OG0018317	11.25	0	0	0	0	0	0	0	0	0	0	0	2	0	1	1	3						IPR	IPR001370	Repeat BIR repeat	6	Pfam	PF00653	Inhibitor of Apoptosis domain	6	1.66667	0.153846	1	0.266667	0.593617	10.8333	3	11.25	19.5	Cgiga_XP_034332218.1	Cvirg_XP_022291345.1		OedRl_FUN_014322-T1, OedRl_FUN_014322-T2, OedRl_FUN_014339-T1	uncharacterized protein LOC105325768 isoform X1	Ancestral Ostreidae expansion with further lineage-specific expansion in Ostrea
OG0013268	11.25	0	1	1	1	0	0	0	0	0	0	1	1	0	1	2	6	14	GO	GO:0007165	signal transduction	7	IPR	IPR000488	Domain Death domain	7	Pfam	PF00531	Death domain	7	3	0.384615	1.5	0.533333	0.63994	7.8	4	11.25	15.6	Cgiga_XP_034306604.1	Cvirg_XP_022295733.1, Cvirg_XP_022302636.1	Pmaxi_XP_033744555.1	OedRl_FUN_007162-T1, OedRl_FUN_032528-T1, OedRl_FUN_033458-T1, OedRl_FUN_033459-T1, OedRl_FUN_033462-T1, OedRl_FUN_033463-T1	uncharacterized protein LOC105343233	Ancestral Ostreidae expansion with further lineage-specific expansion in Ostrea
OG0000997	10.59	0	2	0	0	16	0	0	3	0	1	0	5	1	6	0	24	58	GO	GO:0008270	zinc ion binding	1	IPR	IPR001878	Domain Zinc finger, CCHC-type	1	Pfam	PF00098	Zinc knuckle	1	10	2.15385	3	2.26667	4.26726	4.64286	8	10.5882	11.1429	Cgiga_XP_034311245.1, Cgiga_XP_034311524.1, Cgiga_XP_034311525.1, Cgiga_XP_034311526.1, Cgiga_XP_034318586.1, Cgiga_XP_034318587.1			OedRl_FUN_002239-T1, OedRl_FUN_002287-T1, OedRl_FUN_004045-T1, OedRl_FUN_004422-T1, OedRl_FUN_005388-T1, OedRl_FUN_010004-T1, OedRl_FUN_013208-T1, OedRl_FUN_016457-T1, OedRl_FUN_020637-T1, OedRl_FUN_021938-T1, OedRl_FUN_031882-T1, OedRl_FUN_032510-T1, OedRl_FUN_033683-T1, OedRl_FUN_038814-T1, OedRl_FUN_039714-T1, OedRl_FUN_040047-T1, OedRl_FUN_040102-T1, OedRl_FUN_040103-T1, OedRl_FUN_040764-T1, …	uncharacterized protein LOC117684187	Ancestral Ostreidae expansion with further lineage-specific expansion in Ostrea
OG0007905	9.55	2	0	0	0	1	0	0	2	0	0	0	4	0	1	1	7						IPR	IPR001304	Domain C-type lectin-like	1	Pfam	PF13837	Myb/SANT-like DNA-binding domain	5	3	0.692308	1	0.733333	1.16292	4.33333	7	9.54545	10.1111	Cgiga_XP_011456282.2	Cvirg_XP_022339006.1		OedRl_FUN_001797-T1, OedRl_FUN_007119-T1, OedRl_FUN_007120-T1, OedRl_FUN_019683-T1, OedRl_FUN_022969-T1, OedRl_FUN_039055-T1, OedRl_FUN_045164-T1	uncharacterized protein LOC105348515	Ancestral Ostreidae expansion with further lineage-specific expansion in Ostrea
OG0001268	9.19	0	0	0	8	0	0	0	0	0	0	7	6	3	3	4	19	50	GO	GO:0008146	sulfotransferase activity	50	IPR	IPR000863	Domain Sulfotransferase domain	50	Pfam	PF00685	Sulfotransferase domain	50	8.66667	1.84615	3.5	2.06667	2.91466	4.69444	5.42857	9.19355	10.2917	Cgiga_XP_011439730.2, Cgiga_XP_034305076.1, Cgiga_XP_034305077.1	Cvirg_XP_022302268.1, Cvirg_XP_022302288.1, Cvirg_XP_022328973.1, Cvirg_XP_022332640.1	Pmaxi_XP_033727917.1, Pmaxi_XP_033728428.1, Pmaxi_XP_033728430.1, Pmaxi_XP_033728755.1, Pmaxi_XP_033729023.1, Pmaxi_XP_033754769.1, Pmaxi_XP_033754991.1	OedRl_FUN_022041-T1, OedRl_FUN_022042-T1, OedRl_FUN_022044-T1, OedRl_FUN_022045-T1, OedRl_FUN_022051-T1, OedRl_FUN_022078-T1, OedRl_FUN_022687-T1, OedRl_FUN_022688-T1, OedRl_FUN_022689-T1, OedRl_FUN_030424-T1, OedRl_FUN_030425-T1, OedRl_FUN_030427-T1, OedRl_FUN_030428-T1, OedRl_FUN_030431-T1, OedRl_FUN_030432-T1, OedRl_FUN_030433-T1, OedRl_FUN_030434-T1, OedRl_FUN_030436-T1, OedRl_FUN_030437-T1	bile salt sulfotransferase	Ancestral Ostreidae expansion with further lineage-specific expansion in Ostrea
OG0017337	9	0	0	0	1	0	0	0	1	1	0	0	0	0	1	1	3						IPR	IPR024810	Domain Mab-21 domain	6	Pfam	PF03281	Mab-21 protein	6	1.66667	0.230769	1	0.333333	0.48795	7.22222	3	9	13	Cgiga_XP_019928460.2	Cvirg_XP_022338643.1		OedRl_FUN_001241-T1, OedRl_FUN_001334-T1, OedRl_FUN_043513-T1	uncharacterized protein LOC109620434	Ancestral Ostreidae expansion with further lineage-specific expansion in Ostrea
OG0017303	9	0	0	0	2	0	0	0	0	0	0	0	0	1	1	1	3	8	GO	GO:0016579	protein deubiquitination	7	IPR	IPR001394	Domain Peptidase C19, ubiquitin carboxyl-terminal hydrolase	7	Pfam	PF00443	Ubiquitin carboxyl-terminal hydrolase	7	1.66667	0.230769	1	0.333333	0.617213	7.22222	3	9	13	Cgiga_XP_034335255.1	Cvirg_XP_022294508.1		OedRl_FUN_015285-T1, OedRl_FUN_015288-T1, OedRl_FUN_035498-T1	uncharacterized protein LOC105343809 isoform X1	Ancestral Ostreidae expansion with further lineage-specific expansion in Ostrea
OG0007396	8.75	0	0	0	1	1	0	0	1	2	1	1	1	1	1	2	7	19	GO	GO:0006468	protein phosphorylation	16	IPR	IPR000719	Domain Protein kinase domain	16	Pfam	PF00069	Protein kinase domain	16	3.33333	0.692308	1.5	0.8	0.676123	4.81481	4.66667	8.75	10.1111	Cgiga_XP_034338545.1	Cvirg_XP_022341131.1, Cvirg_XP_022345546.1	Pmaxi_XP_033747149.1	OedRl_FUN_003531-T1, OedRl_FUN_003534-T1, OedRl_FUN_003545-T1, OedRl_FUN_003549-T1, OedRl_FUN_003779-T1, OedRl_FUN_003782-T1, OedRl_FUN_003795-T1	serine/threonine-protein kinase MARK2-like	Ancestral Ostreidae expansion with further lineage-specific expansion in Ostrea
OG0009969	8.18	0	1	0	1	0	0	3	1	2	0	1	0	1	1	0	6	17	GO	GO:0003676	nucleic acid binding	5	IPR	IPR006612	Domain THAP-type zinc finger	5	Pfam	PF05485	THAP domain	5	2.33333	0.769231	0.5	0.733333	0.883715	3.03333	12	8.18182	7.8	Cgiga_XP_034318469.1		Pmaxi_XP_033758941.1	OedRl_FUN_008034-T1, OedRl_FUN_008677-T1, OedRl_FUN_012440-T1, OedRl_FUN_020914-T1, OedRl_FUN_021801-T1, OedRl_FUN_032856-T1	uncharacterized protein LOC105331568	Ancestral Ostreidae expansion with further lineage-specific expansion in Ostrea
OG0001459	7.5	1	0	5	1	1	0	1	3	0	1	1	7	4	2	3	15	45	GO	GO:0007165	signal transduction	1	IPR	IPR006578	Domain MADF domain	30	Pfam	PF10545	Alcohol dehydrogenase transcription factor Myb/SANT-like	30	6.66667	1.92308	2.5	2	2.0354	3.46667	6	7.5	7.8	Cgiga_XP_011438026.2, Cgiga_XP_034330392.1	Cvirg_XP_022316610.1, Cvirg_XP_022318361.1, Cvirg_XP_022343974.1	Pmaxi_XP_033729178.1	OedRl_FUN_003543-T1, OedRl_FUN_003546-T1, OedRl_FUN_003794-T1, OedRl_FUN_007806-T1, OedRl_FUN_011955-T1, OedRl_FUN_013894-T1, OedRl_FUN_017975-T1, OedRl_FUN_021936-T1, OedRl_FUN_022726-T1, OedRl_FUN_028153-T1, OedRl_FUN_032667-T1, OedRl_FUN_036956-T1, OedRl_FUN_038780-T1, OedRl_FUN_038933-T1, OedRl_FUN_040747-T1	uncharacterized protein LOC105335693	Ancestral Ostreidae expansion with further lineage-specific expansion in Ostrea
OG0014397	7.5	0	0	0	0	2	0	0	0	1	0	0	3	0	1	1	4						IPR	IPR002035	Domain von Willebrand factor, type A	9	Pfam	PF00092	von Willebrand factor type A domain	9	2	0.461538	1	0.533333	0.915475	4.33333	4	7.5	8.66667	Cgiga_XP_011420593.2	Cvirg_XP_022313574.1		OedRl_FUN_016738-T1, OedRl_FUN_021859-T1, OedRl_FUN_021860-T1, OedRl_FUN_021861-T1	uncharacterized protein LOC105323249 isoform X1	Ancestral Ostreidae expansion with further lineage-specific expansion in Ostrea
OG0011395	6.82	0	0	0	0	0	3	4	0	0	0	0	0	1	1	2	5	16	GO	GO:0006470	protein dephosphorylation	4	IPR	IPR000242	Domain PTP type protein phosphatase	4	Pfam	PF00102	Protein-tyrosine phosphatase	4	2.66667	0.615385	1.5	0.733333	1.27988	4.33333	3.33333	6.81818	8.125	Cgiga_XP_034311642.1	Cvirg_XP_022313208.1, Cvirg_XP_022319537.1		OedRl_FUN_009899-T1, OedRl_FUN_009900-T1, OedRl_FUN_009901-T1, OedRl_FUN_009902-T1, OedRl_FUN_010543-T1	uncharacterized protein LOC105330922 isoform X1	Ancestral Ostreidae expansion with further lineage-specific expansion in Ostrea
OG0006454	6.43	0	2	2	1	1	0	0	0	0	1	0	1	3	2	1	6						IPR	IPR018379	Domain BEN domain	6	Pfam	PF10523	BEN domain	6	3	0.846154	1.5	0.933333	0.96115	3.54545	4	6.42857	7.09091	Cgiga_XP_034306133.1, Cgiga_XP_034322711.1	Cvirg_XP_022306528.1		OedRl_FUN_000017-T1, OedRl_FUN_000028-T1, OedRl_FUN_023298-T1, OedRl_FUN_027831-T1, OedRl_FUN_043381-T1, OedRl_FUN_044665-T1	uncharacterized protein LOC117682512	Ancestral Ostreidae expansion with further lineage-specific expansion in Ostrea
OG0000569	6.25	9	1	1	3	2	1	4	10	2	0	11	0	5	6	5	25	85	GO	GO:0005515	protein binding	3	IPR	IPR001810	Domain F-box domain	3	Pfam	PF13837	Myb/SANT-like DNA-binding domain	69	12	3.76923	5.5	4	3.62531	3.18367	4.54545	6.25	6.63265	Cgiga_XP_011420920.2, Cgiga_XP_011453252.2, Cgiga_XP_034316538.1, Cgiga_XP_034317539.1, Cgiga_XP_034325018.1, Cgiga_XP_034333775.1	Cvirg_XP_022286561.1, Cvirg_XP_022298018.1, Cvirg_XP_022307609.1, Cvirg_XP_022337301.1, Cvirg_XP_022340627.1	Pmaxi_XP_033725067.1, Pmaxi_XP_033726399.1, Pmaxi_XP_033729732.1, Pmaxi_XP_033729762.1, Pmaxi_XP_033738913.1, Pmaxi_XP_033743255.1, Pmaxi_XP_033757861.1, Pmaxi_XP_033758092.1, Pmaxi_XP_033758103.1, Pmaxi_XP_033758516.1, Pmaxi_XP_033759477.1	OedRl_FUN_000812-T1, OedRl_FUN_003237-T1, OedRl_FUN_003409-T1, OedRl_FUN_003632-T1, OedRl_FUN_004103-T1, OedRl_FUN_008819-T1, OedRl_FUN_012647-T1, OedRl_FUN_014583-T1, OedRl_FUN_014584-T1, OedRl_FUN_014589-T1, OedRl_FUN_014593-T1, OedRl_FUN_014608-T1, OedRl_FUN_016438-T1, OedRl_FUN_018765-T1, OedRl_FUN_022431-T1, OedRl_FUN_024629-T1, OedRl_FUN_028356-T1, OedRl_FUN_035617-T1, OedRl_FUN_037722-T1, …	trihelix transcription factor GT-3b-like	Ancestral Ostreidae expansion with further lineage-specific expansion in Ostrea
OG0013238	6	0	1	1	1	0	1	1	0	0	0	1	1	1	1	1	4	14	GO	GO:0006464	cellular protein modification process	11	IPR	IPR004143	Domain Biotinyl protein ligase (BPL) and lipoyl protein ligase (LPL), catalytic domain	9	Pfam	PF03099	Biotin/lipoate A/B protein ligase family	9	2	0.615385	1	0.666667	0.48795	3.25	4	6	6.5	Cgiga_XP_011437447.2	Cvirg_XP_022308037.1	Pmaxi_XP_033752342.1	OedRl_FUN_023798-T1, OedRl_FUN_023803-T1, OedRl_FUN_023804-T1, OedRl_FUN_023805-T1	uncharacterized protein LOC105335319	Ancestral Ostreidae expansion with further lineage-specific expansion in Ostrea
OG0013167	6	0	0	0	1	0	0	2	1	0	0	1	1	2	1	1	4	14	GO	GO:0003677	DNA binding	11	IPR	IPR001356	Domain Homeobox domain	11	Pfam	PF00046	Homeodomain	11	2	0.615385	1	0.666667	0.723747	3.25	4	6	6.5	Cgiga_XP_011415029.2	Cvirg_XP_022295758.1	Pmaxi_XP_033745557.1	OedRl_FUN_031684-T1, OedRl_FUN_031686-T1, OedRl_FUN_044439-T1, OedRl_FUN_044441-T1	zinc finger homeobox protein 3	Ancestral Ostreidae expansion with further lineage-specific expansion in Ostrea
OG0005062	5.62	0	2	0	0	1	0	0	2	4	2	1	0	0	4	0	6	22	GO	GO:0006631	fatty acid metabolic process	2	IPR	IPR003172	Domain MD-2-related lipid-recognition domain	11	Pfam	PF02221	ML domain	11	3.33333	0.923077	2	1.06667	1.43759	3.61111	3	5.625	6.5	Cgiga_XP_011429904.2, Cgiga_XP_034331267.1, Cgiga_XP_034331268.1, Cgiga_XP_034331269.1		Pmaxi_XP_033740486.1	OedRl_FUN_013488-T1, OedRl_FUN_043848-T1, OedRl_FUN_043849-T1, OedRl_FUN_043850-T1, OedRl_FUN_043852-T1, OedRl_FUN_043853-T1	ganglioside GM2 activator	Ancestral Ostreidae expansion with further lineage-specific expansion in Ostrea
OG0015006	5.62	0	0	0	0	0	0	0	1	3	2	0	0	0	1	1	3	11	GO	GO:0005509	calcium ion binding	6	IPR	IPR002048	Domain EF-hand domain	6	Pfam	PF13499	EF-hand domain pair	6	1.66667	0.461538	1	0.533333	0.915475	3.61111	3	5.625	6.5	Cgiga_XP_034318096.1	Cvirg_XP_022312570.1		OedRl_FUN_039387-T1, OedRl_FUN_039388-T1, OedRl_FUN_039388-T2	uncharacterized protein LOC105346605	Ancestral Ostreidae expansion with further lineage-specific expansion in Ostrea
OG0014934	5.62	0	1	0	0	0	0	4	0	0	0	0	0	1	1	1	3	11	GO	GO:0042981	regulation of apoptotic process	8	IPR	IPR001315	Domain CARD domain	8	Pfam	PF00619	Caspase recruitment domain	8	1.66667	0.461538	1	0.533333	1.0601	3.61111	3	5.625	6.5	Cgiga_XP_034328905.1	Cvirg_XP_022288730.1		OedRl_FUN_034324-T1, OedRl_FUN_034401-T1, OedRl_FUN_034402-T1	uncharacterized protein LOC105325089	Ancestral Ostreidae expansion with further lineage-specific expansion in Ostrea
OG0014371	5	0	0	0	1	0	0	0	1	1	2	1	0	1	1	1	3	12	GO	GO:0006355	regulation of transcription, DNA-templated	10	IPR	IPR003902	Domain Transcription regulator GCM domain	10	Pfam	PF03615	GCM motif protein	10	1.66667	0.538462	1	0.6	0.632456	3.09524	3	5	5.57143	Cgiga_XP_034312748.1	Cvirg_XP_022318650.1	Pmaxi_XP_033736938.1	OedRl_FUN_006785-T1, OedRl_FUN_006903-T1, OedRl_FUN_043640-T1	uncharacterized protein LOC105318404 isoform X1	Ancestral Ostreidae expansion with further lineage-specific expansion in Ostrea
OG0017204	15	0	0	0	0	0	0	0	0	0	0	0	1	0	2	1	4						IPR	IPR019424	Family Serpentine type 7TM GPCR chemoreceptor Srsx	1	Pfam	PF10320	Serpentine type 7TM GPCR chemoreceptor Srsx	1	2.33333	0.0769231	1.5	0.266667	0.593617	30.3333	2.66667	15	52	Cgiga_XP_011418554.2, Cgiga_XP_034339356.1	Cvirg_XP_022345994.1		OedRl_FUN_003711-T1, OedRl_FUN_003713-T1, OedRl_FUN_003890-T1, OedRl_FUN_003892-T1	uncharacterized protein LOC105321803	Ancestral Ostreidae expansion only
OG0017246	15	0	0	0	0	1	0	0	0	0	0	0	0	0	1	2	4						IPR	IPR002035	Domain von Willebrand factor, type A	7	Pfam	PF00092	von Willebrand factor type A domain	7	2.33333	0.0769231	1.5	0.266667	0.593617	30.3333	2.66667	15	52	Cgiga_XP_011432116.2	Cvirg_XP_022312657.1, Cvirg_XP_022319629.1		OedRl_FUN_006063-T1, OedRl_FUN_006217-T1, OedRl_FUN_006410-T1, OedRl_FUN_006561-T1	protocadherin Fat 4	Ancestral Ostreidae expansion only
OG0006457	15	0	0	0	0	0	0	0	0	0	0	0	1	0	2	7	10						IPR	IPR019080	Domain YqaJ viral recombinase	10	Pfam	PF09588	YqaJ-like viral recombinase domain	10	6.33333	0.0769231	4.5	0.666667	1.83874	82.3333	2.22222	15	130	Cgiga_XP_034325194.1, Cgiga_XP_034336156.1	Cvirg_XP_022288215.1, Cvirg_XP_022297203.1, Cvirg_XP_022298007.1, Cvirg_XP_022298918.1, Cvirg_XP_022304086.1, Cvirg_XP_022319549.1, Cvirg_XP_022335148.1		OedRl_FUN_003646-T1, OedRl_FUN_003834-T1, OedRl_FUN_014579-T1, OedRl_FUN_018805-T1, OedRl_FUN_031082-T1, OedRl_FUN_037191-T1, OedRl_FUN_038320-T1, OedRl_FUN_039610-T1, OedRl_FUN_040918-T1, OedRl_FUN_042479-T1	uncharacterized protein LOC105337633 isoform X1	Ancestral Ostreidae expansion only
OG0002886	14	0	0	0	0	0	0	0	0	1	0	0	0	0	7	7	14	29	GO	GO:0004930	G protein-coupled receptor activity	17	IPR	IPR000832	Family GPCR, family 2, secretin-like	17	Pfam	PF00002	7 transmembrane receptor (Secretin family)	17	9.33333	0.0769231	7	1	2.44949	121.333	2	14	182	Cgiga_XP_011445775.2, Cgiga_XP_019918061.2, Cgiga_XP_019918676.2, Cgiga_XP_019923711.2, Cgiga_XP_034304982.1, Cgiga_XP_034338974.1, Cgiga_XP_034339054.1	Cvirg_XP_022298117.1, Cvirg_XP_022298252.1, Cvirg_XP_022301661.1, Cvirg_XP_022336104.1, Cvirg_XP_022338214.1, Cvirg_XP_022345693.1, Cvirg_XP_022346164.1		OedRl_FUN_004176-T1, OedRl_FUN_004177-T1, OedRl_FUN_004178-T1, OedRl_FUN_014308-T1, OedRl_FUN_016432-T1, OedRl_FUN_016448-T1, OedRl_FUN_016452-T1, OedRl_FUN_016453-T1, OedRl_FUN_021707-T1, OedRl_FUN_021708-T1, OedRl_FUN_026869-T1, OedRl_FUN_030590-T1, OedRl_FUN_031260-T1, OedRl_FUN_037266-T1	uncharacterized protein LOC105341117	Ancestral Ostreidae expansion only
OG0012444	13.12	0	0	0	0	0	0	0	0	0	0	1	0	0	4	3	7	15	GO	GO:0051260	protein homooligomerization	15	IPR	IPR003131	Domain Potassium channel tetramerisation-type BTB domain	15	Pfam	PF02214	BTB/POZ domain	15	4.66667	0.0769231	3.5	0.533333	1.24595	60.6667	2	13.125	91	Cgiga_XP_011430014.2, Cgiga_XP_034300304.1, Cgiga_XP_034332596.1, Cgiga_XP_034332597.1	Cvirg_XP_022295032.1, Cvirg_XP_022295588.1, Cvirg_XP_022328446.1	Pmaxi_XP_033749071.1	OedRl_FUN_015165-T1, OedRl_FUN_015166-T1, OedRl_FUN_018433-T1, OedRl_FUN_018434-T1, OedRl_FUN_018490-T1, OedRl_FUN_018491-T1, OedRl_FUN_018492-T1	potassium voltage-gated channel subfamily C member 4	Ancestral Ostreidae expansion only
OG0004162	12.69	0	0	1	0	0	0	3	0	1	0	0	0	0	2	6	11										Pfam	PF13837	Myb/SANT-like DNA-binding domain	23	6.33333	0.384615	4	0.866667	1.68466	16.4667	2.75	12.6923	28.6	Cgiga_XP_034313446.1, Cgiga_XP_034319912.1	Cvirg_XP_022288275.1, Cvirg_XP_022290148.1, Cvirg_XP_022293838.1, Cvirg_XP_022299419.1, Cvirg_XP_022311335.1, Cvirg_XP_022312463.1		OedRl_FUN_004206-T1, OedRl_FUN_010718-T1, OedRl_FUN_014157-T1, OedRl_FUN_014793-T1, OedRl_FUN_014897-T1, OedRl_FUN_016269-T1, OedRl_FUN_021164-T1, OedRl_FUN_035353-T1, OedRl_FUN_037744-T1, OedRl_FUN_044132-T1, OedRl_FUN_044591-T1	uncharacterized protein LOC117684637	Ancestral Ostreidae expansion only
OG0006444	12.27	0	0	0	0	0	0	0	0	3	0	0	1	0	5	2	9						IPR	IPR006342	Domain Methyltransferase FkbM	15	Pfam	PF05050	Methyltransferase FkbM domain	14	5.33333	0.307692	3.5	0.733333	1.48645	17.3333	2.57143	12.2727	29.25	Cgiga_XP_011422010.2, Cgiga_XP_019921186.2, Cgiga_XP_034316378.1, Cgiga_XP_034320383.1, Cgiga_XP_034320399.1	Cvirg_XP_022298173.1, Cvirg_XP_022312207.1		OedRl_FUN_009558-T1, OedRl_FUN_009561-T1, OedRl_FUN_022405-T1, OedRl_FUN_030900-T1, OedRl_FUN_031979-T1, OedRl_FUN_037995-T1, OedRl_FUN_038584-T1, OedRl_FUN_038646-T1, OedRl_FUN_038648-T1	uncharacterized protein LOC105324593 isoform X1	Ancestral Ostreidae expansion only
OG0018392	11.25	0	0	0	0	0	0	0	0	0	0	0	0	1	2	1	3	7	GO	GO:0016021	integral component of membrane	7	IPR	IPR011701	Family Major facilitator superfamily	7	Pfam	PF07690	Major Facilitator Superfamily	7	2	0.0769231	1.5	0.266667	0.593617	26	2	11.25	39	Cgiga_XP_011443202.2, Cgiga_XP_034329598.1	Cvirg_XP_022337562.1		OedRl_FUN_034235-T1, OedRl_FUN_034236-T1, OedRl_FUN_034237-T1	monocarboxylate transporter 13	Ancestral Ostreidae expansion only
OG0001955	10.71	2	0	0	0	1	0	0	0	0	0	0	5	2	6	5	15	36	GO	GO:0005509	calcium ion binding	24	IPR	IPR000742	Domain EGF-like domain	26	Pfam	PF00008	EGF-like domain	26	8.66667	0.769231	5.5	1.4	2.16465	11.2667	2.72727	10.7143	19.5	Cgiga_XP_011450945.2, Cgiga_XP_011453717.2, Cgiga_XP_034304518.1, Cgiga_XP_034304522.1, Cgiga_XP_034304523.1, Cgiga_XP_034304524.1	Cvirg_XP_022300450.1, Cvirg_XP_022300454.1, Cvirg_XP_022300455.1, Cvirg_XP_022300456.1, Cvirg_XP_022300910.1		OedRl_FUN_031792-T1, OedRl_FUN_032470-T1, OedRl_FUN_032471-T1, OedRl_FUN_033834-T1, OedRl_FUN_033835-T1, OedRl_FUN_033836-T1, OedRl_FUN_033841-T1, OedRl_FUN_033844-T1, OedRl_FUN_033855-T1, OedRl_FUN_033867-T1, OedRl_FUN_033868-T1, OedRl_FUN_033872-T1, OedRl_FUN_036676-T1, OedRl_FUN_036703-T1, OedRl_FUN_038039-T1	neurogenic locus notch homolog protein 1-like	Ancestral Ostreidae expansion only
OG0021771	10	0	0	0	0	0	0	0	0	0	0	0	1	0	1	1	2	5	GO	GO:0008270	zinc ion binding	3	IPR	IPR000315	Domain B-box-type zinc finger	3	Pfam	PF00643	B-box zinc finger	3	1.33333	0.0769231	1	0.2	0.414039	17.3333	2	10	26	Cgiga_XP_034328863.1	Cvirg_XP_022288690.1		OedRl_FUN_035888-T1, OedRl_FUN_035889-T1	tripartite motif-containing protein 45-like	Ancestral Ostreidae expansion only
OG0021730	10	0	0	0	0	0	0	0	0	0	0	0	1	0	1	1	2						IPR	IPR003609	Domain PAN/Apple domain	1	Pfam	PF13385	Concanavalin A-like lectin/glucanases superfamily	1	1.33333	0.0769231	1	0.2	0.414039	17.3333	2	10	26	Cgiga_XP_019928982.2	Cvirg_XP_022322072.1		OedRl_FUN_019010-T1, OedRl_FUN_020251-T1	uncharacterized threonine-rich GPI-anchored glycoprotein PJ4664.02	Ancestral Ostreidae expansion only
OG0021653	10	0	0	0	0	0	0	0	0	0	0	0	1	0	1	1	2	5	GO	GO:0008270	zinc ion binding	4	IPR	IPR000315	Domain B-box-type zinc finger	4	Pfam	PF00643	B-box zinc finger	4	1.33333	0.0769231	1	0.2	0.414039	17.3333	2	10	26	Cgiga_XP_011443815.2	Cvirg_XP_022289104.1		OedRl_FUN_024601-T1, OedRl_FUN_043485-T1	tripartite motif-containing protein 2	Ancestral Ostreidae expansion only
OG0021652	10	0	0	0	0	0	0	0	0	0	0	0	1	0	1	1	2						IPR	IPR031981	Domain Mitochondria-eating protein, C-terminal domain	5	Pfam	PF16026	Mitochondria-eating protein	5	1.33333	0.0769231	1	0.2	0.414039	17.3333	2	10	26	Cgiga_XP_011443342.2	Cvirg_XP_022322055.1		OedRl_FUN_017845-T1, OedRl_FUN_017845-T2	uncharacterized protein LOC105339471 isoform X1	Ancestral Ostreidae expansion only
OG0021443	10	0	0	0	0	0	0	0	0	0	0	0	1	0	1	1	2						IPR	IPR006573	Domain Neuralized homology repeat (NHR) domain	5	Pfam	PF07177	Neuralized	5	1.33333	0.0769231	1	0.2	0.414039	17.3333	2	10	26	Cgiga_XP_011415378.2	Cvirg_XP_022290913.1		OedRl_FUN_014458-T1, OedRl_FUN_014458-T2	uncharacterized protein LOC105319507	Ancestral Ostreidae expansion only
OG0021522	10	0	0	0	0	0	0	0	0	0	0	0	1	0	1	1	2						IPR	IPR002035	Domain von Willebrand factor, type A	5	Pfam	PF00092	von Willebrand factor type A domain	5	1.33333	0.0769231	1	0.2	0.414039	17.3333	2	10	26	Cgiga_XP_034338983.1	Cvirg_XP_022340463.1		OedRl_FUN_003988-T1, OedRl_FUN_003989-T1	collagen alpha-1(XII) chain isoform X1	Ancestral Ostreidae expansion only
OG0002569	9.47	1	0	0	0	0	0	3	2	0	0	3	0	0	6	4	12						IPR	IPR006928	Domain Herpesvirus large tegument protein, USP domain	3	Pfam	PF04843	Herpesvirus tegument protein, N-terminal conserved region	3	7.33333	0.692308	5	1.26667	1.90738	10.5926	2.4	9.47368	17.3333	Cgiga_XP_011440225.3, Cgiga_XP_019926604.2, Cgiga_XP_034314251.1, Cgiga_XP_034315972.1, Cgiga_XP_034316757.1, Cgiga_XP_034317165.1	Cvirg_XP_022288394.1, Cvirg_XP_022306159.1, Cvirg_XP_022311123.1, Cvirg_XP_022344844.1	Pmaxi_XP_033731737.1, Pmaxi_XP_033759143.1, Pmaxi_XP_033760262.1	OedRl_FUN_003443-T1, OedRl_FUN_003667-T1, OedRl_FUN_003854-T1, OedRl_FUN_011571-T1, OedRl_FUN_029062-T1, OedRl_FUN_030129-T1, OedRl_FUN_038895-T1, OedRl_FUN_041590-T1, OedRl_FUN_042547-T1, OedRl_FUN_043716-T1, OedRl_FUN_045084-T1, OedRl_FUN_045508-T1	uncharacterized protein LOC105337275	Ancestral Ostreidae expansion only
OG0005681	9.23	0	0	0	0	0	0	0	0	0	0	0	3	3	2	5	8	21	GO	GO:0004930	G protein-coupled receptor activity	21	IPR	IPR000276	Family G protein-coupled receptor, rhodopsin-like	21	Pfam	PF00001	7 transmembrane receptor (rhodopsin family)	21	5	0.461538	3.5	0.866667	1.59762	10.8333	2.28571	9.23077	17.3333	Cgiga_XP_011419350.2, Cgiga_XP_034308489.1	Cvirg_XP_022301066.1, Cvirg_XP_022303089.1, Cvirg_XP_022303117.1, Cvirg_XP_022329015.1, Cvirg_XP_022331818.1		OedRl_FUN_032693-T1, OedRl_FUN_032694-T1, OedRl_FUN_034685-T1, OedRl_FUN_041518-T1, OedRl_FUN_041524-T1, OedRl_FUN_042140-T1, OedRl_FUN_043157-T1, OedRl_FUN_043162-T1	melanocyte-stimulating hormone receptor-like	Ancestral Ostreidae expansion only
OG0000635	8.7	6	1	1	0	2	0	0	10	2	1	0	1	1	21	4	29	79	GO	GO:0004930	G protein-coupled receptor activity	1	IPR	IPR000276	Family G protein-coupled receptor, rhodopsin-like	1	Pfam	PF00001	7 transmembrane receptor (rhodopsin family)	1	18	1.92308	12.5	3.33333	5.60187	9.36	2.32	8.7	15.08	Cgiga_XP_034300564.1, Cgiga_XP_034300793.1, Cgiga_XP_034315253.1, Cgiga_XP_034315256.1, Cgiga_XP_034315268.1, Cgiga_XP_034315289.1, Cgiga_XP_034315307.1, Cgiga_XP_034315421.1, Cgiga_XP_034316055.1, Cgiga_XP_034316232.1, Cgiga_XP_034318667.1, Cgiga_XP_034318805.1, Cgiga_XP_034318924.1, Cgiga_XP_034319610.1, Cgiga_XP_034319910.1, Cgiga_XP_034321670.1, Cgiga_XP_034322637.1, Cgiga_XP_034322831.1, Cgi…	Cvirg_XP_022291795.1, Cvirg_XP_022301945.1, Cvirg_XP_022307838.1, Cvirg_XP_022312725.1		OedRl_FUN_002296-T1, OedRl_FUN_011058-T1, OedRl_FUN_011325-T1, OedRl_FUN_012278-T1, OedRl_FUN_012288-T1, OedRl_FUN_012380-T1, OedRl_FUN_012475-T1, OedRl_FUN_012879-T1, OedRl_FUN_016204-T1, OedRl_FUN_017599-T1, OedRl_FUN_026359-T1, OedRl_FUN_030797-T1, OedRl_FUN_031878-T1, OedRl_FUN_032866-T1, OedRl_FUN_032954-T1, OedRl_FUN_033546-T1, OedRl_FUN_033569-T1, OedRl_FUN_037878-T1, OedRl_FUN_040195-T1, …	uncharacterized protein LOC117681201	Ancestral Ostreidae expansion only
OG0015022	8.57	0	0	0	1	0	0	0	0	0	0	1	0	0	4	1	4	11	GO	GO:0005515	protein binding	5	IPR	IPR001810	Domain F-box domain	5	Pfam	PF12937	F-box-like	5	3	0.153846	2.5	0.466667	1.0601	19.5	1.6	8.57143	26	Cgiga_XP_034307840.1, Cgiga_XP_034310654.1, Cgiga_XP_034318879.1, Cgiga_XP_034330229.1	Cvirg_XP_022324351.1	Pmaxi_XP_033729909.1	OedRl_FUN_027023-T1, OedRl_FUN_034444-T1, OedRl_FUN_036693-T1, OedRl_FUN_037785-T1	uncharacterized protein LOC117683116	Ancestral Ostreidae expansion only
OG0000714	8.3	8	0	0	0	0	0	0	1	0	0	0	3	10	8	17	26						IPR	IPR012816	Domain NADAR	56	Pfam	PF08719	NADAR domain	56	17	1.69231	12.5	3.13333	5.20805	10.0455	2.08	8.29787	15.3636	Cgiga_XP_011438753.2, Cgiga_XP_034316448.1, Cgiga_XP_034319294.1, Cgiga_XP_034330552.1, Cgiga_XP_034336131.1, Cgiga_XP_034339141.1, Cgiga_XP_034339150.1, Cgiga_XP_034339164.1	Cvirg_XP_022290267.1, Cvirg_XP_022292888.1, Cvirg_XP_022297090.1, Cvirg_XP_022298556.1, Cvirg_XP_022298558.1, Cvirg_XP_022300690.1, Cvirg_XP_022300791.1, Cvirg_XP_022302838.1, Cvirg_XP_022307746.1, Cvirg_XP_022310389.1, Cvirg_XP_022310697.1, Cvirg_XP_022314357.1, Cvirg_XP_022316717.1, Cvirg_XP_022322946.1, Cvirg_XP_022324208.1, Cvirg_XP_022334049.1, Cvirg_XP_022342114.1		OedRl_FUN_001226-T1, OedRl_FUN_002891-T1, OedRl_FUN_004328-T1, OedRl_FUN_007928-T1, OedRl_FUN_008435-T1, OedRl_FUN_008803-T1, OedRl_FUN_009909-T1, OedRl_FUN_012915-T1, OedRl_FUN_014007-T1, OedRl_FUN_015616-T1, OedRl_FUN_015626-T1, OedRl_FUN_017654-T1, OedRl_FUN_017731-T1, OedRl_FUN_022758-T1, OedRl_FUN_024228-T1, OedRl_FUN_024638-T1, OedRl_FUN_025691-T1, OedRl_FUN_025700-T1, OedRl_FUN_029863-T1, …	uncharacterized protein LOC105336225	Ancestral Ostreidae expansion only
OG0004561	8	0	0	0	0	0	0	0	0	0	0	0	0	1	8	6	8	23	GO	GO:0004930	G protein-coupled receptor activity	15	IPR	IPR000832	Family GPCR, family 2, secretin-like	15	Pfam	PF00002	7 transmembrane receptor (Secretin family)	15	7.33333	0.0769231	7	1	2.47848	95.3333	1.14286	8	104	Cgiga_XP_011431564.3, Cgiga_XP_019918392.2, Cgiga_XP_019924072.2, Cgiga_XP_019926650.2, Cgiga_XP_034313790.1, Cgiga_XP_034313792.1, Cgiga_XP_034313793.1, Cgiga_XP_034313795.1	Cvirg_XP_022313279.1, Cvirg_XP_022313973.1, Cvirg_XP_022314195.1, Cvirg_XP_022314392.1, Cvirg_XP_022314433.1, Cvirg_XP_022318460.1		OedRl_FUN_006741-T1, OedRl_FUN_006742-T1, OedRl_FUN_006745-T1, OedRl_FUN_006852-T1, OedRl_FUN_006853-T1, OedRl_FUN_006854-T1, OedRl_FUN_006858-T1, OedRl_FUN_041731-T1	uncharacterized protein LOC105331170	Ancestral Ostreidae expansion only
OG0000202	7.57	7	1	8	5	0	4	5	1	1	1	14	2	3	28	23	52						IPR	IPR028002	Domain Myb/SANT-like DNA-binding domain 5	90	Pfam	PF13873	Myb/SANT-like DNA-binding domain	90	34.3333	4	25.5	6.86667	8.44196	8.58333	2.03922	7.57282	13	Cgiga_XP_011418281.2, Cgiga_XP_019921060.2, Cgiga_XP_034301546.1, Cgiga_XP_034305624.1, Cgiga_XP_034305769.1, Cgiga_XP_034306103.1, Cgiga_XP_034307481.1, Cgiga_XP_034310101.1, Cgiga_XP_034311846.1, Cgiga_XP_034316781.1, Cgiga_XP_034316855.1, Cgiga_XP_034318462.1, Cgiga_XP_034319454.1, Cgiga_XP_034319721.1, Cgiga_XP_034319724.1, Cgiga_XP_034320423.1, Cgiga_XP_034321140.1, Cgiga_XP_034321953.1, Cgi…	Cvirg_XP_022286824.1, Cvirg_XP_022287545.1, Cvirg_XP_022290345.1, Cvirg_XP_022290438.1, Cvirg_XP_022292720.1, Cvirg_XP_022296378.1, Cvirg_XP_022297853.1, Cvirg_XP_022304341.1, Cvirg_XP_022307568.1, Cvirg_XP_022308004.1, Cvirg_XP_022309469.1, Cvirg_XP_022311398.1, Cvirg_XP_022312048.1, Cvirg_XP_022318689.1, Cvirg_XP_022319877.1, Cvirg_XP_022321084.1, Cvirg_XP_022331271.1, Cvirg_XP_022335447.1, Cvi…	Pmaxi_XP_033728066.1, Pmaxi_XP_033729689.1, Pmaxi_XP_033733100.1, Pmaxi_XP_033736826.1, Pmaxi_XP_033738224.1, Pmaxi_XP_033743680.1, Pmaxi_XP_033747505.1, Pmaxi_XP_033750281.1, Pmaxi_XP_033754377.1, Pmaxi_XP_033755667.1, Pmaxi_XP_033758776.1, Pmaxi_XP_033758835.1, Pmaxi_XP_033760251.1, Pmaxi_XP_033763154.1	OedRl_FUN_002297-T1, OedRl_FUN_002384-T1, OedRl_FUN_002584-T1, OedRl_FUN_003696-T1, OedRl_FUN_003926-T1, OedRl_FUN_005902-T1, OedRl_FUN_007035-T1, OedRl_FUN_007535-T1, OedRl_FUN_009759-T1, OedRl_FUN_010337-T1, OedRl_FUN_011617-T1, OedRl_FUN_011997-T1, OedRl_FUN_013158-T1, OedRl_FUN_014654-T1, OedRl_FUN_014664-T1, OedRl_FUN_014976-T1, OedRl_FUN_014988-T1, OedRl_FUN_015073-T1, OedRl_FUN_015611-T1, …	myb/SANT-like DNA-binding domain-containing protein 4	Ancestral Ostreidae expansion only
OG0019619	7.5	0	0	0	0	0	0	1	0	0	0	0	0	0	1	2	2	6	GO	GO:0003676	nucleic acid binding	6	IPR	IPR013087	Domain Zinc finger C2H2-type	6	Pfam	PF00096	Zinc finger, C2H2 type	6	1.66667	0.0769231	1.5	0.266667	0.593617	21.6667	1.33333	7.5	26	Cgiga_XP_011416519.2	Cvirg_XP_022321410.1, Cvirg_XP_022328300.1		OedRl_FUN_042840-T1, OedRl_FUN_042896-T1	gastrula zinc finger protein XlCGF8.2DB	Ancestral Ostreidae expansion only
OG0019787	7.5	0	0	0	0	0	0	0	0	0	0	0	2	0	1	1	2	6	GO	GO:0005509	calcium ion binding	1	IPR	IPR002048	Domain EF-hand domain	1	Pfam	PF13499	EF-hand domain pair	1	1.33333	0.153846	1	0.266667	0.593617	8.66667	2	7.5	13	Cgiga_XP_011452217.2	Cvirg_XP_022327320.1		OedRl_FUN_017336-T1, OedRl_FUN_017338-T1	uncharacterized protein LOC105345683 isoform X1	Ancestral Ostreidae expansion only
OG0019606	7.5	0	0	0	0	0	0	0	0	0	0	0	1	0	2	1	2						IPR	IPR002861	Domain Reeler domain	1	Pfam	PF02014	Reeler domain	1	1.66667	0.0769231	1.5	0.266667	0.593617	21.6667	1.33333	7.5	26	Cgiga_XP_011414605.2, Cgiga_XP_034330276.1	Cvirg_XP_022343331.1		OedRl_FUN_036172-T1, OedRl_FUN_043452-T1	uncharacterized protein LOC105318967	Ancestral Ostreidae expansion only
OG0019732	7.5	0	0	1	0	0	0	1	0	0	0	0	0	0	1	1	2						IPR	IPR035234	Domain IgGFc-binding protein, N-terminal	6	Pfam	PF17517	IgGFc binding protein	6	1.33333	0.153846	1	0.266667	0.457738	8.66667	2	7.5	13	Cgiga_XP_034313193.1	Cvirg_XP_022314290.1		OedRl_FUN_009663-T1, OedRl_FUN_009667-T1	uncharacterized protein LOC105336128 isoform X1	Ancestral Ostreidae expansion only
OG0012517	7.5	0	0	0	1	0	0	0	0	0	0	0	0	1	4	4	5						IPR	IPR002035	Domain von Willebrand factor, type A	10	Pfam	PF00092	von Willebrand factor type A domain	10	4.33333	0.153846	4	0.666667	1.39728	28.1667	1.25	7.5	32.5	Cgiga_XP_034331685.1, Cgiga_XP_034331763.1, Cgiga_XP_034331764.1, Cgiga_XP_034334271.1	Cvirg_XP_022291881.1, Cvirg_XP_022293414.1, Cvirg_XP_022293415.1, Cvirg_XP_022293419.1		OedRl_FUN_014971-T1, OedRl_FUN_014972-T1, OedRl_FUN_014989-T1, OedRl_FUN_044262-T1, OedRl_FUN_044263-T1	uncharacterized protein LOC117690945	Ancestral Ostreidae expansion only
OG0019609	7.5	0	0	0	0	0	0	0	0	0	0	0	1	0	1	2	2						IPR	IPR004302	Domain Cellulose/chitin-binding protein, N-terminal	3	Pfam	PF03067	Lytic polysaccharide mono-oxygenase, cellulose-degrading	3	1.66667	0.0769231	1.5	0.266667	0.593617	21.6667	1.33333	7.5	26	Cgiga_XP_011414870.2	Cvirg_XP_022307714.1, Cvirg_XP_022307777.1		OedRl_FUN_039738-T1, OedRl_FUN_039739-T1	serine-rich adhesin for platelets	Ancestral Ostreidae expansion only
OG0019760	7.5	0	0	0	0	0	0	0	0	0	2	0	0	0	1	1	2						IPR	IPR020864	Domain Membrane attack complex component/perforin (MACPF) domain	2	Pfam	PF01823	MAC/Perforin domain	2	1.33333	0.153846	1	0.266667	0.593617	8.66667	2	7.5	13	Cgiga_XP_034323673.1	Cvirg_XP_022328791.1		OedRl_FUN_009548-T1, OedRl_FUN_029094-T1	uncharacterized protein LOC105341484	Ancestral Ostreidae expansion only
OG0012424	7.5	0	0	0	0	0	0	0	0	0	0	0	3	0	3	4	5	15	GO	GO:0006470	protein dephosphorylation	7	IPR	IPR000242	Domain PTP type protein phosphatase	7	Pfam	PF00102	Protein-tyrosine phosphatase	7	4	0.230769	3.5	0.666667	1.39728	17.3333	1.42857	7.5	21.6667	Cgiga_XP_011421993.2, Cgiga_XP_034313029.1, Cgiga_XP_034313032.1	Cvirg_XP_022315007.1, Cvirg_XP_022315011.1, Cvirg_XP_022315013.1, Cvirg_XP_022315014.1		OedRl_FUN_009385-T1, OedRl_FUN_009387-T1, OedRl_FUN_009389-T1, OedRl_FUN_009392-T1, OedRl_FUN_009418-T1	protein eyes shut homolog	Ancestral Ostreidae expansion only
OG0019739	7.5	0	0	0	0	0	0	0	0	0	0	0	2	0	1	1	2						IPR	IPR011641	Domain Tyrosine-protein kinase ephrin type A/B receptor-like	5	Pfam	PF07699	Tyrosine-protein kinase ephrin type A/B receptor-like	5	1.33333	0.153846	1	0.266667	0.593617	8.66667	2	7.5	13	Cgiga_XP_034303256.1	Cvirg_XP_022327966.1		OedRl_FUN_019386-T1, OedRl_FUN_019387-T1	uncharacterized protein LOC105338132 isoform X1	Ancestral Ostreidae expansion only
OG0002023	7.5	0	0	0	0	0	0	0	0	0	0	0	3	0	9	12	12						IPR	IPR012985	Family Peptidase S64, Ssy5	4	Pfam	PF08192	Peptidase family S64	4	11	0.230769	10.5	1.6	3.73784	47.6667	1.14286	7.5	52	Cgiga_XP_019928980.2, Cgiga_XP_034316396.1, Cgiga_XP_034316853.1, Cgiga_XP_034318471.1, Cgiga_XP_034319005.1, Cgiga_XP_034320431.1, Cgiga_XP_034321509.1, Cgiga_XP_034322131.1, Cgiga_XP_034322338.1	Cvirg_XP_022291103.1, Cvirg_XP_022291164.1, Cvirg_XP_022291275.1, Cvirg_XP_022291754.1, Cvirg_XP_022294018.1, Cvirg_XP_022294029.1, Cvirg_XP_022294298.1, Cvirg_XP_022294338.1, Cvirg_XP_022303612.1, Cvirg_XP_022309104.1, Cvirg_XP_022309871.1, Cvirg_XP_022310910.1		OedRl_FUN_022393-T1, OedRl_FUN_037817-T1, OedRl_FUN_037992-T1, OedRl_FUN_038118-T1, OedRl_FUN_038119-T1, OedRl_FUN_039319-T1, OedRl_FUN_039320-T1, OedRl_FUN_039321-T1, OedRl_FUN_039940-T1, OedRl_FUN_039943-T1, OedRl_FUN_039950-T1, OedRl_FUN_039952-T1	uncharacterized protein LOC105343624 isoform X1	Ancestral Ostreidae expansion only
OG0014413	7.5	0	2	0	0	0	0	0	0	0	1	0	1	0	2	2	4						IPR	IPR002018	Domain Carboxylesterase, type B	12	Pfam	PF00135	Carboxylesterase family	12	2.66667	0.307692	2	0.533333	0.833809	8.66667	2	7.5	13	Cgiga_XP_011432894.3, Cgiga_XP_034300123.1	Cvirg_XP_022303471.1, Cvirg_XP_022342419.1		OedRl_FUN_004016-T1, OedRl_FUN_004018-T1, OedRl_FUN_030564-T1, OedRl_FUN_030565-T1	acetylcholinesterase	Ancestral Ostreidae expansion only
OG0019775	7.5	0	0	0	0	0	0	1	0	0	0	0	0	0	1	2	2	6	GO	GO:0003676	nucleic acid binding	6	IPR	IPR013087	Domain Zinc finger C2H2-type	6	Pfam	PF00096	Zinc finger, C2H2 type	6	1.66667	0.0769231	1.5	0.266667	0.593617	21.6667	1.33333	7.5	26	Cgiga_XP_011449333.3	Cvirg_XP_022289814.1, Cvirg_XP_022290073.1		OedRl_FUN_011201-T1, OedRl_FUN_030485-T1	zinc finger protein 665	Ancestral Ostreidae expansion only
OG0011407	6.82	0	0	0	0	0	0	0	0	0	0	0	3	0	4	4	5	16	GO	GO:0005515	protein binding	14	IPR	IPR004046	Domain Glutathione S-transferase, C-terminal	16	Pfam	PF14497	Glutathione S-transferase, C-terminal domain	16	4.33333	0.230769	4	0.733333	1.53375	18.7778	1.25	6.81818	21.6667	Cgiga_XP_011436268.2, Cgiga_XP_011453498.1, Cgiga_XP_034338614.1, Cgiga_XP_034338615.1	Cvirg_XP_022338767.1, Cvirg_XP_022338768.1, Cvirg_XP_022343675.1, Cvirg_XP_022345613.1		OedRl_FUN_001062-T1, OedRl_FUN_003380-T1, OedRl_FUN_003381-T1, OedRl_FUN_003601-T1, OedRl_FUN_003602-T1	glutathione S-transferase	Ancestral Ostreidae expansion only
OG0000206	6.45	8	1	2	3	4	1	3	2	1	0	11	5	0	39	27	46	153	GO	GO:0005634	nucleus	1	IPR	IPR040947	Domain Short myomegalin-like EB1 binding protein, N-terminal	4	Pfam	PF18615	Short myomegalin-like EB1 binding proteins, N-terminal domain	4	37.3333	3.15385	33	7.13333	11.1539	11.8374	1.39394	6.4486	14.5854	Cgiga_XP_011428868.2, Cgiga_XP_011442756.2, Cgiga_XP_011443742.3, Cgiga_XP_019922738.2, Cgiga_XP_034305078.1, Cgiga_XP_034309719.1, Cgiga_XP_034315311.1, Cgiga_XP_034315395.1, Cgiga_XP_034315468.1, Cgiga_XP_034315481.1, Cgiga_XP_034315940.1, Cgiga_XP_034316025.1, Cgiga_XP_034316214.1, Cgiga_XP_034316240.1, Cgiga_XP_034316694.1, Cgiga_XP_034316775.1, Cgiga_XP_034316822.1, Cgiga_XP_034318913.1, Cgi…	Cvirg_XP_022286341.1, Cvirg_XP_022287146.1, Cvirg_XP_022287265.1, Cvirg_XP_022288497.1, Cvirg_XP_022289948.1, Cvirg_XP_022289957.1, Cvirg_XP_022290589.1, Cvirg_XP_022291296.1, Cvirg_XP_022292468.1, Cvirg_XP_022293301.1, Cvirg_XP_022294947.1, Cvirg_XP_022294948.1, Cvirg_XP_022299781.1, Cvirg_XP_022306547.1, Cvirg_XP_022310224.1, Cvirg_XP_022310689.1, Cvirg_XP_022311474.1, Cvirg_XP_022311948.1, Cvi…	Pmaxi_XP_033724660.1, Pmaxi_XP_033724870.1, Pmaxi_XP_033724871.1, Pmaxi_XP_033728742.1, Pmaxi_XP_033734347.1, Pmaxi_XP_033745059.1, Pmaxi_XP_033745062.1, Pmaxi_XP_033745242.1, Pmaxi_XP_033753183.1, Pmaxi_XP_033754628.1, Pmaxi_XP_033760825.1	OedRl_FUN_001734-T1, OedRl_FUN_006176-T1, OedRl_FUN_006520-T1, OedRl_FUN_008765-T1, OedRl_FUN_009820-T1, OedRl_FUN_010160-T1, OedRl_FUN_011824-T1, OedRl_FUN_011984-T1, OedRl_FUN_012158-T1, OedRl_FUN_012161-T1, OedRl_FUN_012622-T1, OedRl_FUN_012623-T1, OedRl_FUN_014012-T1, OedRl_FUN_014270-T1, OedRl_FUN_014286-T1, OedRl_FUN_014563-T1, OedRl_FUN_014948-T1, OedRl_FUN_015717-T1, OedRl_FUN_015729-T1, …	uncharacterized protein LOC105329354 isoform X1	Ancestral Ostreidae expansion only
OG0015674	6.43	0	0	0	1	0	0	0	0	0	0	1	1	1	1	2	3	10	GO	GO:0020037	heme binding	8	IPR	IPR000971	Domain Globin	8	Pfam	PF00042	Globin	8	2	0.307692	1.5	0.466667	0.63994	6.5	2	6.42857	9.75	Cgiga_XP_011451528.1	Cvirg_XP_022312376.1, Cvirg_XP_022334270.1	Pmaxi_XP_033735690.1	OedRl_FUN_026239-T1, OedRl_FUN_026240-T1, OedRl_FUN_026242-T1	uncharacterized protein LOC105345164	Ancestral Ostreidae expansion only
OG0000151	6.31	1	0	0	0	0	1	1	0	1	1	0	2	0	69	50	53						IPR	IPR002049	Domain Laminin EGF domain	2	Pfam	PF00053	Laminin EGF domain	2	57.3333	0.538462	59.5	8.4	21.0638	106.476	0.890756	6.30952	98.4286	Cgiga_XP_011415281.2, Cgiga_XP_011420363.2, Cgiga_XP_011421917.2, Cgiga_XP_011424979.2, Cgiga_XP_011425259.2, Cgiga_XP_011427316.2, Cgiga_XP_011452067.2, Cgiga_XP_011454287.2, Cgiga_XP_019919330.2, Cgiga_XP_019924862.2, Cgiga_XP_034308687.1, Cgiga_XP_034308689.1, Cgiga_XP_034308690.1, Cgiga_XP_034308996.1, Cgiga_XP_034309063.1, Cgiga_XP_034309098.1, Cgiga_XP_034309244.1, Cgiga_XP_034309251.1, Cgi…	Cvirg_XP_022286421.1, Cvirg_XP_022286510.1, Cvirg_XP_022286688.1, Cvirg_XP_022286689.1, Cvirg_XP_022287012.1, Cvirg_XP_022287187.1, Cvirg_XP_022287203.1, Cvirg_XP_022287751.1, Cvirg_XP_022288585.1, Cvirg_XP_022288912.1, Cvirg_XP_022289120.1, Cvirg_XP_022289432.1, Cvirg_XP_022289728.1, Cvirg_XP_022289737.1, Cvirg_XP_022289812.1, Cvirg_XP_022289820.1, Cvirg_XP_022290064.1, Cvirg_XP_022290070.1, Cvi…		OedRl_FUN_002379-T1, OedRl_FUN_011406-T1, OedRl_FUN_012102-T1, OedRl_FUN_012104-T1, OedRl_FUN_012113-T1, OedRl_FUN_012114-T1, OedRl_FUN_012118-T1, OedRl_FUN_012125-T1, OedRl_FUN_012145-T1, OedRl_FUN_012147-T1, OedRl_FUN_012168-T1, OedRl_FUN_012207-T1, OedRl_FUN_012217-T1, OedRl_FUN_012224-T1, OedRl_FUN_012424-T1, OedRl_FUN_012854-T1, OedRl_FUN_012855-T1, OedRl_FUN_012860-T1, OedRl_FUN_013165-T1, …	uncharacterized protein LOC105319438	Ancestral Ostreidae expansion only
OG0000274	6.29	0	0	2	3	1	1	12	18	5	3	5	5	5	24	9	39	132	GO	GO:0046983	protein dimerization activity	1	IPR	IPR013520	Domain Exonuclease, RNase T/DNA polymerase III	49	Pfam	PF00929	Exonuclease	49	24	4.61538	16.5	6.2	6.93026	5.2	2.36364	6.29032	8.45	Cgiga_XP_011422935.3, Cgiga_XP_019923882.2, Cgiga_XP_034302786.1, Cgiga_XP_034306107.1, Cgiga_XP_034308504.1, Cgiga_XP_034308553.1, Cgiga_XP_034310094.1, Cgiga_XP_034310098.1, Cgiga_XP_034312625.1, Cgiga_XP_034316365.1, Cgiga_XP_034316644.1, Cgiga_XP_034316662.1, Cgiga_XP_034319060.1, Cgiga_XP_034319158.1, Cgiga_XP_034319159.1, Cgiga_XP_034320972.1, Cgiga_XP_034322396.1, Cgiga_XP_034322600.1, Cgi…	Cvirg_XP_022287399.1, Cvirg_XP_022289573.1, Cvirg_XP_022300524.1, Cvirg_XP_022301203.1, Cvirg_XP_022303975.1, Cvirg_XP_022305224.1, Cvirg_XP_022311736.1, Cvirg_XP_022319114.1, Cvirg_XP_022331572.1	Pmaxi_XP_033724552.1, Pmaxi_XP_033739144.1, Pmaxi_XP_033759588.1, Pmaxi_XP_033759590.1, Pmaxi_XP_033763432.1	OedRl_FUN_002126-T1, OedRl_FUN_002635-T1, OedRl_FUN_002636-T1, OedRl_FUN_002868-T1, OedRl_FUN_002899-T1, OedRl_FUN_003997-T1, OedRl_FUN_003998-T1, OedRl_FUN_005810-T1, OedRl_FUN_010301-T1, OedRl_FUN_010382-T1, OedRl_FUN_012389-T1, OedRl_FUN_012819-T1, OedRl_FUN_012820-T1, OedRl_FUN_014410-T1, OedRl_FUN_015297-T1, OedRl_FUN_017189-T1, OedRl_FUN_019340-T1, OedRl_FUN_023415-T1, OedRl_FUN_028225-T1, …	DNA polymerase III PolC-type-like	Ancestral Ostreidae expansion only
OG0009948	6.25	0	0	0	0	0	0	0	0	1	0	0	3	0	3	5	5	17	GO	GO:0005515	protein binding	2	IPR	IPR013098	Domain Immunoglobulin I-set	2	Pfam	PF13927	Immunoglobulin domain	12	4.33333	0.307692	4	0.8	1.56753	14.0833	1.25	6.25	16.25	Cgiga_XP_011442735.2, Cgiga_XP_034303138.1, Cgiga_XP_034303140.1	Cvirg_XP_022304400.1, Cvirg_XP_022321311.1, Cvirg_XP_022321356.1, Cvirg_XP_022328384.1, Cvirg_XP_022328644.1		OedRl_FUN_017207-T1, OedRl_FUN_017208-T1, OedRl_FUN_017211-T1, OedRl_FUN_017212-T1, OedRl_FUN_017213-T1	neural cell adhesion molecule 2	Ancestral Ostreidae expansion only
OG0010021	6.25	0	0	0	0	0	0	0	0	0	0	0	2	0	5	5	5	17	GO	GO:0003677	DNA binding	1	IPR	IPR004878	Family Otopetrin	14	Pfam	PF03189	Otopetrin	14	5	0.153846	5	0.8	1.78085	32.5	1	6.25	32.5	Cgiga_XP_019925366.2, Cgiga_XP_019927800.1, Cgiga_XP_034328668.1, Cgiga_XP_034329819.1, Cgiga_XP_034329820.1	Cvirg_XP_022287472.1, Cvirg_XP_022287476.1, Cvirg_XP_022290021.1, Cvirg_XP_022337715.1, Cvirg_XP_022346047.1		OedRl_FUN_035411-T1, OedRl_FUN_035412-T1, OedRl_FUN_035418-T1, OedRl_FUN_036068-T1, OedRl_FUN_036069-T1	uncharacterized protein LOC109619544	Ancestral Ostreidae expansion only
OG0018400	6	0	0	0	1	0	0	0	0	0	0	2	0	0	1	1	2	7	GO	GO:0030246	carbohydrate binding	7	IPR	IPR000922	Domain D-galactoside/L-rhamnose binding SUEL lectin domain	7	Pfam	PF02140	Galactose binding lectin domain	7	1.33333	0.230769	1	0.333333	0.617213	5.77778	2	6	8.66667	Cgiga_XP_011447609.2	Cvirg_XP_022296911.1	Pmaxi_XP_033744606.1, Pmaxi_XP_033745024.1	OedRl_FUN_032130-T1, OedRl_FUN_032143-T1	L-rhamnose-binding lectin CSL1	Ancestral Ostreidae expansion only
OG0018371	6	0	0	0	0	0	0	0	0	0	0	0	2	1	1	1	2						IPR	IPR001304	Domain C-type lectin-like	6	Pfam	PF00059	Lectin C-type domain	6	1.33333	0.230769	1	0.333333	0.617213	5.77778	2	6	8.66667	Cgiga_XP_019925410.2	Cvirg_XP_022345478.1		OedRl_FUN_005639-T1, OedRl_FUN_044944-T1	uncharacterized protein LOC105334517	Ancestral Ostreidae expansion only
OG0018355	6	0	0	0	1	0	0	0	0	0	0	1	0	0	1	2	2						IPR	IPR002861	Domain Reeler domain	5	Pfam	PF02014	Reeler domain	5	1.66667	0.153846	1.5	0.333333	0.617213	10.8333	1.33333	6	13	Cgiga_XP_011432070.2	Cvirg_XP_022313548.1, Cvirg_XP_022313908.1	Pmaxi_XP_033738553.1	OedRl_FUN_006253-T1, OedRl_FUN_006594-T1	uncharacterized protein LOC105331533	Ancestral Ostreidae expansion only
OG0003052	6	0	0	0	0	0	0	0	0	0	0	0	1	0	5	14	8						IPR	IPR000859	Domain CUB domain	24	Pfam	PF00431	CUB domain	24	9	0.0769231	9.5	1.33333	3.73529	117	0.842105	6	104	Cgiga_XP_034299391.1, Cgiga_XP_034299392.1, Cgiga_XP_034299401.1, Cgiga_XP_034328027.1, Cgiga_XP_034338191.1	Cvirg_XP_022320848.1, Cvirg_XP_022321346.1, Cvirg_XP_022322662.1, Cvirg_XP_022322664.1, Cvirg_XP_022326203.1, Cvirg_XP_022326204.1, Cvirg_XP_022326208.1, Cvirg_XP_022327090.1, Cvirg_XP_022327092.1, Cvirg_XP_022328096.1, Cvirg_XP_022336137.1, Cvirg_XP_022336405.1, Cvirg_XP_022336417.1, Cvirg_XP_022344206.1		OedRl_FUN_002173-T1, OedRl_FUN_002174-T1, OedRl_FUN_002175-T1, OedRl_FUN_002176-T1, OedRl_FUN_002181-T1, OedRl_FUN_002182-T1, OedRl_FUN_005462-T1, OedRl_FUN_005463-T1	blastula protease 10	Ancestral Ostreidae expansion only
OG0018409	6	0	0	0	0	1	0	0	0	1	0	0	0	1	1	1	2						IPR	IPR000742	Domain EGF-like domain	5	Pfam	PF00008	EGF-like domain	5	1.33333	0.230769	1	0.333333	0.48795	5.77778	2	6	8.66667	Cgiga_XP_011451636.2	Cvirg_XP_022311302.1		OedRl_FUN_039482-T1, OedRl_FUN_039553-T1	coagulation factor XII-like isoform X2	Ancestral Ostreidae expansion only
OG0018294	6	0	0	0	0	0	0	0	0	0	0	0	1	0	1	3	2						IPR	IPR013568	Domain SEFIR domain	5	Pfam	PF08357	SEFIR domain	5	2	0.0769231	2	0.333333	0.816497	26	1	6	26	Cgiga_XP_034317348.1	Cvirg_XP_022300096.1, Cvirg_XP_022302260.1, Cvirg_XP_022302421.1		OedRl_FUN_032027-T1, OedRl_FUN_032030-T1	uncharacterized protein LOC105321138 isoform X1	Ancestral Ostreidae expansion only
OG0013298	6	0	0	0	0	0	0	4	0	0	0	0	0	0	1	5	4	14	GO	GO:0003676	nucleic acid binding	3	IPR	IPR013087	Domain Zinc finger C2H2-type	2	Pfam	PF08284	Retroviral aspartyl protease	2	3.33333	0.307692	3	0.666667	1.58865	10.8333	1.33333	6	13	Cgiga_XP_034331590.1	Cvirg_XP_022300843.1, Cvirg_XP_022300898.1, Cvirg_XP_022301094.1, Cvirg_XP_022301111.1, Cvirg_XP_022322851.1		OedRl_FUN_009351-T1, OedRl_FUN_011429-T1, OedRl_FUN_033842-T1, OedRl_FUN_043815-T1	uncharacterized protein LOC117690875	Ancestral Ostreidae expansion only
OG0018274	6	0	0	0	0	0	0	0	0	0	0	0	2	0	1	2	2						IPR	IPR031981	Domain Mitochondria-eating protein, C-terminal domain	6	Pfam	PF16026	Mitochondria-eating protein	6	1.66667	0.153846	1.5	0.333333	0.723747	10.8333	1.33333	6	13	Cgiga_XP_034303038.1	Cvirg_XP_022320073.1, Cvirg_XP_022320418.1		OedRl_FUN_016940-T1, OedRl_FUN_043722-T1	uncharacterized protein LOC105317975	Ancestral Ostreidae expansion only
OG0018330	6	0	0	0	0	0	0	0	0	1	0	0	0	0	1	3	2	7	GO	GO:0022857	transmembrane transporter activity	1	IPR	IPR006043	Family Nucleobase cation symporter 2 family	1	Pfam	PF00860	Permease family	1	2	0.0769231	2	0.333333	0.816497	26	1	6	26	Cgiga_XP_019922818.2	Cvirg_XP_022340453.1, Cvirg_XP_022342337.1, Cvirg_XP_022342342.1		OedRl_FUN_001367-T1, OedRl_FUN_004291-T1	uncharacterized protein LOC105328294	Ancestral Ostreidae expansion only
OG0018293	6	0	1	0	0	0	0	0	0	0	0	0	0	0	1	3	2						IPR	IPR013126	Family Heat shock protein 70 family	7	Pfam	PF00012	Hsp70 protein	7	2	0.0769231	2	0.333333	0.816497	26	1	6	26	Cgiga_XP_011417520.2	Cvirg_XP_022296012.1, Cvirg_XP_022296427.1, Cvirg_XP_022301505.1		OedRl_FUN_031314-T1, OedRl_FUN_031317-T1	heat shock 70 kDa protein 12A	Ancestral Ostreidae expansion only
OG0001439	5.91	0	0	0	0	11	0	0	4	0	0	0	6	0	6	6	13	46	GO	GO:0042981	regulation of apoptotic process	2	IPR	IPR001315	Domain CARD domain	2	Pfam	PF00619	Caspase recruitment domain	2	8.33333	1.61538	6	2.2	3.50917	5.15873	2.16667	5.90909	8.04762	Cgiga_XP_034301275.1, Cgiga_XP_034313074.1, Cgiga_XP_034319966.1, Cgiga_XP_034334360.1, Cgiga_XP_034334532.1, Cgiga_XP_034339160.1	Cvirg_XP_022290312.1, Cvirg_XP_022290515.1, Cvirg_XP_022292107.1, Cvirg_XP_022292913.1, Cvirg_XP_022313740.1, Cvirg_XP_022331693.1		OedRl_FUN_005043-T1, OedRl_FUN_008734-T1, OedRl_FUN_011446-T1, OedRl_FUN_013215-T1, OedRl_FUN_013427-T1, OedRl_FUN_022634-T1, OedRl_FUN_025595-T1, OedRl_FUN_028388-T1, OedRl_FUN_030250-T1, OedRl_FUN_034978-T1, OedRl_FUN_035402-T1, OedRl_FUN_042020-T1, OedRl_FUN_044597-T1	uncharacterized protein LOC109618304	Ancestral Ostreidae expansion only
OG0000380	5.89	0	1	0	0	0	0	0	0	1	1	0	0	2	27	47	31	110	GO	GO:0005515	protein binding	15	IPR	IPR013162	Domain CD80-like, immunoglobulin C2-set	24	Pfam	PF13927	Immunoglobulin domain	76	35	0.384615	37	5.26667	13.4402	91	0.837838	5.88608	80.6	Cgiga_XP_011421516.2, Cgiga_XP_034299592.1, Cgiga_XP_034299633.1, Cgiga_XP_034299635.1, Cgiga_XP_034299636.1, Cgiga_XP_034300630.1, Cgiga_XP_034300633.1, Cgiga_XP_034300634.1, Cgiga_XP_034300653.1, Cgiga_XP_034301037.1, Cgiga_XP_034302101.1, Cgiga_XP_034302251.1, Cgiga_XP_034303600.1, Cgiga_XP_034303601.1, Cgiga_XP_034303602.1, Cgiga_XP_034303736.1, Cgiga_XP_034303740.1, Cgiga_XP_034303746.1, Cgi…	Cvirg_XP_022286585.1, Cvirg_XP_022286588.1, Cvirg_XP_022287111.1, Cvirg_XP_022287174.1, Cvirg_XP_022287272.1, Cvirg_XP_022287370.1, Cvirg_XP_022287392.1, Cvirg_XP_022287395.1, Cvirg_XP_022287397.1, Cvirg_XP_022287400.1, Cvirg_XP_022289449.1, Cvirg_XP_022289526.1, Cvirg_XP_022289553.1, Cvirg_XP_022289614.1, Cvirg_XP_022290007.1, Cvirg_XP_022290405.1, Cvirg_XP_022290407.1, Cvirg_XP_022290409.1, Cvi…		OedRl_FUN_007541-T1, OedRl_FUN_015694-T1, OedRl_FUN_015702-T1, OedRl_FUN_016923-T1, OedRl_FUN_016924-T1, OedRl_FUN_016925-T1, OedRl_FUN_019015-T1, OedRl_FUN_020494-T1, OedRl_FUN_020627-T1, OedRl_FUN_020628-T1, OedRl_FUN_020640-T1, OedRl_FUN_020654-T1, OedRl_FUN_020656-T1, OedRl_FUN_033137-T1, OedRl_FUN_042549-T1, OedRl_FUN_042552-T1, OedRl_FUN_042935-T1, OedRl_FUN_042944-T1, OedRl_FUN_042948-T1, …	cell adhesion molecule 2 isoform X1	Ancestral Ostreidae expansion only
OG0003760	5.83	0	0	0	0	0	0	0	0	0	0	0	2	0	10	6	7						IPR	IPR013098	Domain Immunoglobulin I-set	2	Pfam	PF07679	Immunoglobulin I-set domain	2	7.66667	0.153846	8	1.2	2.90812	49.8333	0.875	5.83333	45.5	Cgiga_XP_034309250.1, Cgiga_XP_034309365.1, Cgiga_XP_034309369.1, Cgiga_XP_034309372.1, Cgiga_XP_034309378.1, Cgiga_XP_034309380.1, Cgiga_XP_034309381.1, Cgiga_XP_034309384.1, Cgiga_XP_034309387.1, Cgiga_XP_034309493.1	Cvirg_XP_022303869.1, Cvirg_XP_022303870.1, Cvirg_XP_022303872.1, Cvirg_XP_022310599.1, Cvirg_XP_022310602.1, Cvirg_XP_022310604.1		OedRl_FUN_039845-T1, OedRl_FUN_042074-T1, OedRl_FUN_042537-T1, OedRl_FUN_042559-T1, OedRl_FUN_042595-T1, OedRl_FUN_042600-T1, OedRl_FUN_042602-T1	uncharacterized protein LOC117683671	Ancestral Ostreidae expansion only
OG0003781	5.83	0	0	0	0	0	0	0	0	0	0	0	6	3	2	7	7						IPR	IPR001498	Domain Impact, N-terminal	22	Pfam	PF01205	Uncharacterized protein family UPF0029	22	5.33333	0.692308	4.5	1.2	2.33605	7.7037	1.55556	5.83333	10.1111	Cgiga_XP_034305533.1, Cgiga_XP_034307846.1	Cvirg_XP_022292853.1, Cvirg_XP_022300683.1, Cvirg_XP_022308321.1, Cvirg_XP_022308428.1, Cvirg_XP_022320166.1, Cvirg_XP_022335963.1, Cvirg_XP_022336220.1		OedRl_FUN_004374-T1, OedRl_FUN_015096-T1, OedRl_FUN_027948-T1, OedRl_FUN_034736-T1, OedRl_FUN_040810-T1, OedRl_FUN_044879-T1, OedRl_FUN_045050-T1	protein IMPACT homolog	Ancestral Ostreidae expansion only
OG0008621	5.77	0	0	0	0	0	0	0	0	0	0	0	0	2	4	7	5	18	GO	GO:0005509	calcium ion binding	10	IPR	IPR002048	Domain EF-hand domain	10	Pfam	PF13202	EF hand	6	5.33333	0.153846	5.5	0.866667	2.03072	34.6667	0.909091	5.76923	32.5	Cgiga_XP_019920925.2, Cgiga_XP_034318396.1, Cgiga_XP_034318397.1, Cgiga_XP_034318399.1	Cvirg_XP_022319111.1, Cvirg_XP_022320149.1, Cvirg_XP_022321609.1, Cvirg_XP_022322843.1, Cvirg_XP_022327015.1, Cvirg_XP_022327146.1, Cvirg_XP_022327149.1		OedRl_FUN_028813-T1, OedRl_FUN_030328-T1, OedRl_FUN_036979-T1, OedRl_FUN_036980-T1, OedRl_FUN_043666-T1	uncharacterized protein LOC105333398	Ancestral Ostreidae expansion only
OG0001735	5.69	0	0	0	0	0	0	0	4	1	0	0	0	1	8	15	11	40	GO	GO:0016020	membrane	1	IPR	IPR001498	Domain Impact, N-terminal	35	Pfam	PF01205	Uncharacterized protein family UPF0029	35	11.3333	0.461538	11.5	1.93333	4.23365	24.5556	0.956522	5.68966	23.8333	Cgiga_XP_011420926.2, Cgiga_XP_011449117.3, Cgiga_XP_034309463.1, Cgiga_XP_034311408.1, Cgiga_XP_034316404.1, Cgiga_XP_034322644.1, Cgiga_XP_034330988.1, Cgiga_XP_034331360.1	Cvirg_XP_022286441.1, Cvirg_XP_022292454.1, Cvirg_XP_022295010.1, Cvirg_XP_022298008.1, Cvirg_XP_022308093.1, Cvirg_XP_022308094.1, Cvirg_XP_022310557.1, Cvirg_XP_022311220.1, Cvirg_XP_022311232.1, Cvirg_XP_022311961.1, Cvirg_XP_022312031.1, Cvirg_XP_022312360.1, Cvirg_XP_022312555.1, Cvirg_XP_022327916.1, Cvirg_XP_022327930.1		OedRl_FUN_002880-T1, OedRl_FUN_014666-T1, OedRl_FUN_015084-T1, OedRl_FUN_016922-T1, OedRl_FUN_021135-T1, OedRl_FUN_030419-T1, OedRl_FUN_031589-T1, OedRl_FUN_031823-T1, OedRl_FUN_033571-T1, OedRl_FUN_037443-T1, OedRl_FUN_042235-T1	protein IMPACT homolog	Ancestral Ostreidae expansion only
OG0014959	5.62	0	0	0	0	0	0	0	0	0	0	0	1	0	3	4	3	11	GO	GO:0006468	protein phosphorylation	11	IPR	IPR001245	Domain Serine-threonine/tyrosine-protein kinase, catalytic domain	11	Pfam	PF07714	Protein tyrosine and serine/threonine kinase	11	3.33333	0.0769231	3.5	0.533333	1.24595	43.3333	0.857143	5.625	39	Cgiga_XP_034310880.1, Cgiga_XP_034310883.1, Cgiga_XP_034310884.1	Cvirg_XP_022312889.1, Cvirg_XP_022312890.1, Cvirg_XP_022313786.1, Cvirg_XP_022316762.1		OedRl_FUN_006073-T1, OedRl_FUN_006073-T2, OedRl_FUN_006572-T1	uncharacterized protein LOC117684137 isoform X1	Ancestral Ostreidae expansion only
OG0014987	5.62	0	1	0	1	0	0	0	1	0	1	0	1	0	1	2	3						IPR	IPR019011	Domain Cryptic/Cripto, CFC domain	11	Pfam	PF09443	Cripto_Frl-1_Cryptic (CFC)	11	2	0.384615	1.5	0.533333	0.63994	5.2	2	5.625	7.8	Cgiga_XP_011444244.2	Cvirg_XP_022316696.1, Cvirg_XP_022318590.1		OedRl_FUN_007200-T1, OedRl_FUN_033143-T1, OedRl_FUN_042691-T1	teratocarcinoma-derived growth factor 1	Ancestral Ostreidae expansion only
OG0004838	5.62	1	0	0	1	1	0	0	1	1	1	1	1	1	4	3	6	22	GO	GO:0005515	protein binding	19	IPR	IPR001680	Repeat WD40 repeat	18	Pfam	PF00400	WD domain, G-beta repeat	18	4.33333	0.692308	3.5	1.06667	1.09978	6.25926	1.71429	5.625	8.66667	Cgiga_XP_034323035.1, Cgiga_XP_034323038.1, Cgiga_XP_034336560.1, Cgiga_XP_034336563.1	Cvirg_XP_022329396.1, Cvirg_XP_022331980.1, Cvirg_XP_022337611.1	Pmaxi_XP_033750721.1	OedRl_FUN_004957-T1, OedRl_FUN_004958-T1, OedRl_FUN_004959-T1, OedRl_FUN_004960-T1, OedRl_FUN_004961-T1, OedRl_FUN_029772-T1	uncharacterized protein LOC105327008 isoform X1	Ancestral Ostreidae expansion only
OG0002501	5.22	1	0	0	0	0	0	0	0	0	0	0	5	0	6	11	8	31	GO	GO:0046872	metal ion binding	1	IPR	IPR027370	Domain RING-type zinc-finger, LisH dimerisation motif	27	Pfam	PF13445	RING-type zinc-finger	27	8.33333	0.461538	8.5	1.53333	3.24844	18.0556	0.941176	5.21739	17.3333	Cgiga_XP_011437619.2, Cgiga_XP_034307808.1, Cgiga_XP_034317456.1, Cgiga_XP_034317461.1, Cgiga_XP_034317462.1, Cgiga_XP_034317733.1	Cvirg_XP_022296946.1, Cvirg_XP_022297250.1, Cvirg_XP_022297483.1, Cvirg_XP_022297754.1, Cvirg_XP_022297755.1, Cvirg_XP_022300915.1, Cvirg_XP_022301817.1, Cvirg_XP_022314309.1, Cvirg_XP_022316412.1, Cvirg_XP_022316413.1, Cvirg_XP_022318394.1		OedRl_FUN_033753-T1, OedRl_FUN_033755-T1, OedRl_FUN_033757-T1, OedRl_FUN_033759-T1, OedRl_FUN_033806-T1, OedRl_FUN_033807-T1, OedRl_FUN_033808-T1, OedRl_FUN_033810-T1	tripartite motif-containing protein 45	Ancestral Ostreidae expansion only
OG0017262	5	0	0	0	0	0	0	0	0	0	0	0	1	0	3	2	2	8	GO	GO:0030414	peptidase inhibitor activity	6	IPR	IPR028150	Repeat Lustrin, cysteine-rich repeated	7	Pfam	PF14625	Lustrin, cysteine-rich repeated domain	7	2.33333	0.0769231	2.5	0.4	0.910259	30.3333	0.8	5	26	Cgiga_XP_011435264.2, Cgiga_XP_034308841.1, Cgiga_XP_034308842.1	Cvirg_XP_022309719.1, Cvirg_XP_022310379.1		OedRl_FUN_031486-T1, OedRl_FUN_031600-T1	kielin/chordin-like protein	Ancestral Ostreidae expansion only
OG0014450	5	0	0	0	0	0	0	0	0	0	0	0	2	0	1	6	3	12	GO	GO:0006468	protein phosphorylation	12	IPR	IPR001245	Domain Serine-threonine/tyrosine-protein kinase, catalytic domain	12	Pfam	PF07714	Protein tyrosine and serine/threonine kinase	12	3.33333	0.153846	3.5	0.6	1.59463	21.6667	0.857143	5	19.5	Cgiga_XP_034336346.1	Cvirg_XP_022286143.1, Cvirg_XP_022339523.1, Cvirg_XP_022339531.1, Cvirg_XP_022341619.1, Cvirg_XP_022341621.1, Cvirg_XP_022342261.1		OedRl_FUN_001402-T1, OedRl_FUN_001405-T1, OedRl_FUN_001406-T1	uncharacterized protein LOC105344674	Ancestral Ostreidae expansion only
OG0001191	5	0	0	0	6	1	3	1	1	4	3	2	2	3	6	7	13	52	GO	GO:0003968	RNA-directed 5'-3' RNA polymerase activity	40	IPR	IPR007855	Family RNA-dependent RNA polymerase, eukaryotic-type	40	Pfam	PF05183	RNA dependent RNA polymerase	40	8.66667	2	6.5	2.6	2.29285	4.33333	2	5	6.5	Cgiga_XP_011425902.2, Cgiga_XP_034325795.1, Cgiga_XP_034325796.1, Cgiga_XP_034326579.1, Cgiga_XP_034326580.1, Cgiga_XP_034326583.1	Cvirg_XP_022295825.1, Cvirg_XP_022298519.1, Cvirg_XP_022298520.1, Cvirg_XP_022298525.1, Cvirg_XP_022299867.1, Cvirg_XP_022300920.1, Cvirg_XP_022331592.1	Pmaxi_XP_033739306.1, Pmaxi_XP_033739419.1	OedRl_FUN_028826-T1, OedRl_FUN_028827-T1, OedRl_FUN_028828-T1, OedRl_FUN_028831-T1, OedRl_FUN_028832-T1, OedRl_FUN_028834-T1, OedRl_FUN_028835-T1, OedRl_FUN_028838-T1, OedRl_FUN_028839-T1, OedRl_FUN_028840-T1, OedRl_FUN_028844-T1, OedRl_FUN_028846-T1, OedRl_FUN_043937-T1	uncharacterized protein LOC105327251	Ancestral Ostreidae expansion only
OG0014367	5	0	0	0	0	0	0	0	0	1	0	0	0	0	7	1	3	12	GO	GO:0004930	G protein-coupled receptor activity	8	IPR	IPR000276	Family G protein-coupled receptor, rhodopsin-like	8	Pfam	PF00001	7 transmembrane receptor (rhodopsin family)	8	3.66667	0.0769231	4	0.6	1.80476	47.6667	0.75	5	39	Cgiga_XP_019918183.2, Cgiga_XP_034314022.1, Cgiga_XP_034314023.1, Cgiga_XP_034314027.1, Cgiga_XP_034314029.1, Cgiga_XP_034321274.1, Cgiga_XP_034326190.1	Cvirg_XP_022315056.1		OedRl_FUN_007245-T1, OedRl_FUN_007246-T1, OedRl_FUN_007247-T1	uncharacterized protein LOC109617215	Ancestral Ostreidae expansion only
OG0017286	5	0	0	0	0	1	0	0	0	0	0	0	0	2	2	1	2	8	GO	GO:0016021	integral component of membrane	8	IPR	IPR011701	Family Major facilitator superfamily	8	Pfam	PF07690	Major Facilitator Superfamily	8	1.66667	0.230769	1.5	0.4	0.736788	7.22222	1.33333	5	8.66667	Cgiga_XP_011443203.2, Cgiga_XP_034329586.1	Cvirg_XP_022343464.1		OedRl_FUN_034234-T1, OedRl_FUN_034234-T2	monocarboxylate transporter 9-like	Ancestral Ostreidae expansion only
OG0002022	5	0	0	0	0	0	0	0	0	0	0	0	1	0	14	12	9	36	GO	GO:0004930	G protein-coupled receptor activity	36	IPR	IPR000276	Family G protein-coupled receptor, rhodopsin-like	36	Pfam	PF00001	7 transmembrane receptor (rhodopsin family)	36	11.6667	0.0769231	13	1.8	4.57009	151.667	0.692308	5	117	Cgiga_XP_011416239.2, Cgiga_XP_011417531.2, Cgiga_XP_011417532.3, Cgiga_XP_011420893.2, Cgiga_XP_011443603.2, Cgiga_XP_011451923.2, Cgiga_XP_019919611.2, Cgiga_XP_019920812.2, Cgiga_XP_019925248.2, Cgiga_XP_034299025.1, Cgiga_XP_034299026.1, Cgiga_XP_034311317.1, Cgiga_XP_034311890.1, Cgiga_XP_034311891.1	Cvirg_XP_022312856.1, Cvirg_XP_022313233.1, Cvirg_XP_022313724.1, Cvirg_XP_022313808.1, Cvirg_XP_022314000.1, Cvirg_XP_022316679.1, Cvirg_XP_022317703.1, Cvirg_XP_022319222.1, Cvirg_XP_022319912.1, Cvirg_XP_022336532.1, Cvirg_XP_022336534.1, Cvirg_XP_022344738.1		OedRl_FUN_004250-T1, OedRl_FUN_005735-T1, OedRl_FUN_005738-T1, OedRl_FUN_008002-T1, OedRl_FUN_008004-T1, OedRl_FUN_010914-T1, OedRl_FUN_010915-T1, OedRl_FUN_010916-T1, OedRl_FUN_040789-T1	prostaglandin E2 receptor EP4 subtype	Ancestral Ostreidae expansion only
OG0017280	5	0	0	0	1	0	0	0	0	0	0	1	1	1	1	1	2						IPR	IPR002181	Domain Fibrinogen, alpha/beta/gamma chain, C-terminal globular domain	8	Pfam	PF00147	Fibrinogen beta and gamma chains, C-terminal globular domain	8	1.33333	0.307692	1	0.4	0.507093	4.33333	2	5	6.5	Cgiga_XP_011440169.3	Cvirg_XP_022326794.1	Pmaxi_XP_033735551.1	OedRl_FUN_017125-T1, OedRl_FUN_017131-T1	protein scabrous	Ancestral Ostreidae expansion only
OG0001957	5	12	0	0	0	4	0	0	0	0	0	0	1	0	2	8	9	36	GO	GO:0004930	G protein-coupled receptor activity	35	IPR	IPR000276	Family G protein-coupled receptor, rhodopsin-like	35	Pfam	PF00001	7 transmembrane receptor (rhodopsin family)	35	6.33333	1.30769	5	1.8	3.58967	4.84314	1.8	5	6.88235	Cgiga_XP_019924763.1, Cgiga_XP_019928072.2	Cvirg_XP_022313407.1, Cvirg_XP_022313408.1, Cvirg_XP_022318169.1, Cvirg_XP_022318230.1, Cvirg_XP_022319065.1, Cvirg_XP_022319447.1, Cvirg_XP_022345340.1, Cvirg_XP_022345341.1		OedRl_FUN_004230-T1, OedRl_FUN_004256-T1, OedRl_FUN_005404-T1, OedRl_FUN_005405-T1, OedRl_FUN_005406-T1, OedRl_FUN_005408-T1, OedRl_FUN_005411-T1, OedRl_FUN_005413-T1, OedRl_FUN_008893-T1	prostaglandin E2 receptor EP4 subtype	Ancestral Ostreidae expansion only
OG0001521	5	1	0	6	0	6	1	4	0	1	2	0	4	0	4	4	11	44	GO	GO:0008168	methyltransferase activity	34	IPR	IPR013216	Domain Methyltransferase type 11	34	Pfam	PF08241	Methyltransferase domain	34	6.33333	1.92308	4	2.2	2.24245	3.29333	2.75	5	5.72	Cgiga_XP_011450668.2, Cgiga_XP_034328041.1, Cgiga_XP_034328043.1, Cgiga_XP_034328576.1	Cvirg_XP_022286121.1, Cvirg_XP_022341532.1, Cvirg_XP_022341535.1, Cvirg_XP_022341546.1		OedRl_FUN_028984-T1, OedRl_FUN_036198-T1, OedRl_FUN_036199-T1, OedRl_FUN_036822-T1, OedRl_FUN_036823-T1, OedRl_FUN_036824-T1, OedRl_FUN_036825-T1, OedRl_FUN_036828-T1, OedRl_FUN_043424-T1, OedRl_FUN_043425-T1, OedRl_FUN_044917-T1	demethylmenaquinone methyltransferase-like	Ancestral Ostreidae expansion only
OG0001530	5	0	0	1	1	0	0	0	0	0	0	0	3	5	13	10	11						IPR	IPR001304	Domain C-type lectin-like	44	Pfam	PF00059	Lectin C-type domain	44	11.3333	0.769231	11.5	2.2	4.07431	14.7333	0.956522	5	14.3	Cgiga_XP_011412470.2, Cgiga_XP_011415448.2, Cgiga_XP_011415449.2, Cgiga_XP_011424364.2, Cgiga_XP_011424365.2, Cgiga_XP_011456272.1, Cgiga_XP_034311334.1, Cgiga_XP_034311602.1, Cgiga_XP_034311603.1, Cgiga_XP_034311811.1, Cgiga_XP_034311812.1, Cgiga_XP_034321528.1, Cgiga_XP_034323478.1	Cvirg_XP_022299432.1, Cvirg_XP_022308527.1, Cvirg_XP_022310239.1, Cvirg_XP_022310240.1, Cvirg_XP_022310854.1, Cvirg_XP_022310856.1, Cvirg_XP_022318638.1, Cvirg_XP_022331274.1, Cvirg_XP_022337605.1, Cvirg_XP_022345326.1		OedRl_FUN_010252-T1, OedRl_FUN_010252-T2, OedRl_FUN_010256-T1, OedRl_FUN_010279-T1, OedRl_FUN_010363-T1, OedRl_FUN_010374-T1, OedRl_FUN_010390-T1, OedRl_FUN_021134-T1, OedRl_FUN_021136-T1, OedRl_FUN_021137-T1, OedRl_FUN_041385-T1	C-type lectin domain family 17, member A	Ancestral Ostreidae expansion only
OG0011425	5	0	1	1	1	0	0	0	1	0	0	1	1	1	1	4	4						IPR	IPR029384	Domain Speriolin, C-terminal	14	Pfam	PF15059	Speriolin C-terminus	14	3	0.538462	2.5	0.8	1.01419	5.57143	1.6	5	7.42857	Cgiga_XP_011443608.2	Cvirg_XP_022286624.1, Cvirg_XP_022288481.1, Cvirg_XP_022288832.1, Cvirg_XP_022288842.1	Pmaxi_XP_033755566.1	OedRl_FUN_002687-T1, OedRl_FUN_002727-T1, OedRl_FUN_002736-T1, OedRl_FUN_002737-T1	uncharacterized protein LOC105339661	Ancestral Ostreidae expansion only
OG0014434	5	0	0	0	1	0	0	0	0	0	0	3	0	0	2	3	3	12	GO	GO:0006811	ion transport	12	IPR	IPR006202	Domain Neurotransmitter-gated ion-channel ligand-binding domain	12	Pfam	PF02932	Neurotransmitter-gated ion-channel transmembrane region	12	2.66667	0.307692	2.5	0.6	1.12122	8.66667	1.2	5	9.75	Cgiga_XP_011437976.3, Cgiga_XP_011447927.2	Cvirg_XP_022296021.1, Cvirg_XP_022299696.1, Cvirg_XP_022301136.1	Pmaxi_XP_033725838.1, Pmaxi_XP_033729973.1, Pmaxi_XP_033730997.1	OedRl_FUN_031489-T1, OedRl_FUN_031596-T1, OedRl_FUN_032604-T1	neuronal acetylcholine receptor subunit beta-4-like	Ancestral Ostreidae expansion only
OG0017011	5	1	0	0	0	0	0	0	0	0	0	0	0	0	4	1	2						IPR	IPR000884	Repeat Thrombospondin type-1 (TSP1) repeat	8	Pfam	PF00090	Thrombospondin type 1 domain	8	2.33333	0.0769231	2.5	0.4	1.0556	30.3333	0.8	5	26	Cgiga_XP_011420118.2, Cgiga_XP_011420340.2, Cgiga_XP_034332534.1, Cgiga_XP_034332605.1	Cvirg_XP_022292989.1		OedRl_FUN_015167-T1, OedRl_FUN_015168-T1	hemicentin-1	Ancestral Ostreidae expansion only
OG0010737	5	1	1	0	1	1	0	1	1	0	0	1	1	1	1	2	4						IPR	IPR013098	Domain Immunoglobulin I-set	1	Pfam	PF00047	Immunoglobulin domain	1	2.33333	0.692308	1.5	0.8	0.560612	3.37037	2.66667	5	5.77778	Cgiga_XP_034314890.1	Cvirg_XP_022319903.1, Cvirg_XP_022319933.1	Pmaxi_XP_033743051.1	OedRl_FUN_002965-T1, OedRl_FUN_007332-T1, OedRl_FUN_044586-T1, OedRl_FUN_045146-T1	Ig-like V-type domain-containing protein FAM187A	Ancestral Ostreidae expansion only
OG0017283	5	0	0	0	0	0	0	0	0	1	1	1	1	0	1	1	2	8	GO	GO:0004930	G protein-coupled receptor activity	3	IPR	IPR000276	Family G protein-coupled receptor, rhodopsin-like	3	Pfam	PF00001	7 transmembrane receptor (rhodopsin family)	3	1.33333	0.307692	1	0.4	0.507093	4.33333	2	5	6.5	Cgiga_XP_011441367.2	Cvirg_XP_022301613.1	Pmaxi_XP_033753402.1	OedRl_FUN_021622-T1, OedRl_FUN_023990-T1	uncharacterized protein LOC105338084	Ancestral Ostreidae expansion only
OG0001140	4.88	2	0	3	1	3	0	1	4	3	2	1	5	2	5	8	13						IPR	IPR000182	Domain GNAT domain	45	Pfam	PF00583	Acetyltransferase (GNAT) family	44	8.66667	2.07692	6.5	2.66667	2.16025	4.17284	2	4.875	6.25926	Cgiga_XP_011420033.2, Cgiga_XP_011420055.2, Cgiga_XP_011420083.2, Cgiga_XP_034331500.1, Cgiga_XP_034331530.1	Cvirg_XP_022291375.1, Cvirg_XP_022291377.1, Cvirg_XP_022293172.1, Cvirg_XP_022293611.1, Cvirg_XP_022293887.1, Cvirg_XP_022294011.1, Cvirg_XP_022294235.1, Cvirg_XP_022294495.1	Pmaxi_XP_033741259.1	OedRl_FUN_015374-T1, OedRl_FUN_015376-T1, OedRl_FUN_015377-T1, OedRl_FUN_015382-T1, OedRl_FUN_015385-T1, OedRl_FUN_015387-T1, OedRl_FUN_015388-T1, OedRl_FUN_015389-T1, OedRl_FUN_015439-T1, OedRl_FUN_019609-T1, OedRl_FUN_044200-T1, OedRl_FUN_044201-T1, OedRl_FUN_044207-T1	uncharacterized protein LOC105322828	Ancestral Ostreidae expansion only
OG0002321	4.8	1	2	3	2	1	1	1	1	1	1	2	2	1	2	4	8						IPR	IPR000909	Domain Phosphatidylinositol-specific phospholipase C, X domain	2	Pfam	PF00388	Phosphatidylinositol-specific phospholipase C, X domain	2	4.66667	1.46154	3	1.66667	0.899735	3.19298	2.66667	4.8	5.47368	Cgiga_XP_011449576.2, Cgiga_XP_034307633.1	Cvirg_XP_022300365.1, Cvirg_XP_022300676.1, Cvirg_XP_022301375.1, Cvirg_XP_022326222.1	Pmaxi_XP_033746051.1, Pmaxi_XP_033746755.1	OedRl_FUN_007149-T1, OedRl_FUN_020464-T1, OedRl_FUN_031025-T1, OedRl_FUN_033445-T1, OedRl_FUN_033450-T1, OedRl_FUN_033452-T1, OedRl_FUN_033453-T1, OedRl_FUN_043021-T1	PI-PLC X domain-containing protein 2	Ancestral Ostreidae expansion only
OG0005699	4.69	0	1	0	1	0	0	0	0	0	0	1	3	3	6	1	5						IPR	IPR003609	Domain PAN/Apple domain	8	Pfam	PF00024	PAN domain	8	4	0.692308	3.5	1.06667	1.70992	5.77778	1.42857	4.6875	7.22222	Cgiga_XP_019927364.2, Cgiga_XP_034327692.1, Cgiga_XP_034329116.1, Cgiga_XP_034329117.1, Cgiga_XP_034329118.1, Cgiga_XP_034330598.1	Cvirg_XP_022338501.1	Pmaxi_XP_033740424.1	OedRl_FUN_015509-T1, OedRl_FUN_034831-T1, OedRl_FUN_034832-T1, OedRl_FUN_034833-T1, OedRl_FUN_035523-T1	uncharacterized protein LOC105339302	Ancestral Ostreidae expansion only
OG0001621	4.69	0	0	1	0	0	0	0	0	0	0	0	0	0	11	20	10						IPR	IPR001073	Domain C1q domain	42	Pfam	PF00386	C1q domain	42	13.6667	0.0769231	15.5	2.13333	5.69294	177.667	0.645161	4.6875	130	Cgiga_XP_011412014.2, Cgiga_XP_011412015.2, Cgiga_XP_011423916.2, Cgiga_XP_011425847.2, Cgiga_XP_011426130.2, Cgiga_XP_011430830.2, Cgiga_XP_011430831.2, Cgiga_XP_011430832.2, Cgiga_XP_011449799.3, Cgiga_XP_034317631.1, Cgiga_XP_034328818.1	Cvirg_XP_022290802.1, Cvirg_XP_022290832.1, Cvirg_XP_022295459.1, Cvirg_XP_022295869.1, Cvirg_XP_022295932.1, Cvirg_XP_022296813.1, Cvirg_XP_022298806.1, Cvirg_XP_022301614.1, Cvirg_XP_022301699.1, Cvirg_XP_022302171.1, Cvirg_XP_022302306.1, Cvirg_XP_022302471.1, Cvirg_XP_022302562.1, Cvirg_XP_022302712.1, Cvirg_XP_022307466.1, Cvirg_XP_022310115.1, Cvirg_XP_022320107.1, Cvirg_XP_022329358.1, Cvi…		OedRl_FUN_032641-T1, OedRl_FUN_033146-T1, OedRl_FUN_033148-T1, OedRl_FUN_033149-T1, OedRl_FUN_033151-T1, OedRl_FUN_033153-T1, OedRl_FUN_033155-T1, OedRl_FUN_033157-T1, OedRl_FUN_033158-T1, OedRl_FUN_033159-T1	complement C1q-like protein 3	Ancestral Ostreidae expansion only
OG0001091	4.64	0	0	0	0	0	0	0	0	0	0	1	0	2	37	2	13						IPR	IPR000421	Domain Coagulation factor 5/8 C-terminal domain	36	Pfam	PF00754	F5/8 type C domain	36	17.3333	0.230769	19.5	2.8	9.48834	75.1111	0.666667	4.64286	56.3333	Cgiga_XP_011435034.2, Cgiga_XP_011449202.2, Cgiga_XP_011456054.2, Cgiga_XP_019924718.2, Cgiga_XP_034318936.1, Cgiga_XP_034318988.1, Cgiga_XP_034319314.1, Cgiga_XP_034319316.1, Cgiga_XP_034319364.1, Cgiga_XP_034319367.1, Cgiga_XP_034319568.1, Cgiga_XP_034320088.1, Cgiga_XP_034320725.1, Cgiga_XP_034321428.1, Cgiga_XP_034321429.1, Cgiga_XP_034321943.1, Cgiga_XP_034321948.1, Cgiga_XP_034322255.1, Cgi…	Cvirg_XP_022311687.1, Cvirg_XP_022312609.1	Pmaxi_XP_033737288.1	OedRl_FUN_032139-T1, OedRl_FUN_032140-T1, OedRl_FUN_038430-T1, OedRl_FUN_038433-T1, OedRl_FUN_038437-T1, OedRl_FUN_038553-T1, OedRl_FUN_038556-T1, OedRl_FUN_038558-T1, OedRl_FUN_038568-T1, OedRl_FUN_038783-T1, OedRl_FUN_039907-T1, OedRl_FUN_039941-T1, OedRl_FUN_044091-T1	multiple epidermal growth factor-like domains protein 11 isoform X1	Ancestral Ostreidae expansion only
OG0009926	4.62	0	0	0	0	0	0	1	0	0	0	0	0	0	7	5	4						IPR	IPR013162	Domain CD80-like, immunoglobulin C2-set	9	Pfam	PF08205	CD80-like C2-set immunoglobulin domain	9	5.33333	0.0769231	6	0.866667	2.13363	69.3333	0.666667	4.61538	52	Cgiga_XP_034334466.1, Cgiga_XP_034334472.1, Cgiga_XP_034334485.1, Cgiga_XP_034334498.1, Cgiga_XP_034334500.1, Cgiga_XP_034334510.1, Cgiga_XP_034334771.1	Cvirg_XP_022287401.1, Cvirg_XP_022293909.1, Cvirg_XP_022293911.1, Cvirg_XP_022294345.1, Cvirg_XP_022294601.1		OedRl_FUN_019013-T1, OedRl_FUN_019078-T1, OedRl_FUN_032758-T1, OedRl_FUN_038028-T1	uncharacterized protein LOC105330086 isoform X1	Ancestral Ostreidae expansion only
OG0009914	4.62	0	0	0	2	0	0	0	0	0	0	2	1	1	4	3	4	17	GO	GO:0006508	proteolysis	16	IPR	IPR001506	Domain Peptidase M12A	16	Pfam	PF01400	Astacin (Peptidase family M12A)	16	3.66667	0.461538	3.5	0.866667	1.30201	7.94444	1.14286	4.61538	8.66667	Cgiga_XP_034307278.1, Cgiga_XP_034307279.1, Cgiga_XP_034307910.1, Cgiga_XP_034307912.1	Cvirg_XP_022300584.1, Cvirg_XP_022300585.1, Cvirg_XP_022301594.1	Pmaxi_XP_033746914.1, Pmaxi_XP_033747391.1	OedRl_FUN_031910-T1, OedRl_FUN_031911-T1, OedRl_FUN_031912-T1, OedRl_FUN_044886-T1	meprin A subunit alpha	Ancestral Ostreidae expansion only
OG0008837	4.62	1	0	0	1	1	0	0	2	1	1	1	0	2	1	2	4	17	GO	GO:0004930	G protein-coupled receptor activity	14	IPR	IPR000276	Family G protein-coupled receptor, rhodopsin-like	14	Pfam	PF00001	7 transmembrane receptor (rhodopsin family)	14	2.33333	0.769231	1.5	0.866667	0.743223	3.03333	2.66667	4.61538	5.2	Cgiga_XP_019920608.2	Cvirg_XP_022296073.1, Cvirg_XP_022313235.1	Pmaxi_XP_033726988.1	OedRl_FUN_025198-T1, OedRl_FUN_025199-T1, OedRl_FUN_025200-T1, OedRl_FUN_025272-T1	5-hydroxytryptamine receptor 1D	Ancestral Ostreidae expansion only
OG0002762	4.57	0	0	1	1	0	0	3	0	0	0	2	2	0	11	3	7	30	GO	GO:0004222	metalloendopeptidase activity	30	IPR	IPR012314	Domain Peptidase M12B, GON-ADAMTSs	30	Pfam	PF08685	GON domain	30	7	0.692308	7	1.53333	2.85023	10.1111	1	4.56522	10.1111	Cgiga_XP_011419542.2, Cgiga_XP_011419543.2, Cgiga_XP_011453358.2, Cgiga_XP_019920502.2, Cgiga_XP_019921717.1, Cgiga_XP_034305677.1, Cgiga_XP_034306011.1, Cgiga_XP_034307498.1, Cgiga_XP_034310397.1, Cgiga_XP_034329216.1, Cgiga_XP_034329816.1	Cvirg_XP_022329955.1, Cvirg_XP_022335422.1, Cvirg_XP_022336202.1	Pmaxi_XP_033728452.1, Pmaxi_XP_033733684.1	OedRl_FUN_040906-T1, OedRl_FUN_040929-T1, OedRl_FUN_040931-T1, OedRl_FUN_041674-T1, OedRl_FUN_042534-T1, OedRl_FUN_042598-T1, OedRl_FUN_042603-T1	A disintegrin and metalloproteinase with thrombospondin motifs 9	Ancestral Ostreidae expansion only
OG0001054	4.53	0	0	0	0	0	0	0	7	14	8	0	1	0	5	8	13	56	GO	GO:0004930	G protein-coupled receptor activity	45	IPR	IPR000276	Family G protein-coupled receptor, rhodopsin-like	45	Pfam	PF00001	7 transmembrane receptor (rhodopsin family)	45	8.66667	2.30769	6.5	2.86667	4.43793	3.75556	2	4.53488	5.63333	Cgiga_XP_011416075.2, Cgiga_XP_011438180.3, Cgiga_XP_034307431.1, Cgiga_XP_034322341.1, Cgiga_XP_034322342.1	Cvirg_XP_022301133.1, Cvirg_XP_022302012.1, Cvirg_XP_022302305.1, Cvirg_XP_022302415.1, Cvirg_XP_022310948.1, Cvirg_XP_022311889.1, Cvirg_XP_022312605.1, Cvirg_XP_022318498.1		OedRl_FUN_007251-T1, OedRl_FUN_007480-T1, OedRl_FUN_030276-T1, OedRl_FUN_031592-T1, OedRl_FUN_032688-T1, OedRl_FUN_032836-T1, OedRl_FUN_032837-T1, OedRl_FUN_032851-T1, OedRl_FUN_032880-T1, OedRl_FUN_032888-T1, OedRl_FUN_032891-T1, OedRl_FUN_039415-T1, OedRl_FUN_040364-T1	cholecystokinin receptor type A isoform X1	Ancestral Ostreidae expansion only
OG0013821	4.5	0	0	0	2	0	0	0	1	0	0	1	2	1	1	2	3	13	GO	GO:0006468	protein phosphorylation	11	IPR	IPR001828	Domain Receptor, ligand binding region	12	Pfam	PF01094	Receptor family ligand binding region	12	2	0.538462	1.5	0.666667	0.816497	3.71429	2	4.5	5.57143	Cgiga_XP_034336409.1	Cvirg_XP_022338373.1, Cvirg_XP_022338900.1	Pmaxi_XP_033746930.1	OedRl_FUN_001425-T1, OedRl_FUN_025373-T1, OedRl_FUN_025374-T1	atrial natriuretic peptide receptor 1	Ancestral Ostreidae expansion only
OG0016357	4.29	0	0	0	1	0	0	0	0	0	0	1	1	1	2	1	2	9	GO	GO:0005525	GTP binding	1	IPR	IPR003034	Domain SAP domain	2	Pfam	PF13923	Zinc finger, C3HC4 type (RING finger)	6	1.66667	0.307692	1.5	0.466667	0.63994	5.41667	1.33333	4.28571	6.5	Cgiga_XP_034306637.1, Cgiga_XP_034315556.1	Cvirg_XP_022299381.1	Pmaxi_XP_033746803.1	OedRl_FUN_033987-T1, OedRl_FUN_033988-T1	uncharacterized protein DDB_G0283697	Ancestral Ostreidae expansion only
OG0016311	4.29	0	0	0	2	0	0	0	0	0	0	1	0	1	2	1	2	9	GO	GO:0004930	G protein-coupled receptor activity	6	IPR	IPR001828	Domain Receptor, ligand binding region	6	Pfam	PF01094	Receptor family ligand binding region	6	1.66667	0.307692	1.5	0.466667	0.743223	5.41667	1.33333	4.28571	6.5	Cgiga_XP_034299040.1, Cgiga_XP_034315185.1	Cvirg_XP_022342375.1	Pmaxi_XP_033748118.1	OedRl_FUN_003519-T1, OedRl_FUN_003764-T1	uncharacterized protein LOC105326007	Ancestral Ostreidae expansion only
OG0016296	4.29	0	0	0	0	0	0	0	0	1	0	0	0	0	3	3	2	9	GO	GO:0006508	proteolysis	7	IPR	IPR000742	Domain EGF-like domain	7	Pfam	PF00008	EGF-like domain	7	2.66667	0.0769231	3	0.466667	1.0601	34.6667	0.666667	4.28571	26	Cgiga_XP_034318626.1, Cgiga_XP_034320304.1, Cgiga_XP_034320305.1	Cvirg_XP_022306904.1, Cvirg_XP_022306906.1, Cvirg_XP_022335777.1		OedRl_FUN_038054-T1, OedRl_FUN_040200-T1	uncharacterized protein LOC105337955 isoform X1	Ancestral Ostreidae expansion only
OG0008591	4.29	0	0	0	0	0	0	0	0	0	0	0	2	1	7	4	4						IPR	IPR001304	Domain C-type lectin-like	14	Pfam	PF00059	Lectin C-type domain	14	5	0.230769	5.5	0.933333	2.0166	21.6667	0.727273	4.28571	17.3333	Cgiga_XP_011415999.2, Cgiga_XP_011436571.2, Cgiga_XP_011441513.2, Cgiga_XP_011447588.2, Cgiga_XP_019926973.2, Cgiga_XP_034300555.1, Cgiga_XP_034303606.1	Cvirg_XP_022320103.1, Cvirg_XP_022322038.1, Cvirg_XP_022324045.1, Cvirg_XP_022327540.1		OedRl_FUN_020358-T1, OedRl_FUN_020544-T1, OedRl_FUN_031711-T1, OedRl_FUN_031712-T1	uncharacterized protein LOC105319959	Ancestral Ostreidae expansion only
OG0016387	4.29	0	1	0	1	0	0	0	0	0	0	1	1	0	2	1	2	9	GO	GO:0004867	serine-type endopeptidase inhibitor activity	8	IPR	IPR004094	Domain Antistasin-like domain	8	Pfam	PF02822	Antistasin family	8	1.66667	0.307692	1.5	0.466667	0.63994	5.41667	1.33333	4.28571	6.5	Cgiga_XP_011448393.2, Cgiga_XP_034321383.1	Cvirg_XP_022311798.1	Pmaxi_XP_033725077.1	OedRl_FUN_039147-T1, OedRl_FUN_039159-T1	putative protein TPRXL	Ancestral Ostreidae expansion only
OG0016257	4.29	0	0	3	0	0	0	0	0	0	0	0	1	1	1	1	2	9	GO	GO:0003676	nucleic acid binding	6	IPR	IPR013087	Domain Zinc finger C2H2-type	6	Pfam	PF00096	Zinc finger, C2H2 type	6	1.33333	0.384615	1	0.466667	0.833809	3.46667	2	4.28571	5.2	Cgiga_XP_011412654.2	Cvirg_XP_022312526.1		OedRl_FUN_039378-T1, OedRl_FUN_039378-T2	zinc finger protein 836-like	Ancestral Ostreidae expansion only
OG0008612	4.29	0	0	0	0	0	0	0	0	0	0	0	1	0	6	7	4						IPR	IPR003582	Domain ShKT domain	4	Pfam	PF01549	ShK domain-like	4	5.66667	0.0769231	6.5	0.933333	2.28244	73.6667	0.615385	4.28571	52	Cgiga_XP_034312931.1, Cgiga_XP_034312932.1, Cgiga_XP_034312933.1, Cgiga_XP_034332297.1, Cgiga_XP_034334893.1, Cgiga_XP_034334895.1	Cvirg_XP_022316249.1, Cvirg_XP_022316266.1, Cvirg_XP_022316267.1, Cvirg_XP_022316280.1, Cvirg_XP_022316840.1, Cvirg_XP_022316841.1, Cvirg_XP_022316844.1		OedRl_FUN_007639-T1, OedRl_FUN_007641-T1, OedRl_FUN_007642-T1, OedRl_FUN_016187-T1	uncharacterized serine-rich protein C215.13-like	Ancestral Ostreidae expansion only
OG0016338	4.29	0	0	0	0	0	0	0	1	2	1	0	1	0	1	1	2						IPR	IPR004302	Domain Cellulose/chitin-binding protein, N-terminal	8	Pfam	PF03067	Lytic polysaccharide mono-oxygenase, cellulose-degrading	8	1.33333	0.384615	1	0.466667	0.63994	3.46667	2	4.28571	5.2	Cgiga_XP_011434253.2	Cvirg_XP_022337464.1		OedRl_FUN_001072-T1, OedRl_FUN_001072-T2	uncharacterized protein LOC105333121	Ancestral Ostreidae expansion only
OG0016394	4.29	0	1	1	1	0	0	0	0	0	0	1	0	1	1	1	2	9	GO	GO:0005509	calcium ion binding	8	IPR	IPR001881	Domain EGF-like calcium-binding domain	8	Pfam	PF07645	Calcium-binding EGF domain	8	1.33333	0.384615	1	0.466667	0.516398	3.46667	2	4.28571	5.2	Cgiga_XP_011449729.2	Cvirg_XP_022320717.1	Pmaxi_XP_033759151.1	OedRl_FUN_016422-T1, OedRl_FUN_016422-T2	neurogenic locus notch homolog protein 1	Ancestral Ostreidae expansion only
OG0003260	4.29	0	0	0	0	0	0	0	0	0	0	3	5	3	3	7	6	27	GO	GO:0004930	G protein-coupled receptor activity	27	IPR	IPR000276	Family G protein-coupled receptor, rhodopsin-like	27	Pfam	PF00001	7 transmembrane receptor (rhodopsin family)	27	5.33333	0.846154	5	1.4	2.26148	6.30303	1.2	4.28571	7.09091	Cgiga_XP_011441038.3, Cgiga_XP_019929274.1, Cgiga_XP_034299486.1	Cvirg_XP_022308150.1, Cvirg_XP_022310776.1, Cvirg_XP_022322721.1, Cvirg_XP_022327642.1, Cvirg_XP_022329492.1, Cvirg_XP_022329683.1, Cvirg_XP_022334941.1	Pmaxi_XP_033730443.1, Pmaxi_XP_033752405.1, Pmaxi_XP_033760968.1	OedRl_FUN_009427-T1, OedRl_FUN_017529-T1, OedRl_FUN_020583-T1, OedRl_FUN_020584-T1, OedRl_FUN_020585-T1, OedRl_FUN_041325-T1	uncharacterized protein LOC105337835	Ancestral Ostreidae expansion only
OG0016205	4.29	1	0	0	0	1	0	0	0	1	1	0	1	0	1	1	2	9	GO	GO:0006470	protein dephosphorylation	9	IPR	IPR000242	Domain PTP type protein phosphatase	9	Pfam	PF00102	Protein-tyrosine phosphatase	9	1.33333	0.384615	1	0.466667	0.516398	3.46667	2	4.28571	5.2	Cgiga_XP_034314081.1	Cvirg_XP_022315148.1		OedRl_FUN_006112-T1, OedRl_FUN_006458-T1	mucin-22 isoform X1	Ancestral Ostreidae expansion only
OG0008606	4.29	0	0	0	2	1	0	0	2	1	0	1	1	1	2	3	4	18	GO	GO:0005515	protein binding	1	IPR	IPR002350	Domain Kazal domain	1	Pfam	PF07648	Kazal-type serine protease inhibitor domain	1	3	0.692308	2.5	0.933333	0.96115	4.33333	1.6	4.28571	5.77778	Cgiga_XP_011423292.1, Cgiga_XP_011423294.2	Cvirg_XP_022313252.1, Cvirg_XP_022316655.1, Cvirg_XP_022319573.1	Pmaxi_XP_033758442.1	OedRl_FUN_006158-T1, OedRl_FUN_006160-T1, OedRl_FUN_006504-T1, OedRl_FUN_006506-T1	uncharacterized protein LOC105325433	Ancestral Ostreidae expansion only
OG0016227	4.29	1	1	0	0	0	0	0	1	0	1	0	0	0	1	2	2						IPR	IPR000566	Domain Lipocalin/cytosolic fatty-acid binding domain	9	Pfam	PF08212	Lipocalin-like domain	8	1.66667	0.307692	1.5	0.466667	0.63994	5.41667	1.33333	4.28571	6.5	Cgiga_XP_011432383.2	Cvirg_XP_022303128.1, Cvirg_XP_022303178.1		OedRl_FUN_039866-T1, OedRl_FUN_039884-T1	apolipoprotein D	Ancestral Ostreidae expansion only
OG0008618	4.29	0	0	0	0	0	0	0	0	0	0	0	8	0	5	1	4						IPR	IPR019791	Family Haem peroxidase, animal-type	18	Pfam	PF03098	Animal haem peroxidase	18	3.33333	0.615385	3	0.933333	2.34419	5.41667	1.33333	4.28571	6.5	Cgiga_XP_019924301.2, Cgiga_XP_034309804.1, Cgiga_XP_034319255.1, Cgiga_XP_034319266.1, Cgiga_XP_034319274.1	Cvirg_XP_022286941.1		OedRl_FUN_014983-T1, OedRl_FUN_024176-T1, OedRl_FUN_024177-T1, OedRl_FUN_024180-T1	peroxidase-like protein	Ancestral Ostreidae expansion only
OG0000728	4.21	0	0	1	0	0	1	1	0	0	0	2	1	2	20	29	16	73	GO	GO:0003676	nucleic acid binding	42	IPR	IPR027805	Domain Transposase, Helix-turn-helix domain	53	Pfam	PF13613	Helix-turn-helix of DDE superfamily endonuclease	53	21.6667	0.615385	24.5	3.8	8.60399	35.2083	0.653061	4.21053	26	Cgiga_XP_011422693.2, Cgiga_XP_011426720.2, Cgiga_XP_011430567.2, Cgiga_XP_011444717.2, Cgiga_XP_011447353.2, Cgiga_XP_011450795.2, Cgiga_XP_034305115.1, Cgiga_XP_034305571.1, Cgiga_XP_034306082.1, Cgiga_XP_034306083.1, Cgiga_XP_034309015.1, Cgiga_XP_034315619.1, Cgiga_XP_034319121.1, Cgiga_XP_034319230.1, Cgiga_XP_034321111.1, Cgiga_XP_034322756.1, Cgiga_XP_034328634.1, Cgiga_XP_034329326.1, Cgi…	Cvirg_XP_022286548.1, Cvirg_XP_022291131.1, Cvirg_XP_022292644.1, Cvirg_XP_022294143.1, Cvirg_XP_022295195.1, Cvirg_XP_022295306.1, Cvirg_XP_022297875.1, Cvirg_XP_022298226.1, Cvirg_XP_022298395.1, Cvirg_XP_022301282.1, Cvirg_XP_022301334.1, Cvirg_XP_022301978.1, Cvirg_XP_022302632.1, Cvirg_XP_022304661.1, Cvirg_XP_022305945.1, Cvirg_XP_022306709.1, Cvirg_XP_022308024.1, Cvirg_XP_022309629.1, Cvi…	Pmaxi_XP_033729761.1, Pmaxi_XP_033744337.1	OedRl_FUN_006175-T1, OedRl_FUN_006287-T1, OedRl_FUN_006519-T1, OedRl_FUN_011631-T1, OedRl_FUN_014329-T1, OedRl_FUN_014783-T1, OedRl_FUN_022134-T1, OedRl_FUN_022722-T1, OedRl_FUN_028341-T1, OedRl_FUN_033108-T1, OedRl_FUN_038071-T1, OedRl_FUN_038141-T1, OedRl_FUN_041137-T1, OedRl_FUN_045570-T1, OedRl_FUN_045570-T2, OedRl_FUN_045633-T1	uncharacterized protein LOC105325029	Ancestral Ostreidae expansion only
OG0004548	4.17	0	0	0	0	1	0	0	1	0	0	0	0	0	9	7	5	23	GO	GO:0046872	metal ion binding	9	IPR	IPR018957	Domain Zinc finger, C3HC4 RING-type	9	Pfam	PF00097	Zinc finger, C3HC4 type (RING finger)	9	7	0.153846	8	1.2	2.80815	45.5	0.625	4.16667	32.5	Cgiga_XP_011454034.2, Cgiga_XP_019930368.2, Cgiga_XP_034300929.1, Cgiga_XP_034325446.1, Cgiga_XP_034325599.1, Cgiga_XP_034325600.1, Cgiga_XP_034326337.1, Cgiga_XP_034326338.1, Cgiga_XP_034328861.1	Cvirg_XP_022307123.1, Cvirg_XP_022330482.1, Cvirg_XP_022331924.1, Cvirg_XP_022331926.1, Cvirg_XP_022333201.1, Cvirg_XP_022333987.1, Cvirg_XP_022334009.1		OedRl_FUN_028399-T1, OedRl_FUN_028400-T1, OedRl_FUN_028402-T1, OedRl_FUN_030329-T1, OedRl_FUN_045515-T1	uncharacterized protein LOC105346942	Ancestral Ostreidae expansion only
OG0004547	4.17	0	0	0	0	0	0	0	0	0	0	0	1	0	9	8	5						IPR	IPR025714	Domain Methyltransferase domain	23	Pfam	PF13383	Methyltransferase domain	23	7.33333	0.0769231	8.5	1.2	2.98089	95.3333	0.588235	4.16667	65	Cgiga_XP_011415424.2, Cgiga_XP_019930567.2, Cgiga_XP_034301258.1, Cgiga_XP_034301259.1, Cgiga_XP_034301260.1, Cgiga_XP_034301261.1, Cgiga_XP_034320378.1, Cgiga_XP_034338184.1, Cgiga_XP_034338206.1	Cvirg_XP_022304435.1, Cvirg_XP_022305882.1, Cvirg_XP_022308183.1, Cvirg_XP_022308456.1, Cvirg_XP_022320317.1, Cvirg_XP_022321105.1, Cvirg_XP_022322037.1, Cvirg_XP_022326580.1		OedRl_FUN_011199-T1, OedRl_FUN_020235-T1, OedRl_FUN_030538-T1, OedRl_FUN_030539-T1, OedRl_FUN_030894-T1	uncharacterized protein LOC105319534	Ancestral Ostreidae expansion only
OG0001937	4.14	0	0	0	0	1	1	2	5	4	4	0	1	2	4	5	8	37	GO	GO:0016787	hydrolase activity	36	IPR	IPR011105	Domain Cell wall hydrolase, SleB	36	Pfam	PF07486	Cell Wall Hydrolase	36	5.66667	1.53846	4.5	1.93333	1.94447	3.68333	1.77778	4.13793	5.2	Cgiga_XP_011429067.2, Cgiga_XP_011429068.2, Cgiga_XP_011447411.2, Cgiga_XP_011454762.2	Cvirg_XP_022306835.1, Cvirg_XP_022316833.1, Cvirg_XP_022319237.1, Cvirg_XP_022319250.1, Cvirg_XP_022319390.1		OedRl_FUN_010891-T1, OedRl_FUN_010892-T1, OedRl_FUN_010893-T1, OedRl_FUN_010894-T1, OedRl_FUN_011150-T1, OedRl_FUN_011151-T1, OedRl_FUN_024711-T1, OedRl_FUN_024713-T1	uncharacterized protein LOC105329490	Ancestral Ostreidae expansion only
OG0001223	4.12	4	1	1	1	4	2	1	3	5	2	1	1	1	5	8	11	51	GO	GO:0004930	G protein-coupled receptor activity	48	IPR	IPR000276	Family G protein-coupled receptor, rhodopsin-like	48	Pfam	PF00001	7 transmembrane receptor (rhodopsin family)	48	8	2.07692	6.5	2.66667	2.12692	3.85185	1.69231	4.125	5.2963	Cgiga_XP_011415112.2, Cgiga_XP_011424155.2, Cgiga_XP_011428605.1, Cgiga_XP_011456162.1, Cgiga_XP_019919826.2	Cvirg_XP_022286763.1, Cvirg_XP_022286765.1, Cvirg_XP_022289363.1, Cvirg_XP_022289475.1, Cvirg_XP_022289896.1, Cvirg_XP_022290168.1, Cvirg_XP_022320024.1, Cvirg_XP_022335491.1	Pmaxi_XP_033754609.1	OedRl_FUN_005246-T1, OedRl_FUN_011390-T1, OedRl_FUN_011392-T1, OedRl_FUN_011394-T1, OedRl_FUN_016047-T1, OedRl_FUN_043560-T1, OedRl_FUN_043562-T1, OedRl_FUN_043564-T1, OedRl_FUN_043586-T1, OedRl_FUN_043588-T1, OedRl_FUN_043590-T1	orexin receptor type 2	Ancestral Ostreidae expansion only
OG0013240	4.09	0	0	1	0	1	0	0	2	3	0	0	0	1	2	1	3	14	GO	GO:0005509	calcium ion binding	1	IPR	IPR035234	Domain IgGFc-binding protein, N-terminal	12	Pfam	PF17517	IgGFc binding protein	12	2	0.615385	1.5	0.733333	0.96115	3.25	2	4.09091	4.875	Cgiga_XP_011438105.3, Cgiga_XP_019925965.2	Cvirg_XP_022335715.1		OedRl_FUN_002808-T1, OedRl_FUN_041725-T1, OedRl_FUN_045116-T1	uncharacterized protein LOC105335739 isoform X1	Ancestral Ostreidae expansion only
OG0002972	4.09	9	0	0	0	3	0	0	0	0	0	0	0	2	4	4	6	28	GO	GO:0005509	calcium ion binding	20	IPR	IPR002048	Domain EF-hand domain	18	Pfam	PF13202	EF hand	11	4.66667	1.07692	4	1.46667	2.58752	4.33333	1.5	4.09091	5.57143	Cgiga_XP_011421357.2, Cgiga_XP_011454051.1, Cgiga_XP_019920993.2, Cgiga_XP_034331894.1	Cvirg_XP_022293935.1, Cvirg_XP_022293936.1, Cvirg_XP_022295410.1, Cvirg_XP_022343823.1		OedRl_FUN_000548-T1, OedRl_FUN_000549-T1, OedRl_FUN_004677-T1, OedRl_FUN_004678-T1, OedRl_FUN_028189-T1, OedRl_FUN_041823-T1	uncharacterized protein LOC105323995	Ancestral Ostreidae expansion only
OG0012687	4.09	1	0	0	1	2	0	0	1	0	0	1	1	1	1	2	3	14	GO	GO:0046872	metal ion binding	1	IPR	IPR027370	Domain RING-type zinc-finger, LisH dimerisation motif	3	Pfam	PF15227	zinc finger of C3HC4-type, RING	9	2	0.615385	1.5	0.733333	0.703732	3.25	2	4.09091	4.875	Cgiga_XP_011447994.2	Cvirg_XP_022290368.1, Cvirg_XP_022300651.1	Pmaxi_XP_033746480.1	OedRl_FUN_021095-T1, OedRl_FUN_024705-T1, OedRl_FUN_033264-T1	uncharacterized protein LOC105342680	Ancestral Ostreidae expansion only
OG0013138	4.09	1	1	0	1	1	0	0	0	0	0	1	0	2	2	2	3	14	GO	GO:0005515	protein binding	14	IPR	IPR002350	Domain Kazal domain	14	Pfam	PF00050	Kazal-type serine protease inhibitor domain	10	2.33333	0.538462	2	0.733333	0.798809	4.33333	1.5	4.09091	5.57143	Cgiga_XP_011422476.1, Cgiga_XP_011442840.2	Cvirg_XP_022304697.1, Cvirg_XP_022332585.1	Pmaxi_XP_033732821.1	OedRl_FUN_023279-T1, OedRl_FUN_043363-T1, OedRl_FUN_043415-T1	turripeptide Gsp9.3-like	Ancestral Ostreidae expansion only
OG0000527	4.01	0	0	1	0	0	0	0	0	0	0	0	2	0	59	9	19	90	GO	GO:0005509	calcium ion binding	17	IPR	IPR003609	Domain PAN/Apple domain	63	Pfam	PF00024	PAN domain	63	29	0.230769	34	4.73333	15.1915	125.667	0.558824	4.01408	82.3333	Cgiga_XP_019929678.1, Cgiga_XP_034315161.1, Cgiga_XP_034315252.1, Cgiga_XP_034315263.1, Cgiga_XP_034315264.1, Cgiga_XP_034315276.1, Cgiga_XP_034315277.1, Cgiga_XP_034315343.1, Cgiga_XP_034315349.1, Cgiga_XP_034315388.1, Cgiga_XP_034315404.1, Cgiga_XP_034315425.1, Cgiga_XP_034315470.1, Cgiga_XP_034315512.1, Cgiga_XP_034315696.1, Cgiga_XP_034315724.1, Cgiga_XP_034315747.1, Cgiga_XP_034315770.1, Cgi…	Cvirg_XP_022308313.1, Cvirg_XP_022310914.1, Cvirg_XP_022310917.1, Cvirg_XP_022310918.1, Cvirg_XP_022311440.1, Cvirg_XP_022311567.1, Cvirg_XP_022311705.1, Cvirg_XP_022312035.1, Cvirg_XP_022312049.1		OedRl_FUN_030872-T1, OedRl_FUN_032061-T1, OedRl_FUN_032064-T1, OedRl_FUN_033767-T1, OedRl_FUN_033768-T1, OedRl_FUN_033770-T1, OedRl_FUN_033773-T1, OedRl_FUN_033775-T1, OedRl_FUN_033784-T1, OedRl_FUN_033786-T1, OedRl_FUN_033787-T1, OedRl_FUN_033788-T1, OedRl_FUN_037994-T1, OedRl_FUN_039241-T1, OedRl_FUN_039315-T1, OedRl_FUN_039431-T1, OedRl_FUN_039434-T1, OedRl_FUN_039508-T1, OedRl_FUN_043619-T1	uncharacterized protein LOC105345276	Ancestral Ostreidae expansion only
OG0003863	3.95	1	0	0	2	0	0	0	0	0	0	1	0	0	7	8	5	24	GO	GO:0003700	DNA-binding transcription factor activity	22	IPR	IPR001699	Family Transcription factor, T-box	22	Pfam	PF00907	T-box	22	6.66667	0.307692	7.5	1.26667	2.60403	21.6667	0.666667	3.94737	16.25	Cgiga_XP_011412140.3, Cgiga_XP_011426899.2, Cgiga_XP_034304007.1, Cgiga_XP_034304011.1, Cgiga_XP_034310839.1, Cgiga_XP_034317321.1, Cgiga_XP_034317985.1	Cvirg_XP_022305784.1, Cvirg_XP_022307348.1, Cvirg_XP_022321928.1, Cvirg_XP_022327740.1, Cvirg_XP_022327741.1, Cvirg_XP_022327744.1, Cvirg_XP_022327745.1, Cvirg_XP_022328346.1	Pmaxi_XP_033742527.1	OedRl_FUN_018974-T1, OedRl_FUN_018978-T1, OedRl_FUN_020292-T1, OedRl_FUN_020295-T1, OedRl_FUN_020298-T1	T-box transcription factor mls-1	Ancestral Ostreidae expansion only
OG0001805	3.87	0	2	1	2	0	0	0	1	0	0	1	6	2	10	6	8	39	GO	GO:0008270	zinc ion binding	34	IPR	IPR000315	Domain B-box-type zinc finger	34	Pfam	PF00643	B-box zinc finger	34	8	1.15385	8	2.06667	2.96327	6.93333	1	3.87097	6.93333	Cgiga_XP_011423640.2, Cgiga_XP_011429423.3, Cgiga_XP_011436658.2, Cgiga_XP_011436659.2, Cgiga_XP_034310738.1, Cgiga_XP_034313544.1, Cgiga_XP_034313545.1, Cgiga_XP_034313547.1, Cgiga_XP_034313549.1, Cgiga_XP_034313554.1	Cvirg_XP_022313865.1, Cvirg_XP_022313987.1, Cvirg_XP_022314022.1, Cvirg_XP_022318273.1, Cvirg_XP_022319454.1, Cvirg_XP_022325446.1	Pmaxi_XP_033737966.1	OedRl_FUN_007269-T1, OedRl_FUN_009550-T1, OedRl_FUN_009551-T1, OedRl_FUN_009552-T1, OedRl_FUN_010944-T1, OedRl_FUN_010945-T1, OedRl_FUN_010946-T1, OedRl_FUN_042321-T1	E3 ubiquitin-protein ligase TRIM56-like	Ancestral Ostreidae expansion only
OG0000130	3.75	0	24	10	5	0	3	5	3	1	1	3	14	17	16	54	39						IPR	IPR001846	Domain von Willebrand factor, type D domain	97	Pfam	PF00094	von Willebrand factor type D domain	97	36.3333	6.61538	35	10.4	14.1158	5.49225	1.11429	3.75	5.89535	Cgiga_XP_011415312.3, Cgiga_XP_011443598.2, Cgiga_XP_011452914.2, Cgiga_XP_034306445.1, Cgiga_XP_034317517.1, Cgiga_XP_034317519.1, Cgiga_XP_034319569.1, Cgiga_XP_034320090.1, Cgiga_XP_034320142.1, Cgiga_XP_034320144.1, Cgiga_XP_034329091.1, Cgiga_XP_034329094.1, Cgiga_XP_034329095.1, Cgiga_XP_034330592.1, Cgiga_XP_034330615.1, Cgiga_XP_034333956.1	Cvirg_XP_022286536.1, Cvirg_XP_022287218.1, Cvirg_XP_022287219.1, Cvirg_XP_022287220.1, Cvirg_XP_022287792.1, Cvirg_XP_022287795.1, Cvirg_XP_022287796.1, Cvirg_XP_022287798.1, Cvirg_XP_022287884.1, Cvirg_XP_022289579.1, Cvirg_XP_022289878.1, Cvirg_XP_022290011.1, Cvirg_XP_022290095.1, Cvirg_XP_022290346.1, Cvirg_XP_022290347.1, Cvirg_XP_022290351.1, Cvirg_XP_022290636.1, Cvirg_XP_022293342.1, Cvi…	Pmaxi_XP_033745562.1, Pmaxi_XP_033761549.1, Pmaxi_XP_033762813.1	OedRl_FUN_011449-T1, OedRl_FUN_011450-T1, OedRl_FUN_011455-T1, OedRl_FUN_011458-T1, OedRl_FUN_011460-T1, OedRl_FUN_011463-T1, OedRl_FUN_011465-T1, OedRl_FUN_011466-T1, OedRl_FUN_011469-T1, OedRl_FUN_011470-T1, OedRl_FUN_011471-T1, OedRl_FUN_011475-T1, OedRl_FUN_011477-T1, OedRl_FUN_015992-T1, OedRl_FUN_016007-T1, OedRl_FUN_016010-T1, OedRl_FUN_016830-T1, OedRl_FUN_016831-T1, OedRl_FUN_031128-T1, …	von Willebrand factor D and EGF domain-containing protein	Ancestral Ostreidae expansion only
OG0015618	3.75	0	0	0	0	0	0	0	0	0	0	0	1	0	4	3	2	10	GO	GO:0046983	protein dimerization activity	10	IPR	IPR011598	Domain Myc-type, basic helix-loop-helix (bHLH) domain	10	Pfam	PF00010	Helix-loop-helix DNA-binding domain	10	3	0.0769231	3.5	0.533333	1.24595	39	0.571429	3.75	26	Cgiga_XP_011426791.2, Cgiga_XP_011426827.2, Cgiga_XP_034299002.1, Cgiga_XP_034299004.1	Cvirg_XP_022335718.1, Cvirg_XP_022335719.1, Cvirg_XP_022344569.1		OedRl_FUN_003408-T1, OedRl_FUN_003631-T1	uncharacterized protein LOC105327843	Ancestral Ostreidae expansion only
OG0015675	3.75	0	0	1	0	0	0	0	1	1	1	0	1	0	1	2	2						IPR	IPR018463	Domain Centromere protein Cenp-F, N-terminal	7	Pfam	PF10481	Cenp-F N-terminal domain	7	1.66667	0.384615	1.5	0.533333	0.63994	4.33333	1.33333	3.75	5.2	Cgiga_XP_011451531.2	Cvirg_XP_022311665.1, Cvirg_XP_022330477.1		OedRl_FUN_026244-T1, OedRl_FUN_026246-T1	centromere protein F	Ancestral Ostreidae expansion only
OG0002084	3.75	3	1	1	3	2	1	1	1	1	2	1	2	1	5	3	7	35	GO	GO:0006468	protein phosphorylation	17	IPR	IPR000719	Domain Protein kinase domain	17	Pfam	PF00069	Protein kinase domain	17	5	1.53846	4	1.86667	1.18723	3.25	1.75	3.75	4.55	Cgiga_XP_034333713.1, Cgiga_XP_034333725.1, Cgiga_XP_034334799.1, Cgiga_XP_034334800.1, Cgiga_XP_034335756.1	Cvirg_XP_022288490.1, Cvirg_XP_022290384.1, Cvirg_XP_022290385.1	Pmaxi_XP_033739902.1	OedRl_FUN_013228-T1, OedRl_FUN_013230-T1, OedRl_FUN_013231-T1, OedRl_FUN_013236-T1, OedRl_FUN_013238-T1, OedRl_FUN_013240-T1, OedRl_FUN_013241-T1	mitogen-activated protein kinase kinase kinase 4-like	Ancestral Ostreidae expansion only
OG0012123	3.75	1	0	0	0	1	0	0	2	0	0	0	2	1	2	3	3	15	GO	GO:0035556	intracellular signal transduction	14	IPR	IPR001054	Domain Adenylyl cyclase class-3/4/guanylyl cyclase	14	Pfam	PF00211	Adenylate and Guanylate cyclase catalytic domain	14	2.66667	0.538462	2.5	0.8	1.01419	4.95238	1.2	3.75	5.57143	Cgiga_XP_034317215.1, Cgiga_XP_034336408.1	Cvirg_XP_022308601.1, Cvirg_XP_022338842.1, Cvirg_XP_022338942.1		OedRl_FUN_001442-T1, OedRl_FUN_005189-T1, OedRl_FUN_023119-T1	receptor-type guanylate cyclase gcy-7-like	Ancestral Ostreidae expansion only
OG0015622	3.75	0	0	0	1	0	0	0	0	0	0	0	1	0	2	4	2						IPR	IPR001304	Domain C-type lectin-like	7	Pfam	PF00059	Lectin C-type domain	7	2.66667	0.153846	3	0.533333	1.12546	17.3333	0.666667	3.75	13	Cgiga_XP_034307794.1, Cgiga_XP_034317677.1	Cvirg_XP_022296764.1, Cvirg_XP_022300684.1, Cvirg_XP_022300685.1, Cvirg_XP_022302317.1		OedRl_FUN_031960-T1, OedRl_FUN_031961-T1	C-type lectin domain family 3 member A-like	Ancestral Ostreidae expansion only
OG0002120	3.75	0	0	0	0	0	0	0	3	1	1	1	1	0	8	13	7						IPR	IPR001304	Domain C-type lectin-like	5	Pfam	PF00059	Lectin C-type domain	5	9.33333	0.538462	10.5	1.86667	3.71996	17.3333	0.666667	3.75	13	Cgiga_XP_011438469.2, Cgiga_XP_011446817.2, Cgiga_XP_034305460.1, Cgiga_XP_034308215.1, Cgiga_XP_034312813.1, Cgiga_XP_034318847.1, Cgiga_XP_034320123.1, Cgiga_XP_034333302.1	Cvirg_XP_022286524.1, Cvirg_XP_022286574.1, Cvirg_XP_022286798.1, Cvirg_XP_022289502.1, Cvirg_XP_022289504.1, Cvirg_XP_022289505.1, Cvirg_XP_022289507.1, Cvirg_XP_022289508.1, Cvirg_XP_022290260.1, Cvirg_XP_022290268.1, Cvirg_XP_022290269.1, Cvirg_XP_022290270.1, Cvirg_XP_022290272.1	Pmaxi_XP_033729066.1	OedRl_FUN_011386-T1, OedRl_FUN_011581-T1, OedRl_FUN_014466-T1, OedRl_FUN_014468-T1, OedRl_FUN_021127-T1, OedRl_FUN_043571-T1, OedRl_FUN_043594-T1	putative per-hexamer repeat protein 5	Ancestral Ostreidae expansion only
OG0001225	3.66	2	0	0	3	2	0	0	1	3	3	4	7	1	9	6	10	51	GO	GO:0008107	galactoside 2-alpha-L-fucosyltransferase activity	51	IPR	IPR002516	Family Glycosyl transferase, family 11	51	Pfam	PF01531	Glycosyl transferase family 11	51	8.33333	2	7.5	2.73333	2.76371	4.16667	1.33333	3.65854	5	Cgiga_XP_011423329.2, Cgiga_XP_011424073.2, Cgiga_XP_011424230.2, Cgiga_XP_011424567.2, Cgiga_XP_011426868.2, Cgiga_XP_011433021.2, Cgiga_XP_019922653.2, Cgiga_XP_019922655.2, Cgiga_XP_034305472.1	Cvirg_XP_022297432.1, Cvirg_XP_022299267.1, Cvirg_XP_022299474.1, Cvirg_XP_022301114.1, Cvirg_XP_022329389.1, Cvirg_XP_022345041.1	Pmaxi_XP_033731210.1, Pmaxi_XP_033756778.1, Pmaxi_XP_033756902.1, Pmaxi_XP_033759338.1	OedRl_FUN_009487-T1, OedRl_FUN_028139-T1, OedRl_FUN_028637-T1, OedRl_FUN_028661-T1, OedRl_FUN_028678-T1, OedRl_FUN_033012-T1, OedRl_FUN_033067-T1, OedRl_FUN_036249-T1, OedRl_FUN_043625-T1, OedRl_FUN_043627-T1	galactoside 2-alpha-L-fucosyltransferase 2	Ancestral Ostreidae expansion only
OG0001670	3.64	1	1	1	1	3	1	2	2	3	2	1	4	2	4	5	8						IPR	IPR024131	Family Uncharacterised protein family UPF0489	28	Pfam	PF12640	UPF0489 domain	28	5.66667	1.84615	4.5	2.2	1.32017	3.06944	1.77778	3.63636	4.33333	Cgiga_XP_011442863.2, Cgiga_XP_011452901.2, Cgiga_XP_034310994.1, Cgiga_XP_034311675.1	Cvirg_XP_022313277.1, Cvirg_XP_022317344.1, Cvirg_XP_022317912.1, Cvirg_XP_022319330.1, Cvirg_XP_022319414.1	Pmaxi_XP_033754369.1	OedRl_FUN_006035-T1, OedRl_FUN_006188-T1, OedRl_FUN_006292-T1, OedRl_FUN_006378-T1, OedRl_FUN_006532-T1, OedRl_FUN_006635-T1, OedRl_FUN_010986-T1, OedRl_FUN_026567-T1	uncharacterized protein LOC105339138	Ancestral Ostreidae expansion only
OG0001678	3.64	0	0	1	0	0	0	1	0	0	0	0	0	0	13	18	8						IPR	IPR000436	Domain Sushi/SCR/CCP domain	37	Pfam	PF00084	Sushi repeat (SCR repeat)	37	13	0.153846	15.5	2.2	5.49285	84.5	0.516129	3.63636	52	Cgiga_XP_011434355.2, Cgiga_XP_011434929.2, Cgiga_XP_011454208.2, Cgiga_XP_019920943.2, Cgiga_XP_034308055.1, Cgiga_XP_034308104.1, Cgiga_XP_034313167.1, Cgiga_XP_034313171.1, Cgiga_XP_034313207.1, Cgiga_XP_034313593.1, Cgiga_XP_034313602.1, Cgiga_XP_034319453.1, Cgiga_XP_034331600.1	Cvirg_XP_022297372.1, Cvirg_XP_022304710.1, Cvirg_XP_022334646.1, Cvirg_XP_022334656.1, Cvirg_XP_022334669.1, Cvirg_XP_022334684.1, Cvirg_XP_022334695.1, Cvirg_XP_022334707.1, Cvirg_XP_022338190.1, Cvirg_XP_022338211.1, Cvirg_XP_022338223.1, Cvirg_XP_022338234.1, Cvirg_XP_022338245.1, Cvirg_XP_022338267.1, Cvirg_XP_022338335.1, Cvirg_XP_022338401.1, Cvirg_XP_022338772.1, Cvirg_XP_022342379.1		OedRl_FUN_021996-T1, OedRl_FUN_021997-T1, OedRl_FUN_021998-T1, OedRl_FUN_022403-T1, OedRl_FUN_023320-T1, OedRl_FUN_023321-T1, OedRl_FUN_035637-T1, OedRl_FUN_035641-T1	uncharacterized protein LOC105333199	Ancestral Ostreidae expansion only
OG0002021	3.62	0	1	1	0	0	0	2	6	2	1	3	1	0	3	9	7										Pfam	PF13837	Myb/SANT-like DNA-binding domain	28	6.33333	1.30769	6	1.93333	2.54858	4.84314	1.16667	3.62069	5.35294	Cgiga_XP_034317100.1, Cgiga_XP_034323196.1, Cgiga_XP_034326450.1	Cvirg_XP_022303665.1, Cvirg_XP_022303847.1, Cvirg_XP_022303990.1, Cvirg_XP_022309194.1, Cvirg_XP_022309964.1, Cvirg_XP_022311690.1, Cvirg_XP_022312361.1, Cvirg_XP_022312493.1, Cvirg_XP_022320084.1	Pmaxi_XP_033736542.1, Pmaxi_XP_033740021.1, Pmaxi_XP_033752538.1	OedRl_FUN_002359-T1, OedRl_FUN_002637-T1, OedRl_FUN_028557-T1, OedRl_FUN_030704-T1, OedRl_FUN_039006-T1, OedRl_FUN_039267-T1, OedRl_FUN_044222-T1	uncharacterized protein LOC117686356	Ancestral Ostreidae expansion only
OG0003321	3.57	2	2	1	0	0	2	1	4	0	1	0	2	0	3	3	5						IPR	IPR031481	Domain Fucosyltransferase, N-terminal	1	Pfam	PF17039	Fucosyltransferase, N-terminal	1	3.66667	1.15385	3	1.4	1.29835	3.17778	1.66667	3.57143	4.33333	Cgiga_XP_034316554.1, Cgiga_XP_034327626.1, Cgiga_XP_034333491.1	Cvirg_XP_022294162.1, Cvirg_XP_022306758.1, Cvirg_XP_022311079.1		OedRl_FUN_005856-T1, OedRl_FUN_018746-T1, OedRl_FUN_021835-T1, OedRl_FUN_040035-T1, OedRl_FUN_041083-T1	uncharacterized protein LOC117686016 isoform X1	Ancestral Ostreidae expansion only
OG0003499	3.57	0	0	0	0	0	0	0	13	1	0	0	0	0	2	5	5						IPR	IPR028002	Domain Myb/SANT-like DNA-binding domain 5	6	Pfam	PF13873	Myb/SANT-like DNA-binding domain	6	4	1.07692	3.5	1.4	3.48056	3.71429	1.42857	3.57143	4.64286	Cgiga_XP_034318466.1, Cgiga_XP_034319237.1	Cvirg_XP_022290222.1, Cvirg_XP_022303942.1, Cvirg_XP_022311312.1, Cvirg_XP_022315337.1, Cvirg_XP_022329856.1		OedRl_FUN_023299-T1, OedRl_FUN_024026-T1, OedRl_FUN_031523-T1, OedRl_FUN_032847-T1, OedRl_FUN_032848-T1	uncharacterized protein LOC117686798	Ancestral Ostreidae expansion only
OG0011371	3.46	0	0	1	2	0	0	1	0	0	0	2	0	2	3	2	3	16	GO	GO:0005515	protein binding	16	IPR	IPR002350	Domain Kazal domain	16	Pfam	PF07648	Kazal-type serine protease inhibitor domain	16	2.66667	0.615385	2.5	0.866667	1.0601	4.33333	1.2	3.46154	4.875	Cgiga_XP_011427253.2, Cgiga_XP_034309432.1, Cgiga_XP_034310255.1	Cvirg_XP_022303655.1, Cvirg_XP_022346029.1	Pmaxi_XP_033749054.1, Pmaxi_XP_033758992.1	OedRl_FUN_003361-T1, OedRl_FUN_003581-T1, OedRl_FUN_042808-T1	uncharacterized protein LOC105328183	Ancestral Ostreidae expansion only
OG0011357	3.46	0	0	0	0	0	1	0	0	0	0	0	0	0	5	7	3						IPR	IPR002049	Domain Laminin EGF domain	1	Pfam	PF00053	Laminin EGF domain	1	5	0.0769231	6	0.866667	2.13363	65	0.5	3.46154	39	Cgiga_XP_011416573.2, Cgiga_XP_011429485.2, Cgiga_XP_011445047.2, Cgiga_XP_034337388.1, Cgiga_XP_034337391.1	Cvirg_XP_022338294.1, Cvirg_XP_022338296.1, Cvirg_XP_022338297.1, Cvirg_XP_022338432.1, Cvirg_XP_022344825.1, Cvirg_XP_022345809.1, Cvirg_XP_022346062.1		OedRl_FUN_001788-T1, OedRl_FUN_001789-T1, OedRl_FUN_001790-T1	uncharacterized protein LOC105320357 isoform X1	Ancestral Ostreidae expansion only
OG0011349	3.46	0	0	0	0	2	1	4	0	0	0	0	0	0	2	4	3	16	GO	GO:0004930	G protein-coupled receptor activity	9	IPR	IPR000276	Family G protein-coupled receptor, rhodopsin-like	9	Pfam	PF00001	7 transmembrane receptor (rhodopsin family)	9	3	0.538462	3	0.866667	1.45733	5.57143	1	3.46154	5.57143	Cgiga_XP_019922179.2, Cgiga_XP_034320883.1	Cvirg_XP_022303299.1, Cvirg_XP_022308016.1, Cvirg_XP_022312487.1, Cvirg_XP_022338414.1		OedRl_FUN_041983-T1, OedRl_FUN_041987-T1, OedRl_FUN_041989-T1	type-1 angiotensin II receptor-like	Ancestral Ostreidae expansion only
OG0014854	3.33	1	1	0	0	0	0	0	2	2	0	0	0	0	2	1	2	11	GO	GO:0016021	integral component of membrane	6	IPR	IPR013604	Family 7TM chemoreceptor	6	Pfam	PF08395	7tm Chemosensory receptor	6	1.66667	0.461538	1.5	0.6	0.828079	3.61111	1.33333	3.33333	4.33333	Cgiga_XP_011455385.3, Cgiga_XP_034317238.1	Cvirg_XP_022291464.1		OedRl_FUN_015001-T1, OedRl_FUN_015004-T1	uncharacterized protein LOC105347846	Ancestral Ostreidae expansion only
OG0004728	3.33	1	1	2	1	1	0	1	1	0	0	1	2	1	3	3	4	22	GO	GO:0004930	G protein-coupled receptor activity	22	IPR	IPR000276	Family G protein-coupled receptor, rhodopsin-like	22	Pfam	PF00001	7 transmembrane receptor (rhodopsin family)	22	3.33333	0.923077	3	1.2	0.941124	3.61111	1.33333	3.33333	4.33333	Cgiga_XP_011421965.3, Cgiga_XP_034309005.1, Cgiga_XP_034309922.1	Cvirg_XP_022309956.1, Cvirg_XP_022310170.1, Cvirg_XP_022318684.1	Pmaxi_XP_033733526.1	OedRl_FUN_000217-T1, OedRl_FUN_010531-T1, OedRl_FUN_041530-T1, OedRl_FUN_043168-T1	neuropeptide FF receptor 2	Ancestral Ostreidae expansion only
OG0014864	3.33	1	0	0	1	1	0	0	1	0	0	1	1	0	1	2	2	11	GO	GO:0006468	protein phosphorylation	10	IPR	IPR000719	Domain Protein kinase domain	10	Pfam	PF00069	Protein kinase domain	10	1.66667	0.461538	1.5	0.6	0.632456	3.61111	1.33333	3.33333	4.33333	Cgiga_XP_011450982.2	Cvirg_XP_022316434.1, Cvirg_XP_022317365.1	Pmaxi_XP_033756694.1	OedRl_FUN_008962-T1, OedRl_FUN_008963-T1	testis-specific serine/threonine-protein kinase 1	Ancestral Ostreidae expansion only
OG0000486	3.31	3	0	1	1	4	0	0	13	4	0	3	9	8	27	4	17						IPR	IPR019080	Domain YqaJ viral recombinase	32	Pfam	PF09588	YqaJ-like viral recombinase domain	32	16	3.53846	15.5	5.13333	7.15009	4.52174	1.09677	3.31169	4.80435	Cgiga_XP_011447210.2, Cgiga_XP_011450935.2, Cgiga_XP_034305514.1, Cgiga_XP_034305680.1, Cgiga_XP_034306767.1, Cgiga_XP_034307755.1, Cgiga_XP_034308387.1, Cgiga_XP_034312331.1, Cgiga_XP_034315695.1, Cgiga_XP_034316778.1, Cgiga_XP_034316966.1, Cgiga_XP_034317143.1, Cgiga_XP_034319763.1, Cgiga_XP_034320593.1, Cgiga_XP_034322400.1, Cgiga_XP_034323645.1, Cgiga_XP_034324942.1, Cgiga_XP_034325062.1, Cgi…	Cvirg_XP_022289913.1, Cvirg_XP_022308730.1, Cvirg_XP_022315091.1, Cvirg_XP_022322988.1	Pmaxi_XP_033724790.1, Pmaxi_XP_033730387.1, Pmaxi_XP_033763165.1	OedRl_FUN_003585-T1, OedRl_FUN_007734-T1, OedRl_FUN_012005-T1, OedRl_FUN_016108-T1, OedRl_FUN_021630-T1, OedRl_FUN_022462-T1, OedRl_FUN_023998-T1, OedRl_FUN_026431-T1, OedRl_FUN_026923-T1, OedRl_FUN_031387-T1, OedRl_FUN_031415-T1, OedRl_FUN_035338-T1, OedRl_FUN_037192-T1, OedRl_FUN_037504-T1, OedRl_FUN_043775-T1, OedRl_FUN_043965-T1, OedRl_FUN_044019-T1	uncharacterized protein LOC105342078	Ancestral Ostreidae expansion only
OG0001203	3.21	1	0	0	1	1	0	0	3	9	3	0	8	2	5	9	9	51	GO	GO:0007165	signal transduction	43	IPR	IPR000157	Domain Toll/interleukin-1 receptor homology (TIR) domain	43	Pfam	PF13676	TIR domain	42	7.66667	2.15385	7	2.8	3.36367	3.55952	1.28571	3.21429	4.17857	Cgiga_XP_011419484.2, Cgiga_XP_011423642.2, Cgiga_XP_019926052.2, Cgiga_XP_034331743.1, Cgiga_XP_034331745.1	Cvirg_XP_022291041.1, Cvirg_XP_022291358.1, Cvirg_XP_022291487.1, Cvirg_XP_022292101.1, Cvirg_XP_022292102.1, Cvirg_XP_022295412.1, Cvirg_XP_022295612.1, Cvirg_XP_022322749.1, Cvirg_XP_022322750.1		OedRl_FUN_012457-T1, OedRl_FUN_014072-T1, OedRl_FUN_014073-T1, OedRl_FUN_014097-T1, OedRl_FUN_015030-T1, OedRl_FUN_015032-T1, OedRl_FUN_015034-T1, OedRl_FUN_015036-T1, OedRl_FUN_017334-T1	uncharacterized protein LOC105322450 isoform X1	Ancestral Ostreidae expansion only
OG0009943	3.21	0	0	2	1	0	0	0	0	0	0	0	3	1	2	5	3	17	GO	GO:0016020	membrane	15	IPR	IPR001304	Domain C-type lectin-like	16	Pfam	PF00059	Lectin C-type domain	16	3.33333	0.538462	3.5	0.933333	1.48645	6.19048	0.857143	3.21429	5.57143	Cgiga_XP_011456845.2, Cgiga_XP_034300001.1	Cvirg_XP_022291152.1, Cvirg_XP_022291184.1, Cvirg_XP_022291185.1, Cvirg_XP_022326195.1, Cvirg_XP_022326209.1		OedRl_FUN_015353-T1, OedRl_FUN_015958-T1, OedRl_FUN_015960-T1	uncharacterized protein LOC105348933	Ancestral Ostreidae expansion only
OG0010029	3.21	0	0	3	4	0	0	2	0	0	0	0	0	0	1	4	3						IPR	IPR000884	Repeat Thrombospondin type-1 (TSP1) repeat	8	Pfam	PF13927	Immunoglobulin domain	9	2.66667	0.692308	2.5	0.933333	1.53375	3.85185	1.2	3.21429	4.33333	Cgiga_XP_034331689.1	Cvirg_XP_022292022.1, Cvirg_XP_022292025.1, Cvirg_XP_022293811.1, Cvirg_XP_022296346.1		OedRl_FUN_015081-T1, OedRl_FUN_015087-T1, OedRl_FUN_040668-T1	cartilage intermediate layer protein 1-like	Ancestral Ostreidae expansion only
OG0004568	3.16	0	1	1	1	1	2	1	1	1	1	1	1	1	2	4	4	23	GO	GO:0016021	integral component of membrane	18	IPR	IPR004031	Family PMP-22/EMP/MP20/Claudin superfamily	18	Pfam	PF13903	PMP-22/EMP/MP20/Claudin tight junction	18	3.33333	1	3	1.26667	0.883715	3.33333	1.33333	3.15789	4	Cgiga_XP_011452576.1, Cgiga_XP_011452577.1	Cvirg_XP_022312859.1, Cvirg_XP_022312861.1, Cvirg_XP_022319920.1, Cvirg_XP_022319922.1	Pmaxi_XP_033734390.1	OedRl_FUN_006315-T1, OedRl_FUN_006317-T1, OedRl_FUN_006657-T1, OedRl_FUN_006659-T1	uncharacterized protein LOC105345914	Ancestral Ostreidae expansion only
OG0004559	3.16	0	0	0	4	0	0	0	1	1	1	4	1	1	3	3	4	23	GO	GO:0007165	signal transduction	16	IPR	IPR000488	Domain Death domain	16	Pfam	PF00531	Death domain	16	3.33333	1	3	1.26667	1.48645	3.33333	1.33333	3.15789	4	Cgiga_XP_011427544.2, Cgiga_XP_034305734.1, Cgiga_XP_034338067.1	Cvirg_XP_022304044.1, Cvirg_XP_022309035.1, Cvirg_XP_022310853.1	Pmaxi_XP_033729082.1, Pmaxi_XP_033761266.1, Pmaxi_XP_033761946.1, Pmaxi_XP_033761947.1	OedRl_FUN_031646-T1, OedRl_FUN_035370-T1, OedRl_FUN_037910-T1, OedRl_FUN_041218-T1	uncharacterized protein LOC105328385	Ancestral Ostreidae expansion only
OG0001190	3.14	0	1	1	0	0	0	0	3	5	2	1	8	1	8	13	9						IPR	IPR001148	Domain Alpha carbonic anhydrase domain	51	Pfam	PF00194	Eukaryotic-type carbonic anhydrase	51	10	1.69231	10.5	2.86667	3.9255	5.90909	0.857143	3.13953	5.31818	Cgiga_NP_001292235.1, Cgiga_NP_001292238.1, Cgiga_NP_001295844.1, Cgiga_XP_011423808.2, Cgiga_XP_011426381.2, Cgiga_XP_011435804.1, Cgiga_XP_011439947.2, Cgiga_XP_034331133.1	Cvirg_XP_022293510.1, Cvirg_XP_022294117.1, Cvirg_XP_022294713.1, Cvirg_XP_022294978.1, Cvirg_XP_022294979.1, Cvirg_XP_022294986.1, Cvirg_XP_022295093.1, Cvirg_XP_022295701.1, Cvirg_XP_022298231.1, Cvirg_XP_022298247.1, Cvirg_XP_022299130.1, Cvirg_XP_022299228.1, Cvirg_XP_022342986.1	Pmaxi_XP_033763825.1	OedRl_FUN_005262-T1, OedRl_FUN_012649-T1, OedRl_FUN_012789-T1, OedRl_FUN_013688-T1, OedRl_FUN_025334-T1, OedRl_FUN_036241-T1, OedRl_FUN_036242-T1, OedRl_FUN_036243-T1, OedRl_FUN_042219-T1	nacrein-like protein precursor	Ancestral Ostreidae expansion only
OG0000213	3.12	0	0	0	0	2	0	0	1	1	0	0	72	0	13	36	26						IPR	IPR024810	Domain Mab-21 domain	114	Pfam	PF03281	Mab-21 protein	114	25	5.84615	24.5	8.33333	20.0238	4.27632	1.06122	3.12	4.44737	Cgiga_XP_011423679.2, Cgiga_XP_011428134.2, Cgiga_XP_011454084.2, Cgiga_XP_019925503.2, Cgiga_XP_019928768.2, Cgiga_XP_034323541.1, Cgiga_XP_034323543.1, Cgiga_XP_034323545.1, Cgiga_XP_034323672.1, Cgiga_XP_034328797.1, Cgiga_XP_034328798.1, Cgiga_XP_034328815.1, Cgiga_XP_034330854.1	Cvirg_XP_022286727.1, Cvirg_XP_022286728.1, Cvirg_XP_022286732.1, Cvirg_XP_022287140.1, Cvirg_XP_022287487.1, Cvirg_XP_022287488.1, Cvirg_XP_022288205.1, Cvirg_XP_022288206.1, Cvirg_XP_022288207.1, Cvirg_XP_022288210.1, Cvirg_XP_022288212.1, Cvirg_XP_022288214.1, Cvirg_XP_022288639.1, Cvirg_XP_022288645.1, Cvirg_XP_022288648.1, Cvirg_XP_022288650.1, Cvirg_XP_022288652.1, Cvirg_XP_022288657.1, Cvi…		OedRl_FUN_004704-T1, OedRl_FUN_009546-T1, OedRl_FUN_011159-T1, OedRl_FUN_011221-T1, OedRl_FUN_011222-T1, OedRl_FUN_011672-T1, OedRl_FUN_011712-T1, OedRl_FUN_012187-T1, OedRl_FUN_014422-T1, OedRl_FUN_014445-T1, OedRl_FUN_014635-T1, OedRl_FUN_014745-T1, OedRl_FUN_014748-T1, OedRl_FUN_019777-T1, OedRl_FUN_019778-T1, OedRl_FUN_019834-T1, OedRl_FUN_035777-T1, OedRl_FUN_035778-T1, OedRl_FUN_037010-T1, …	uncharacterized protein LOC105325703 isoform X1	Ancestral Ostreidae expansion only
OG0000979	3.12	2	0	0	0	5	0	0	1	1	2	0	15	1	6	15	10	58	GO	GO:0016021	integral component of membrane	57	IPR	IPR005828	Family Major facilitator, sugar transporter-like	55	Pfam	PF00083	Sugar (and other) transporter	55	10.3333	2.07692	10.5	3.2	5.12975	4.97531	0.952381	3.125	4.81481	Cgiga_XP_011414351.2, Cgiga_XP_011439814.2, Cgiga_XP_011439815.2, Cgiga_XP_034308723.1, Cgiga_XP_034323465.1, Cgiga_XP_034323475.1	Cvirg_XP_022308955.1, Cvirg_XP_022310586.1, Cvirg_XP_022328779.1, Cvirg_XP_022328825.1, Cvirg_XP_022330581.1, Cvirg_XP_022331022.1, Cvirg_XP_022331024.1, Cvirg_XP_022331937.1, Cvirg_XP_022332246.1, Cvirg_XP_022332247.1, Cvirg_XP_022332248.1, Cvirg_XP_022333226.1, Cvirg_XP_022333400.1, Cvirg_XP_022333445.1, Cvirg_XP_022334294.1		OedRl_FUN_002233-T1, OedRl_FUN_015541-T1, OedRl_FUN_026575-T1, OedRl_FUN_026577-T1, OedRl_FUN_026694-T1, OedRl_FUN_026696-T1, OedRl_FUN_041021-T1, OedRl_FUN_041604-T1, OedRl_FUN_041605-T1, OedRl_FUN_041606-T1	organic cation transporter protein-like	Ancestral Ostreidae expansion only
OG0001656	3.09	1	1	0	2	1	1	0	1	1	2	2	4	5	7	6	7	41	GO	GO:0042981	regulation of apoptotic process	36	IPR	IPR001315	Domain CARD domain	36	Pfam	PF00619	Caspase recruitment domain	36	6.66667	1.61538	6.5	2.26667	2.18654	4.12698	1.07692	3.08824	4.33333	Cgiga_XP_011426238.2, Cgiga_XP_011426239.2, Cgiga_XP_019927195.2, Cgiga_XP_034302195.1, Cgiga_XP_034302213.1, Cgiga_XP_034323046.1, Cgiga_XP_034329300.1	Cvirg_XP_022289444.1, Cvirg_XP_022313410.1, Cvirg_XP_022313594.1, Cvirg_XP_022318840.1, Cvirg_XP_022326599.1, Cvirg_XP_022333085.1	Pmaxi_XP_033748501.1, Pmaxi_XP_033748607.1	OedRl_FUN_004317-T1, OedRl_FUN_006099-T1, OedRl_FUN_006446-T1, OedRl_FUN_010401-T1, OedRl_FUN_015818-T1, OedRl_FUN_015824-T1, OedRl_FUN_029876-T1	uncharacterized protein LOC105327447	Ancestral Ostreidae expansion only
OG0000015	3.07	22	3	0	7	33	1	2	68	23	10	7	28	1	74	73	72						IPR	IPR001073	Domain C1q domain	408	Pfam	PF00386	C1q domain	408	73	15.7692	73.5	23.4667	27.0815	4.62927	0.979592	3.06818	4.56585	Cgiga_XP_011412477.3, Cgiga_XP_011412558.3, Cgiga_XP_011412559.2, Cgiga_XP_011414654.2, Cgiga_XP_011414655.3, Cgiga_XP_011414656.2, Cgiga_XP_011414689.3, Cgiga_XP_011417471.1, Cgiga_XP_011419352.2, Cgiga_XP_011419565.2, Cgiga_XP_011419611.2, Cgiga_XP_011420344.2, Cgiga_XP_011420347.2, Cgiga_XP_011421419.2, Cgiga_XP_011421573.2, Cgiga_XP_011422202.2, Cgiga_XP_011425121.2, Cgiga_XP_011425132.2, Cgi…	Cvirg_XP_022288044.1, Cvirg_XP_022288066.1, Cvirg_XP_022289588.1, Cvirg_XP_022290311.1, Cvirg_XP_022290313.1, Cvirg_XP_022291036.1, Cvirg_XP_022291489.1, Cvirg_XP_022293764.1, Cvirg_XP_022293813.1, Cvirg_XP_022293864.1, Cvirg_XP_022293939.1, Cvirg_XP_022294041.1, Cvirg_XP_022294187.1, Cvirg_XP_022294232.1, Cvirg_XP_022294584.1, Cvirg_XP_022294666.1, Cvirg_XP_022294904.1, Cvirg_XP_022295383.1, Cvi…	Pmaxi_XP_033749093.1, Pmaxi_XP_033751238.1, Pmaxi_XP_033753122.1, Pmaxi_XP_033753759.1, Pmaxi_XP_033762216.1, Pmaxi_XP_033762759.1, Pmaxi_XP_033762760.1	OedRl_FUN_000635-T1, OedRl_FUN_000976-T1, OedRl_FUN_001808-T1, OedRl_FUN_003073-T1, OedRl_FUN_004148-T1, OedRl_FUN_004408-T1, OedRl_FUN_005169-T1, OedRl_FUN_007921-T1, OedRl_FUN_007922-T1, OedRl_FUN_008537-T1, OedRl_FUN_008584-T1, OedRl_FUN_008585-T1, OedRl_FUN_010033-T1, OedRl_FUN_010402-T1, OedRl_FUN_012194-T1, OedRl_FUN_012195-T1, OedRl_FUN_012758-T1, OedRl_FUN_012760-T1, OedRl_FUN_012762-T1, …	uncharacterized protein LOC105317520 isoform X2	Ancestral Ostreidae expansion only
OG0000281	3.06	14	1	0	6	4	0	0	17	4	6	13	1	7	10	25	22	130	GO	GO:0008270	zinc ion binding	9	IPR	IPR003034	Domain SAP domain	48	Pfam	PF02037	SAP domain	48	19	5.61538	17.5	7.2	7.35041	3.38356	1.25714	3.05556	3.91781	Cgiga_XP_011451676.2, Cgiga_XP_034299006.1, Cgiga_XP_034301700.1, Cgiga_XP_034306618.1, Cgiga_XP_034307429.1, Cgiga_XP_034319711.1, Cgiga_XP_034321610.1, Cgiga_XP_034326080.1, Cgiga_XP_034329227.1, Cgiga_XP_034332405.1	Cvirg_XP_022287918.1, Cvirg_XP_022289740.1, Cvirg_XP_022290426.1, Cvirg_XP_022290767.1, Cvirg_XP_022291615.1, Cvirg_XP_022294907.1, Cvirg_XP_022297628.1, Cvirg_XP_022298372.1, Cvirg_XP_022305705.1, Cvirg_XP_022306019.1, Cvirg_XP_022307572.1, Cvirg_XP_022308328.1, Cvirg_XP_022310684.1, Cvirg_XP_022310980.1, Cvirg_XP_022311981.1, Cvirg_XP_022312060.1, Cvirg_XP_022322996.1, Cvirg_XP_022323018.1, Cvi…	Pmaxi_XP_033725772.1, Pmaxi_XP_033727389.1, Pmaxi_XP_033728393.1, Pmaxi_XP_033730931.1, Pmaxi_XP_033730972.1, Pmaxi_XP_033732852.1, Pmaxi_XP_033739376.1, Pmaxi_XP_033741554.1, Pmaxi_XP_033747816.1, Pmaxi_XP_033756221.1, Pmaxi_XP_033757182.1, Pmaxi_XP_033762323.1, Pmaxi_XP_033763848.1	OedRl_FUN_003425-T1, OedRl_FUN_003949-T1, OedRl_FUN_005456-T1, OedRl_FUN_005550-T1, OedRl_FUN_009161-T1, OedRl_FUN_011288-T1, OedRl_FUN_012340-T1, OedRl_FUN_013155-T1, OedRl_FUN_014497-T1, OedRl_FUN_017777-T1, OedRl_FUN_017968-T1, OedRl_FUN_021668-T1, OedRl_FUN_024012-T1, OedRl_FUN_030794-T1, OedRl_FUN_035073-T1, OedRl_FUN_035425-T1, OedRl_FUN_037142-T1, OedRl_FUN_038115-T1, OedRl_FUN_038166-T1, …	uncharacterized protein LOC105345270	Ancestral Ostreidae expansion only
OG0000478	3.04	10	3	3	6	7	1	2	1	2	1	5	4	9	9	16	16	95	GO	GO:0070836	caveola assembly	95	IPR	IPR001612	Family Caveolin	95	Pfam	PF01146	Caveolin	95	13.6667	4.15385	12.5	5.26667	4.28397	3.29012	1.28	3.03797	3.85185	Cgiga_XP_011423448.2, Cgiga_XP_011436019.2, Cgiga_XP_011436020.1, Cgiga_XP_011436021.2, Cgiga_XP_011443643.1, Cgiga_XP_019927491.2, Cgiga_XP_019928775.2, Cgiga_XP_034308284.1, Cgiga_XP_034308290.1	Cvirg_XP_022301807.1, Cvirg_XP_022302185.1, Cvirg_XP_022302671.1, Cvirg_XP_022302672.1, Cvirg_XP_022302673.1, Cvirg_XP_022302674.1, Cvirg_XP_022302675.1, Cvirg_XP_022303084.1, Cvirg_XP_022303085.1, Cvirg_XP_022303086.1, Cvirg_XP_022303087.1, Cvirg_XP_022308954.1, Cvirg_XP_022309899.1, Cvirg_XP_022334625.1, Cvirg_XP_022334655.1, Cvirg_XP_022334719.1	Pmaxi_XP_033740634.1, Pmaxi_XP_033746502.1, Pmaxi_XP_033746503.1, Pmaxi_XP_033746504.1, Pmaxi_XP_033746507.1	OedRl_FUN_015322-T1, OedRl_FUN_015323-T1, OedRl_FUN_015324-T1, OedRl_FUN_015325-T1, OedRl_FUN_015327-T1, OedRl_FUN_030606-T1, OedRl_FUN_030607-T1, OedRl_FUN_030608-T1, OedRl_FUN_030609-T1, OedRl_FUN_030610-T1, OedRl_FUN_030615-T1, OedRl_FUN_030616-T1, OedRl_FUN_030617-T1, OedRl_FUN_043989-T1, OedRl_FUN_043990-T1, OedRl_FUN_043991-T1	caveolin-1 isoform X1	Ancestral Ostreidae expansion only
OG0002712	3	1	1	0	0	1	0	1	2	0	0	1	1	1	6	10	5						IPR	IPR000436	Domain Sushi/SCR/CCP domain	23	Pfam	PF00084	Sushi repeat (SCR repeat)	23	7	0.692308	8	1.66667	2.74296	10.1111	0.625	3	7.22222	Cgiga_XP_011419541.2, Cgiga_XP_011420092.2, Cgiga_XP_011420104.2, Cgiga_XP_019918206.2, Cgiga_XP_034304727.1, Cgiga_XP_034306791.1	Cvirg_XP_022296300.1, Cvirg_XP_022296319.1, Cvirg_XP_022296323.1, Cvirg_XP_022296607.1, Cvirg_XP_022297032.1, Cvirg_XP_022301891.1, Cvirg_XP_022302254.1, Cvirg_XP_022302449.1, Cvirg_XP_022302561.1, Cvirg_XP_022302826.1	Pmaxi_XP_033744560.1	OedRl_FUN_031069-T1, OedRl_FUN_031071-T1, OedRl_FUN_032806-T1, OedRl_FUN_043767-T1, OedRl_FUN_043770-T1	uncharacterized protein LOC105322494	Ancestral Ostreidae expansion only
OG0014218	3	1	0	0	1	1	0	1	0	1	0	1	1	0	1	2	2	12	GO	GO:0006751	glutathione catabolic process	1	IPR	IPR001594	Domain Palmitoyltransferase, DHHC domain	11	Pfam	PF01529	DHHC palmitoyltransferase	11	1.66667	0.538462	1.5	0.666667	0.617213	3.09524	1.33333	3	3.71429	Cgiga_XP_034326660.1	Cvirg_XP_022331491.1, Cvirg_XP_022333752.1	Pmaxi_XP_033733571.1	OedRl_FUN_029310-T1, OedRl_FUN_029428-T1	palmitoyltransferase ZDHHC22 isoform X1	Ancestral Ostreidae expansion only
OG0014400	3	0	1	0	0	0	0	0	0	0	1	0	0	0	6	2	2	12	GO	GO:0016020	membrane	1	IPR	IPR000421	Domain Coagulation factor 5/8 C-terminal domain	10	Pfam	PF00754	F5/8 type C domain	10	3.33333	0.153846	4	0.666667	1.58865	21.6667	0.5	3	13	Cgiga_XP_011420973.2, Cgiga_XP_011437915.3, Cgiga_XP_034322886.1, Cgiga_XP_034322889.1, Cgiga_XP_034324818.1, Cgiga_XP_034325873.1	Cvirg_XP_022330074.1, Cvirg_XP_022334346.1		OedRl_FUN_029974-T1, OedRl_FUN_029975-T1	discoidin, CUB and LCCL domain-containing protein 1	Ancestral Ostreidae expansion only
OG0000647	3	13	0	1	3	3	3	1	1	2	1	4	4	4	9	16	13						IPR	IPR011735	Family HtrL protein	74	Pfam	PF09612	Bacterial protein of unknown function (HtrL_YibB)	74	12.6667	3.07692	12.5	4.33333	4.68534	4.11667	1.04	3	4.225	Cgiga_XP_011430657.2, Cgiga_XP_011435539.2, Cgiga_XP_011447700.3, Cgiga_XP_011455176.3, Cgiga_XP_034305025.1, Cgiga_XP_034305052.1, Cgiga_XP_034327672.1, Cgiga_XP_034327674.1, Cgiga_XP_034337087.1	Cvirg_XP_022292742.1, Cvirg_XP_022296089.1, Cvirg_XP_022296504.1, Cvirg_XP_022300792.1, Cvirg_XP_022302253.1, Cvirg_XP_022302478.1, Cvirg_XP_022302795.1, Cvirg_XP_022309369.1, Cvirg_XP_022310001.1, Cvirg_XP_022310372.1, Cvirg_XP_022310637.1, Cvirg_XP_022324074.1, Cvirg_XP_022328117.1, Cvirg_XP_022340637.1, Cvirg_XP_022340858.1, Cvirg_XP_022342359.1	Pmaxi_XP_033757252.1, Pmaxi_XP_033757503.1, Pmaxi_XP_033760030.1, Pmaxi_XP_033760360.1	OedRl_FUN_010656-T1, OedRl_FUN_013189-T1, OedRl_FUN_021704-T1, OedRl_FUN_023017-T1, OedRl_FUN_023020-T1, OedRl_FUN_023680-T1, OedRl_FUN_023708-T1, OedRl_FUN_031990-T1, OedRl_FUN_035474-T1, OedRl_FUN_035477-T1, OedRl_FUN_035483-T1, OedRl_FUN_035606-T1, OedRl_FUN_043798-T1	uncharacterized protein LOC105330591	Ancestral Ostreidae expansion only
OG0002646	3	1	0	0	1	1	0	0	1	1	1	1	1	6	7	4	5	30	GO	GO:0006030	N/A	7	IPR	IPR002557	Domain Chitin binding domain	7	Pfam	PF01607	Chitin binding Peritrophin-A domain	7	5.33333	1.07692	5.5	1.66667	2.19306	4.95238	0.909091	3	4.64286	Cgiga_XP_011445343.2, Cgiga_XP_011452001.2, Cgiga_XP_011452008.2, Cgiga_XP_019925737.2, Cgiga_XP_034310643.1, Cgiga_XP_034317811.1, Cgiga_XP_034329123.1	Cvirg_XP_022303689.1, Cvirg_XP_022304433.1, Cvirg_XP_022304461.1, Cvirg_XP_022308026.1	Pmaxi_XP_033761876.1	OedRl_FUN_037609-T1, OedRl_FUN_037891-T1, OedRl_FUN_042032-T1, OedRl_FUN_042033-T1, OedRl_FUN_042037-T1	uncharacterized protein LOC105340823 isoform X1	Ancestral Ostreidae expansion only
OG0000956	3	0	0	0	0	0	0	0	9	13	10	0	0	0	14	4	10						IPR	IPR001304	Domain C-type lectin-like	43	Pfam	PF00059	Lectin C-type domain	43	9.33333	2.46154	9	3.33333	5.31395	3.79167	1.11111	3	4.0625	Cgiga_XP_011424793.2, Cgiga_XP_011424799.2, Cgiga_XP_011439821.2, Cgiga_XP_034301056.1, Cgiga_XP_034301057.1, Cgiga_XP_034301058.1, Cgiga_XP_034301059.1, Cgiga_XP_034301060.1, Cgiga_XP_034301061.1, Cgiga_XP_034301072.1, Cgiga_XP_034301076.1, Cgiga_XP_034301077.1, Cgiga_XP_034301085.1, Cgiga_XP_034309526.1	Cvirg_XP_022322049.1, Cvirg_XP_022322050.1, Cvirg_XP_022322053.1, Cvirg_XP_022322898.1		OedRl_FUN_002185-T1, OedRl_FUN_002187-T1, OedRl_FUN_018247-T1, OedRl_FUN_018261-T1, OedRl_FUN_018262-T1, OedRl_FUN_018263-T1, OedRl_FUN_018545-T1, OedRl_FUN_026580-T1, OedRl_FUN_026701-T1, OedRl_FUN_026703-T1	perlucin-like protein	Ancestral Ostreidae expansion only
OG0008601	3	0	1	0	1	1	0	0	0	0	0	1	1	1	3	6	3	18	GO	GO:0005509	calcium ion binding	17	IPR	IPR001881	Domain EGF-like calcium-binding domain	17	Pfam	PF07645	Calcium-binding EGF domain	17	4	0.461538	4.5	1	1.60357	8.66667	0.666667	3	6.5	Cgiga_XP_034305823.1, Cgiga_XP_034306996.1, Cgiga_XP_034321689.1	Cvirg_XP_022295781.1, Cvirg_XP_022299224.1, Cvirg_XP_022299294.1, Cvirg_XP_022299482.1, Cvirg_XP_022299509.1, Cvirg_XP_022299549.1	Pmaxi_XP_033745530.1	OedRl_FUN_030481-T1, OedRl_FUN_031859-T1, OedRl_FUN_031859-T2	serine-rich adhesin for platelets	Ancestral Ostreidae expansion only
OG0014404	3	0	0	1	1	0	0	1	0	0	0	1	0	1	1	4	2	12	GO	GO:0016491	oxidoreductase activity	11	IPR	IPR000683	Domain Gfo/Idh/MocA-like oxidoreductase, N-terminal	11	Pfam	PF01408	Oxidoreductase family, NAD-binding Rossmann fold	11	2.33333	0.384615	2.5	0.666667	1.04654	6.06667	0.8	3	5.2	Cgiga_XP_011422158.2	Cvirg_XP_022293742.1, Cvirg_XP_022293755.1, Cvirg_XP_022294404.1, Cvirg_XP_022294611.1	Pmaxi_XP_033740511.1	OedRl_FUN_014115-T1, OedRl_FUN_036456-T1	biliverdin reductase A	Ancestral Ostreidae expansion only
OG0014261	3	1	0	0	1	2	0	0	1	0	0	1	0	1	1	2	2	12	GO	GO:0046983	protein dimerization activity	12	IPR	IPR011598	Domain Myc-type, basic helix-loop-helix (bHLH) domain	12	Pfam	PF00010	Helix-loop-helix DNA-binding domain	12	1.66667	0.538462	1.5	0.666667	0.723747	3.09524	1.33333	3	3.71429	Cgiga_XP_011444503.1	Cvirg_XP_022308236.1, Cvirg_XP_022309948.1	Pmaxi_XP_033762862.1	OedRl_FUN_041150-T1, OedRl_FUN_041158-T1	helix-loop-helix protein 13	Ancestral Ostreidae expansion only
OG0014165	3	1	0	0	1	0	0	0	1	1	1	1	1	0	1	2	2						IPR	IPR013098	Domain Immunoglobulin I-set	11	Pfam	PF07679	Immunoglobulin I-set domain	11	1.66667	0.538462	1.5	0.666667	0.617213	3.09524	1.33333	3	3.71429	Cgiga_XP_011443330.2	Cvirg_XP_022330164.1, Cvirg_XP_022330266.1	Pmaxi_XP_033749133.1	OedRl_FUN_015767-T1, OedRl_FUN_026266-T1	limbic system-associated membrane protein-like isoform X1	Ancestral Ostreidae expansion only
OG0014467	3	0	0	0	0	0	0	0	0	0	0	0	2	0	2	6	2	12	GO	GO:0008270	zinc ion binding	12	IPR	IPR000315	Domain B-box-type zinc finger	12	Pfam	PF00643	B-box zinc finger	12	3.33333	0.153846	4	0.666667	1.63299	21.6667	0.5	3	13	Cgiga_XP_034299634.1, Cgiga_XP_034327476.1	Cvirg_XP_022308201.1, Cvirg_XP_022308202.1, Cvirg_XP_022308217.1, Cvirg_XP_022308218.1, Cvirg_XP_022334073.1, Cvirg_XP_022334348.1		OedRl_FUN_024330-T1, OedRl_FUN_024331-T1	uncharacterized protein LOC117680946	Ancestral Ostreidae expansion only
OG0000305	2.91	1	0	0	0	1	0	0	0	0	0	0	3	0	65	33	20	123	GO	GO:0008270	zinc ion binding	102	IPR	IPR000315	Domain B-box-type zinc finger	102	Pfam	PF00643	B-box zinc finger	102	39.3333	0.384615	49	6.86667	18.1614	102.267	0.408163	2.91262	52	Cgiga_XP_011413169.2, Cgiga_XP_011423245.2, Cgiga_XP_011426745.2, Cgiga_XP_011429530.2, Cgiga_XP_011430215.2, Cgiga_XP_011431640.2, Cgiga_XP_011433583.2, Cgiga_XP_011439061.2, Cgiga_XP_011445737.2, Cgiga_XP_011456909.2, Cgiga_XP_019926831.2, Cgiga_XP_019927187.2, Cgiga_XP_034304645.1, Cgiga_XP_034305439.1, Cgiga_XP_034305440.1, Cgiga_XP_034305441.1, Cgiga_XP_034305442.1, Cgiga_XP_034305443.1, Cgi…	Cvirg_XP_022300955.1, Cvirg_XP_022300997.1, Cvirg_XP_022304456.1, Cvirg_XP_022306140.1, Cvirg_XP_022308898.1, Cvirg_XP_022308900.1, Cvirg_XP_022308902.1, Cvirg_XP_022308903.1, Cvirg_XP_022308905.1, Cvirg_XP_022308908.1, Cvirg_XP_022308910.1, Cvirg_XP_022310765.1, Cvirg_XP_022312748.1, Cvirg_XP_022312749.1, Cvirg_XP_022312750.1, Cvirg_XP_022312752.1, Cvirg_XP_022312754.1, Cvirg_XP_022312756.1, Cvi…		OedRl_FUN_009510-T1, OedRl_FUN_009511-T1, OedRl_FUN_010599-T1, OedRl_FUN_011582-T1, OedRl_FUN_029902-T1, OedRl_FUN_037067-T1, OedRl_FUN_037894-T1, OedRl_FUN_037901-T1, OedRl_FUN_037943-T1, OedRl_FUN_037944-T1, OedRl_FUN_037945-T1, OedRl_FUN_037946-T1, OedRl_FUN_037947-T1, OedRl_FUN_037952-T1, OedRl_FUN_037953-T1, OedRl_FUN_037954-T1, OedRl_FUN_037955-T1, OedRl_FUN_038589-T1, OedRl_FUN_039518-T1, …	uncharacterized protein LOC105317984	Ancestral Ostreidae expansion only
OG0001938	2.9	0	0	0	4	0	0	0	0	0	0	2	2	6	8	9	6	37	GO	GO:0005576	extracellular region	23	IPR	IPR008405	Family Apolipoprotein L	23	Pfam	PF05461	Apolipoprotein L	23	7.66667	1.07692	8.5	2.06667	3.1728	7.11905	0.705882	2.90323	5.57143	Cgiga_XP_011454897.2, Cgiga_XP_019926843.2, Cgiga_XP_034334559.1, Cgiga_XP_034334563.1, Cgiga_XP_034334570.1, Cgiga_XP_034335686.1, Cgiga_XP_034335689.1, Cgiga_XP_034335693.1	Cvirg_XP_022291206.1, Cvirg_XP_022291453.1, Cvirg_XP_022291527.1, Cvirg_XP_022291800.1, Cvirg_XP_022293353.1, Cvirg_XP_022294174.1, Cvirg_XP_022294365.1, Cvirg_XP_022294876.1, Cvirg_XP_022295483.1	Pmaxi_XP_033742384.1, Pmaxi_XP_033752173.1	OedRl_FUN_012564-T1, OedRl_FUN_012567-T1, OedRl_FUN_012568-T1, OedRl_FUN_013150-T1, OedRl_FUN_013154-T1, OedRl_FUN_013156-T1	uncharacterized protein LOC105347484	Ancestral Ostreidae expansion only
OG0003769	2.86	0	0	0	0	0	0	0	0	0	0	0	0	1	18	2	4						IPR	IPR001304	Domain C-type lectin-like	24	Pfam	PF00059	Lectin C-type domain	24	8	0.0769231	10	1.4	4.62601	104	0.4	2.85714	52	Cgiga_XP_011425856.2, Cgiga_XP_011441380.2, Cgiga_XP_011452092.2, Cgiga_XP_011455949.2, Cgiga_XP_011455950.3, Cgiga_XP_019930886.2, Cgiga_XP_034308213.1, Cgiga_XP_034319113.1, Cgiga_XP_034319176.1, Cgiga_XP_034319758.1, Cgiga_XP_034319785.1, Cgiga_XP_034320440.1, Cgiga_XP_034321033.1, Cgiga_XP_034321916.1, Cgiga_XP_034321922.1, Cgiga_XP_034322064.1, Cgiga_XP_034322374.1, Cgiga_XP_034322377.1	Cvirg_XP_022310986.1, Cvirg_XP_022312082.1		OedRl_FUN_033774-T1, OedRl_FUN_039224-T1, OedRl_FUN_039226-T1, OedRl_FUN_039227-T1	perlucin-like protein	Ancestral Ostreidae expansion only
OG0007425	2.81	0	0	0	2	1	0	0	1	1	1	2	0	3	2	3	3	19	GO	GO:0016021	integral component of membrane	19	IPR	IPR011701	Family Major facilitator superfamily	19	Pfam	PF07690	Major Facilitator Superfamily	19	2.66667	0.846154	2.5	1.06667	1.09978	3.15152	1.2	2.8125	3.54545	Cgiga_XP_034323410.1, Cgiga_XP_034323413.1	Cvirg_XP_022331929.1, Cvirg_XP_022333395.1, Cvirg_XP_022345261.1	Pmaxi_XP_033739897.1, Pmaxi_XP_033760686.1	OedRl_FUN_026371-T1, OedRl_FUN_036838-T1, OedRl_FUN_036840-T1	monocarboxylate transporter 12-B	Ancestral Ostreidae expansion only
OG0000593	2.79	4	0	0	4	0	0	1	5	2	1	4	5	4	10	30	13						IPR	IPR019080	Domain YqaJ viral recombinase	50	Pfam	PF09588	YqaJ-like viral recombinase domain	50	17.6667	2.30769	20	4.66667	7.52773	7.65556	0.65	2.78571	5.63333	Cgiga_XP_011456135.2, Cgiga_XP_011456932.1, Cgiga_XP_034301666.1, Cgiga_XP_034303063.1, Cgiga_XP_034315804.1, Cgiga_XP_034321751.1, Cgiga_XP_034326793.1, Cgiga_XP_034333490.1, Cgiga_XP_034336187.1, Cgiga_XP_034339128.1	Cvirg_XP_022288145.1, Cvirg_XP_022288459.1, Cvirg_XP_022290377.1, Cvirg_XP_022290569.1, Cvirg_XP_022291232.1, Cvirg_XP_022291343.1, Cvirg_XP_022291668.1, Cvirg_XP_022293906.1, Cvirg_XP_022297918.1, Cvirg_XP_022298045.1, Cvirg_XP_022299773.1, Cvirg_XP_022300882.1, Cvirg_XP_022300952.1, Cvirg_XP_022301040.1, Cvirg_XP_022303926.1, Cvirg_XP_022309805.1, Cvirg_XP_022310871.1, Cvirg_XP_022311165.1, Cvi…	Pmaxi_XP_033726809.1, Pmaxi_XP_033727563.1, Pmaxi_XP_033729985.1, Pmaxi_XP_033738914.1	OedRl_FUN_002892-T1, OedRl_FUN_008808-T1, OedRl_FUN_012880-T1, OedRl_FUN_014033-T1, OedRl_FUN_014138-T1, OedRl_FUN_015891-T1, OedRl_FUN_015892-T1, OedRl_FUN_016920-T1, OedRl_FUN_027115-T1, OedRl_FUN_030294-T1, OedRl_FUN_043816-T1, OedRl_FUN_044498-T1, OedRl_FUN_044500-T1	uncharacterized protein LOC105348435	Ancestral Ostreidae expansion only
OG0002475	2.78	0	0	0	0	0	0	0	0	0	1	0	0	4	2	20	5						IPR	IPR001498	Domain Impact, N-terminal	30	Pfam	PF01205	Uncharacterized protein family UPF0029	30	9	0.384615	11	1.8	5.15752	23.4	0.454545	2.77778	13	Cgiga_XP_034310973.1, Cgiga_XP_034334859.1	Cvirg_XP_022288030.1, Cvirg_XP_022290388.1, Cvirg_XP_022292515.1, Cvirg_XP_022292868.1, Cvirg_XP_022293478.1, Cvirg_XP_022294983.1, Cvirg_XP_022298477.1, Cvirg_XP_022300787.1, Cvirg_XP_022305684.1, Cvirg_XP_022305686.1, Cvirg_XP_022307640.1, Cvirg_XP_022307809.1, Cvirg_XP_022307840.1, Cvirg_XP_022307878.1, Cvirg_XP_022312050.1, Cvirg_XP_022328263.1, Cvirg_XP_022328492.1, Cvirg_XP_022331922.1, Cvi…		OedRl_FUN_012858-T1, OedRl_FUN_026937-T1, OedRl_FUN_028870-T1, OedRl_FUN_028874-T1, OedRl_FUN_039259-T1	protein IMPACT homolog	Ancestral Ostreidae expansion only
OG0002436	2.78	3	0	0	1	3	0	0	2	2	2	1	2	0	4	7	5						IPR	IPR006016	Domain UspA	32	Pfam	PF00582	Universal stress protein family	32	5.33333	1.23077	5.5	1.8	1.93465	4.33333	0.909091	2.77778	4.0625	Cgiga_XP_011426212.1, Cgiga_XP_011426215.1, Cgiga_XP_011426217.2, Cgiga_XP_011429955.1	Cvirg_XP_022296195.1, Cvirg_XP_022296197.1, Cvirg_XP_022296201.1, Cvirg_XP_022296897.1, Cvirg_XP_022299186.1, Cvirg_XP_022300119.1, Cvirg_XP_022300122.1	Pmaxi_XP_033745920.1	OedRl_FUN_032158-T1, OedRl_FUN_033611-T1, OedRl_FUN_033612-T1, OedRl_FUN_033614-T1, OedRl_FUN_033615-T1	universal stress protein Sll1388	Ancestral Ostreidae expansion only
OG0001475	2.76	1	0	0	0	0	0	4	11	4	0	0	2	4	6	6	7	45	GO	GO:0046983	protein dimerization activity	14	IPR	IPR025398	Domain Domain of unknown function DUF4371	22	Pfam	PF14291	Domain of unknown function (DUF4371)	22	6.33333	2	6	2.53333	3.27036	3.16667	1.16667	2.76316	3.5	Cgiga_XP_011435340.2, Cgiga_XP_034308482.1, Cgiga_XP_034311153.1, Cgiga_XP_034315240.1, Cgiga_XP_034322447.1, Cgiga_XP_034336066.1	Cvirg_XP_022300738.1, Cvirg_XP_022310951.1, Cvirg_XP_022313166.1, Cvirg_XP_022316796.1, Cvirg_XP_022322703.1, Cvirg_XP_022322704.1		OedRl_FUN_003070-T1, OedRl_FUN_004077-T1, OedRl_FUN_004263-T1, OedRl_FUN_018703-T1, OedRl_FUN_031510-T1, OedRl_FUN_033539-T1, OedRl_FUN_036111-T1	zinc finger MYM-type protein 1-like	Ancestral Ostreidae expansion only
OG0001469	2.76	1	2	3	1	3	1	3	2	1	2	1	2	2	6	8	7	45	GO	GO:0016020	membrane	38	IPR	IPR013525	Domain ABC-2 type transporter	38	Pfam	PF01061	ABC-2 type transporter	38	7	1.84615	7	2.53333	1.99523	3.79167	1	2.76316	3.79167	Cgiga_XP_011434132.2, Cgiga_XP_011434953.2, Cgiga_XP_034308752.1, Cgiga_XP_034308754.1, Cgiga_XP_034308874.1, Cgiga_XP_034334055.1	Cvirg_XP_022303716.1, Cvirg_XP_022306293.1, Cvirg_XP_022306296.1, Cvirg_XP_022306323.1, Cvirg_XP_022308826.1, Cvirg_XP_022308957.1, Cvirg_XP_022308964.1, Cvirg_XP_022310581.1	Pmaxi_XP_033762074.1	OedRl_FUN_014215-T1, OedRl_FUN_014228-T1, OedRl_FUN_040992-T1, OedRl_FUN_041533-T1, OedRl_FUN_041535-T1, OedRl_FUN_043171-T1, OedRl_FUN_043173-T1	protein white isoform X1	Ancestral Ostreidae expansion only
OG0013873	2.73	0	0	0	0	0	0	0	2	0	0	0	0	0	4	5	2						IPR	IPR001073	Domain C1q domain	12	Pfam	PF00386	C1q domain	12	3.66667	0.153846	4.5	0.733333	1.62422	23.8333	0.444444	2.72727	13	Cgiga_XP_034310289.1, Cgiga_XP_034310290.1, Cgiga_XP_034310292.1, Cgiga_XP_034318117.1	Cvirg_XP_022306589.1, Cvirg_XP_022306591.1, Cvirg_XP_022307215.1, Cvirg_XP_022308046.1, Cvirg_XP_022308056.1		OedRl_FUN_016228-T1, OedRl_FUN_033887-T1	collagen alpha-1(X) chain-like	Ancestral Ostreidae expansion only
OG0013804	2.73	0	0	0	0	0	0	0	0	0	0	0	2	1	4	4	2	13	GO	GO:0004930	G protein-coupled receptor activity	7	IPR	IPR000276	Family G protein-coupled receptor, rhodopsin-like	7	Pfam	PF00001	7 transmembrane receptor (rhodopsin family)	7	3.33333	0.230769	4	0.733333	1.43759	14.4444	0.5	2.72727	8.66667	Cgiga_XP_011418533.2, Cgiga_XP_011418534.2, Cgiga_XP_019920235.2, Cgiga_XP_034317585.1	Cvirg_XP_022307241.1, Cvirg_XP_022317186.1, Cvirg_XP_022317191.1, Cvirg_XP_022318704.1		OedRl_FUN_041963-T1, OedRl_FUN_042312-T1	uncharacterized protein LOC105321779	Ancestral Ostreidae expansion only
OG0003459	2.73	1	3	0	1	1	0	0	1	1	0	3	4	0	2	5	4						IPR	IPR002347	Family Short-chain dehydrogenase/reductase SDR	26	Pfam	PF00106	short chain dehydrogenase	26	3.66667	1.15385	3.5	1.46667	1.59762	3.17778	1.14286	2.72727	3.46667	Cgiga_XP_011443501.1, Cgiga_XP_011449840.2	Cvirg_XP_022321950.1, Cvirg_XP_022321953.1, Cvirg_XP_022326479.1, Cvirg_XP_022326480.1, Cvirg_XP_022343083.1	Pmaxi_XP_033754790.1, Pmaxi_XP_033754793.1, Pmaxi_XP_033755516.1	OedRl_FUN_015760-T1, OedRl_FUN_015762-T1, OedRl_FUN_020193-T1, OedRl_FUN_020194-T1	short-chain dehydrogenase/reductase family 9C member 7	Ancestral Ostreidae expansion only
OG0013832	2.73	0	0	0	0	0	0	0	0	0	0	0	3	0	5	3	2						IPR	IPR011641	Domain Tyrosine-protein kinase ephrin type A/B receptor-like	12	Pfam	PF07699	Tyrosine-protein kinase ephrin type A/B receptor-like	12	3.33333	0.230769	4	0.733333	1.57963	14.4444	0.5	2.72727	8.66667	Cgiga_XP_034311368.1, Cgiga_XP_034313195.1, Cgiga_XP_034313196.1, Cgiga_XP_034313197.1, Cgiga_XP_034313209.1	Cvirg_XP_022313880.1, Cvirg_XP_022318296.1, Cvirg_XP_022318299.1		OedRl_FUN_009661-T1, OedRl_FUN_009666-T1	uncharacterized protein LOC109620833	Ancestral Ostreidae expansion only
OG0001436	2.69	0	0	0	0	0	0	0	0	1	2	0	0	0	16	20	7						IPR	IPR024810	Domain Mab-21 domain	40	Pfam	PF03281	Mab-21 protein	40	14.3333	0.230769	18	2.6	6.3223	62.1111	0.388889	2.69231	30.3333	Cgiga_XP_011411953.2, Cgiga_XP_011444502.3, Cgiga_XP_019918289.2, Cgiga_XP_019927637.2, Cgiga_XP_019927745.2, Cgiga_XP_019930118.2, Cgiga_XP_034299285.1, Cgiga_XP_034307516.1, Cgiga_XP_034307518.1, Cgiga_XP_034307523.1, Cgiga_XP_034307526.1, Cgiga_XP_034307527.1, Cgiga_XP_034307529.1, Cgiga_XP_034307646.1, Cgiga_XP_034308368.1, Cgiga_XP_034326217.1	Cvirg_XP_022296339.1, Cvirg_XP_022296748.1, Cvirg_XP_022296766.1, Cvirg_XP_022296963.1, Cvirg_XP_022297193.1, Cvirg_XP_022297248.1, Cvirg_XP_022297499.1, Cvirg_XP_022297521.1, Cvirg_XP_022297559.1, Cvirg_XP_022297682.1, Cvirg_XP_022297712.1, Cvirg_XP_022300923.1, Cvirg_XP_022301541.1, Cvirg_XP_022301571.1, Cvirg_XP_022301742.1, Cvirg_XP_022301940.1, Cvirg_XP_022302307.1, Cvirg_XP_022302987.1, Cvi…		OedRl_FUN_000007-T1, OedRl_FUN_000008-T1, OedRl_FUN_000009-T1, OedRl_FUN_033396-T1, OedRl_FUN_033398-T1, OedRl_FUN_033629-T1, OedRl_FUN_045590-T1	uncharacterized protein LOC105317115	Ancestral Ostreidae expansion only
OG0001149	2.67	0	0	0	0	0	0	0	0	0	0	1	1	0	27	16	8	53	GO	GO:0051287	NAD binding	1	IPR	IPR002889	Domain Carbohydrate-binding WSC	7	Pfam	PF01822	WSC domain	7	17	0.153846	21.5	3	7.8011	110.5	0.372093	2.66667	52	Cgiga_XP_034304425.1, Cgiga_XP_034304427.1, Cgiga_XP_034304653.1, Cgiga_XP_034307344.1, Cgiga_XP_034307346.1, Cgiga_XP_034307350.1, Cgiga_XP_034307351.1, Cgiga_XP_034307352.1, Cgiga_XP_034307353.1, Cgiga_XP_034307354.1, Cgiga_XP_034307356.1, Cgiga_XP_034307796.1, Cgiga_XP_034312939.1, Cgiga_XP_034312968.1, Cgiga_XP_034315822.1, Cgiga_XP_034315823.1, Cgiga_XP_034315825.1, Cgiga_XP_034315829.1, Cgi…	Cvirg_XP_022295904.1, Cvirg_XP_022296266.1, Cvirg_XP_022296557.1, Cvirg_XP_022297012.1, Cvirg_XP_022297243.1, Cvirg_XP_022297497.1, Cvirg_XP_022300692.1, Cvirg_XP_022300693.1, Cvirg_XP_022302273.1, Cvirg_XP_022302329.1, Cvirg_XP_022302610.1, Cvirg_XP_022302965.1, Cvirg_XP_022316835.1, Cvirg_XP_022316836.1, Cvirg_XP_022318549.1, Cvirg_XP_022319044.1	Pmaxi_XP_033761831.1	OedRl_FUN_033351-T1, OedRl_FUN_033367-T1, OedRl_FUN_033369-T1, OedRl_FUN_033373-T1, OedRl_FUN_033384-T1, OedRl_FUN_033391-T1, OedRl_FUN_044165-T1, OedRl_FUN_044167-T1	uncharacterized protein LOC105340218 isoform X1	Ancestral Ostreidae expansion only
OG0000562	2.67	0	0	0	1	0	0	1	10	20	11	1	0	2	11	16	13	86	GO	GO:0005525	GTP binding	1	IPR	IPR022812	Family Dynamin	66	Pfam	PF00350	Dynamin family	66	13.3333	3.53846	13.5	4.86667	6.81245	3.76812	0.962963	2.67123	3.67391	Cgiga_XP_034305333.1, Cgiga_XP_034315127.1, Cgiga_XP_034319456.1, Cgiga_XP_034320610.1, Cgiga_XP_034320611.1, Cgiga_XP_034321677.1, Cgiga_XP_034321688.1, Cgiga_XP_034322305.1, Cgiga_XP_034322479.1, Cgiga_XP_034322825.1, Cgiga_XP_034331421.1	Cvirg_XP_022287380.1, Cvirg_XP_022288225.1, Cvirg_XP_022290487.1, Cvirg_XP_022307813.1, Cvirg_XP_022309972.1, Cvirg_XP_022311257.1, Cvirg_XP_022311258.1, Cvirg_XP_022311319.1, Cvirg_XP_022311413.1, Cvirg_XP_022311482.1, Cvirg_XP_022311597.1, Cvirg_XP_022311667.1, Cvirg_XP_022312437.1, Cvirg_XP_022312510.1, Cvirg_XP_022312830.1, Cvirg_XP_022336257.1	Pmaxi_XP_033764346.1	OedRl_FUN_014621-T1, OedRl_FUN_039428-T1, OedRl_FUN_039442-T1, OedRl_FUN_039451-T1, OedRl_FUN_039485-T1, OedRl_FUN_039961-T1, OedRl_FUN_039964-T1, OedRl_FUN_040029-T1, OedRl_FUN_040231-T1, OedRl_FUN_040235-T1, OedRl_FUN_040264-T1, OedRl_FUN_040265-T1, OedRl_FUN_040267-T1	uncharacterized protein LOC105333143	Ancestral Ostreidae expansion only
OG0000723	2.66	5	1	2	2	5	0	1	8	2	0	4	7	5	13	7	11						IPR	IPR000782	Domain FAS1 domain	73	Pfam	PF02469	Fasciclin domain	73	10.3333	3.23077	10	4.13333	3.58303	3.19841	1.1	2.66129	3.40476	Cgiga_XP_011415586.2, Cgiga_XP_011428468.2, Cgiga_XP_011453023.2, Cgiga_XP_011453283.3, Cgiga_XP_034300217.1, Cgiga_XP_034300571.1, Cgiga_XP_034300572.1, Cgiga_XP_034300573.1, Cgiga_XP_034300574.1, Cgiga_XP_034302105.1, Cgiga_XP_034302106.1, Cgiga_XP_034302107.1, Cgiga_XP_034302108.1	Cvirg_XP_022320862.1, Cvirg_XP_022322647.1, Cvirg_XP_022323594.1, Cvirg_XP_022323595.1, Cvirg_XP_022323596.1, Cvirg_XP_022325870.1, Cvirg_XP_022328563.1	Pmaxi_XP_033731032.1, Pmaxi_XP_033742178.1, Pmaxi_XP_033757223.1, Pmaxi_XP_033757329.1	OedRl_FUN_019840-T1, OedRl_FUN_019841-T1, OedRl_FUN_019842-T1, OedRl_FUN_019843-T1, OedRl_FUN_019844-T1, OedRl_FUN_019845-T1, OedRl_FUN_019846-T1, OedRl_FUN_019848-T1, OedRl_FUN_019852-T1, OedRl_FUN_019875-T1, OedRl_FUN_045188-T1	transforming growth factor-beta-induced protein ig-h3-like	Ancestral Ostreidae expansion only
OG0001733	2.65	0	0	0	2	0	0	0	0	0	0	3	1	1	9	18	6	40	GO	GO:0016747	acyltransferase activity, transferring groups other than amino-acyl groups	36	IPR	IPR013653	Domain FR47-like	36	Pfam	PF08445	FR47-like protein	36	11	0.538462	13.5	2.26667	4.94927	20.4286	0.444444	2.64706	11.1429	Cgiga_XP_011413432.2, Cgiga_XP_011413439.2, Cgiga_XP_011413484.2, Cgiga_XP_011438824.2, Cgiga_XP_011456960.2, Cgiga_XP_019918726.2, Cgiga_XP_019918728.2, Cgiga_XP_034323335.1, Cgiga_XP_034323339.1	Cvirg_XP_022290749.1, Cvirg_XP_022292260.1, Cvirg_XP_022294709.1, Cvirg_XP_022294942.1, Cvirg_XP_022294943.1, Cvirg_XP_022295228.1, Cvirg_XP_022313835.1, Cvirg_XP_022313838.1, Cvirg_XP_022313842.1, Cvirg_XP_022313844.1, Cvirg_XP_022313845.1, Cvirg_XP_022315988.1, Cvirg_XP_022316702.1, Cvirg_XP_022328812.1, Cvirg_XP_022331806.1, Cvirg_XP_022331817.1, Cvirg_XP_022334854.1, Cvirg_XP_022334856.1	Pmaxi_XP_033752789.1, Pmaxi_XP_033753250.1, Pmaxi_XP_033753307.1	OedRl_FUN_004729-T1, OedRl_FUN_004730-T1, OedRl_FUN_023327-T1, OedRl_FUN_026194-T1, OedRl_FUN_026196-T1, OedRl_FUN_026197-T1	glycine N-acyltransferase isoform X1	Ancestral Ostreidae expansion only
OG0006437	2.65	0	1	0	1	0	0	0	2	0	1	1	2	1	3	5	3	20	GO	GO:0003677	DNA binding	17	IPR	IPR001356	Domain Homeobox domain	17	Pfam	PF00046	Homeodomain	17	3.66667	0.692308	4	1.13333	1.40746	5.2963	0.75	2.64706	4.33333	Cgiga_XP_011412796.2, Cgiga_XP_034304941.1, Cgiga_XP_034306784.1	Cvirg_XP_022296381.1, Cvirg_XP_022296639.1, Cvirg_XP_022297997.1, Cvirg_XP_022300971.1, Cvirg_XP_022301130.1	Pmaxi_XP_033735101.1	OedRl_FUN_031495-T1, OedRl_FUN_032009-T1, OedRl_FUN_033904-T1	paired mesoderm homeobox protein 2	Ancestral Ostreidae expansion only
OG0006449	2.65	0	0	0	0	0	0	0	0	0	0	0	2	0	8	7	3	20	GO	GO:0005525	GTP binding	20	IPR	IPR006703	Domain AIG1-type guanine nucleotide-binding (G) domain	20	Pfam	PF04548	AIG1 family	20	6	0.153846	7.5	1.13333	2.64215	39	0.4	2.64706	19.5	Cgiga_XP_034324405.1, Cgiga_XP_034324407.1, Cgiga_XP_034324411.1, Cgiga_XP_034324421.1, Cgiga_XP_034324423.1, Cgiga_XP_034326327.1, Cgiga_XP_034326333.1, Cgiga_XP_034326334.1	Cvirg_XP_022303234.1, Cvirg_XP_022304133.1, Cvirg_XP_022310523.1, Cvirg_XP_022332185.1, Cvirg_XP_022332190.1, Cvirg_XP_022332600.1, Cvirg_XP_022332605.1		OedRl_FUN_012783-T1, OedRl_FUN_029514-T1, OedRl_FUN_029516-T1	GTPase IMAP family member 4-like isoform X1	Ancestral Ostreidae expansion only
OG0001714	2.65	3	0	0	0	1	0	0	3	4	3	0	3	2	9	6	6	40	GO	GO:0006508	proteolysis	33	IPR	IPR000001	Domain Kringle	36	Pfam	PF00051	Kringle domain	36	7	1.46154	7.5	2.26667	2.63131	4.78947	0.8	2.64706	4.10526	Cgiga_XP_034316285.1, Cgiga_XP_034319091.1, Cgiga_XP_034321162.1, Cgiga_XP_034321879.1, Cgiga_XP_034322078.1, Cgiga_XP_034322079.1, Cgiga_XP_034327175.1, Cgiga_XP_034328389.1, Cgiga_XP_034328740.1	Cvirg_XP_022312335.1, Cvirg_XP_022312337.1, Cvirg_XP_022321438.1, Cvirg_XP_022321578.1, Cvirg_XP_022321741.1, Cvirg_XP_022321811.1		OedRl_FUN_034766-T1, OedRl_FUN_037823-T1, OedRl_FUN_037959-T1, OedRl_FUN_038010-T1, OedRl_FUN_038020-T1, OedRl_FUN_039027-T1	uncharacterized protein LOC117685831	Ancestral Ostreidae expansion only
OG0000709	2.62	3	2	1	5	2	1	1	3	3	4	3	7	3	15	10	11	74	GO	GO:0016021	integral component of membrane	72	IPR	IPR018499	Family Tetraspanin/Peripherin	72	Pfam	PF00335	Tetraspanin family	72	12	2.92308	12.5	4.2	3.83964	4.10526	0.88	2.61905	3.76316	Cgiga_XP_011413150.2, Cgiga_XP_011417768.2, Cgiga_XP_011417770.2, Cgiga_XP_011426022.1, Cgiga_XP_011441831.2, Cgiga_XP_011441833.2, Cgiga_XP_011451106.2, Cgiga_XP_034299747.1, Cgiga_XP_034299756.1, Cgiga_XP_034299762.1, Cgiga_XP_034299766.1, Cgiga_XP_034299780.1, Cgiga_XP_034301561.1, Cgiga_XP_034303119.1, Cgiga_XP_034314950.1	Cvirg_XP_022320057.1, Cvirg_XP_022320724.1, Cvirg_XP_022322805.1, Cvirg_XP_022322806.1, Cvirg_XP_022325761.1, Cvirg_XP_022326075.1, Cvirg_XP_022326594.1, Cvirg_XP_022326769.1, Cvirg_XP_022327374.1, Cvirg_XP_022328607.1	Pmaxi_XP_033758861.1, Pmaxi_XP_033759287.1, Pmaxi_XP_033759288.1	OedRl_FUN_015792-T1, OedRl_FUN_015793-T1, OedRl_FUN_015894-T1, OedRl_FUN_016470-T1, OedRl_FUN_016471-T1, OedRl_FUN_016472-T1, OedRl_FUN_016646-T1, OedRl_FUN_016769-T1, OedRl_FUN_016781-T1, OedRl_FUN_016782-T1, OedRl_FUN_016783-T1	tetraspanin-9 isoform X1	Ancestral Ostreidae expansion only
OG0003259	2.61	0	0	0	0	0	0	0	1	1	0	0	0	0	7	14	4						IPR	IPR001304	Domain C-type lectin-like	26	Pfam	PF00059	Lectin C-type domain	26	8.33333	0.153846	10.5	1.53333	3.88893	54.1667	0.380952	2.6087	26	Cgiga_XP_011432965.2, Cgiga_XP_019925861.2, Cgiga_XP_034303828.1, Cgiga_XP_034303856.1, Cgiga_XP_034303881.1, Cgiga_XP_034303896.1, Cgiga_XP_034317508.1	Cvirg_XP_022305465.1, Cvirg_XP_022307356.1, Cvirg_XP_022307439.1, Cvirg_XP_022310067.1, Cvirg_XP_022322446.1, Cvirg_XP_022322471.1, Cvirg_XP_022322484.1, Cvirg_XP_022322499.1, Cvirg_XP_022337538.1, Cvirg_XP_022337539.1, Cvirg_XP_022337540.1, Cvirg_XP_022344041.1, Cvirg_XP_022344042.1, Cvirg_XP_022345265.1		OedRl_FUN_002311-T1, OedRl_FUN_017406-T1, OedRl_FUN_025114-T1, OedRl_FUN_027309-T1	hepatic lectin	Ancestral Ostreidae expansion only
OG0002154	2.59	1	0	0	2	1	0	0	2	3	2	2	2	4	6	4	5	34	GO	GO:0016020	membrane	34	IPR	IPR001873	Family Epithelial sodium channel	34	Pfam	PF00858	Amiloride-sensitive sodium channel	34	5	1.46154	5	1.93333	1.75119	3.42105	1	2.58621	3.42105	Cgiga_XP_011442229.2, Cgiga_XP_034322239.1, Cgiga_XP_034322240.1, Cgiga_XP_034322243.1, Cgiga_XP_034322357.1, Cgiga_XP_034322358.1	Cvirg_XP_022312017.1, Cvirg_XP_022312071.1, Cvirg_XP_022312072.1, Cvirg_XP_022345954.1	Pmaxi_XP_033742084.1, Pmaxi_XP_033744119.1	OedRl_FUN_035144-T1, OedRl_FUN_039592-T1, OedRl_FUN_039593-T1, OedRl_FUN_039596-T1, OedRl_FUN_039597-T1	acid-sensing ion channel 2 isoform X1	Ancestral Ostreidae expansion only
OG0013289	2.5	0	0	0	0	0	0	0	0	0	0	0	1	0	10	1	2	14	GO	GO:0004930	G protein-coupled receptor activity	3	IPR	IPR000276	Family G protein-coupled receptor, rhodopsin-like	3	Pfam	PF00001	7 transmembrane receptor (rhodopsin family)	3	4.33333	0.0769231	5.5	0.8	2.56905	56.3333	0.363636	2.5	26	Cgiga_XP_019923681.2, Cgiga_XP_019924977.2, Cgiga_XP_019929930.2, Cgiga_XP_034303324.1, Cgiga_XP_034307305.1, Cgiga_XP_034307333.1, Cgiga_XP_034307738.1, Cgiga_XP_034307907.1, Cgiga_XP_034308147.1, Cgiga_XP_034308148.1	Cvirg_XP_022325603.1		OedRl_FUN_030138-T1, OedRl_FUN_030165-T1	somatostatin receptor type 1-like	Ancestral Ostreidae expansion only
OG0013292	2.5	0	1	1	0	1	0	0	0	1	1	0	1	0	4	2	2	14	GO	GO:0006030	N/A	14	IPR	IPR002557	Domain Chitin binding domain	14	Pfam	PF01607	Chitin binding Peritrophin-A domain	14	2.66667	0.461538	3	0.8	1.08233	5.77778	0.666667	2.5	4.33333	Cgiga_XP_034308178.1, Cgiga_XP_034308179.1, Cgiga_XP_034308180.1, Cgiga_XP_034308181.1	Cvirg_XP_022297962.1, Cvirg_XP_022302410.1		OedRl_FUN_030816-T1, OedRl_FUN_031295-T1	peritrophin-1-like	Ancestral Ostreidae expansion only
OG0005641	2.5	1	0	0	0	1	0	0	1	0	2	0	1	1	10	1	3						IPR	IPR001304	Domain C-type lectin-like	19	Pfam	PF00059	Lectin C-type domain	19	4.66667	0.538462	5.5	1.2	2.51282	8.66667	0.545455	2.5	5.57143	Cgiga_XP_011433309.2, Cgiga_XP_011443481.2, Cgiga_XP_011443482.1, Cgiga_XP_019924504.1, Cgiga_XP_034309126.1, Cgiga_XP_034309127.1, Cgiga_XP_034311764.1, Cgiga_XP_034311765.1, Cgiga_XP_034311766.1, Cgiga_XP_034311768.1	Cvirg_XP_022326718.1		OedRl_FUN_010084-T1, OedRl_FUN_010133-T1, OedRl_FUN_024430-T1	asialoglycoprotein receptor 2	Ancestral Ostreidae expansion only
OG0013102	2.5	1	0	0	1	1	0	0	1	1	0	1	1	1	2	2	2	14	GO	GO:0004930	G protein-coupled receptor activity	4	IPR	IPR000832	Family GPCR, family 2, secretin-like	4	Pfam	PF05462	Slime mold cyclic AMP receptor	4	2	0.615385	2	0.8	0.676123	3.25	1	2.5	3.25	Cgiga_XP_034314502.1, Cgiga_XP_034314503.1	Cvirg_XP_022315353.1, Cvirg_XP_022319696.1	Pmaxi_XP_033737848.1	OedRl_FUN_010467-T1, OedRl_FUN_010468-T1	G-protein coupled receptor 157-like	Ancestral Ostreidae expansion only
OG0003846	7.5	1	0	0	0	3	0	1	1	4	3	0	1	1	1	0	8	24	GO	GO:0005509	calcium ion binding	1	IPR	IPR000742	Domain EGF-like domain	22	Pfam	PF00008	EGF-like domain	22	3	1.15385	0.5	1.06667	1.27988	2.6	16	7.5	6.93333	Cgiga_XP_034317929.1			OedRl_FUN_034682-T1, OedRl_FUN_034683-T1, OedRl_FUN_034686-T1, OedRl_FUN_034687-T1, OedRl_FUN_034689-T1, OedRl_FUN_034690-T1, OedRl_FUN_034691-T1, OedRl_FUN_034692-T1	neurogenic locus notch homolog protein 1-like	Lineage lineage-specific expansion in Ostrea after its divergence from Crassostrea
OG0003085	7.5	1	2	2	0	0	0	1	5	2	2	0	1	0	1	1	9	27	GO	GO:0005524	ATP binding	1	IPR	IPR001650	Domain Helicase, C-terminal	13	Pfam	PF00271	Helicase conserved C-terminal domain	13	3.66667	1.23077	1	1.2	1.32017	2.97917	9	7.5	7.3125	Cgiga_XP_034299475.1	Cvirg_XP_022290343.1		OedRl_FUN_007773-T1, OedRl_FUN_009656-T1, OedRl_FUN_010408-T1, OedRl_FUN_014728-T1, OedRl_FUN_015246-T1, OedRl_FUN_021930-T1, OedRl_FUN_044253-T1, OedRl_FUN_044359-T1, OedRl_FUN_044449-T1	ATP-dependent DNA helicase RecQ-like	Lineage lineage-specific expansion in Ostrea after its divergence from Crassostrea
OG0001940	7.2	0	6	1	1	0	1	3	1	1	3	1	5	0	1	1	12	37	GO	GO:0004930	G protein-coupled receptor activity	22	IPR	IPR000832	Family GPCR, family 2, secretin-like	22	Pfam	PF00002	7 transmembrane receptor (Secretin family)	22	4.66667	1.76923	1	1.66667	1.79947	2.63768	12	7.2	6.78261	Cgiga_XP_019926535.2	Cvirg_XP_022313307.1	Pmaxi_XP_033734228.1	OedRl_FUN_000915-T1, OedRl_FUN_004479-T1, OedRl_FUN_006368-T1, OedRl_FUN_006711-T1, OedRl_FUN_010243-T1, OedRl_FUN_039183-T1, OedRl_FUN_041950-T1, OedRl_FUN_041952-T1, OedRl_FUN_041955-T1, OedRl_FUN_041958-T1, OedRl_FUN_041967-T1, OedRl_FUN_041969-T1	G-protein coupled receptor Mth2-like	Lineage lineage-specific expansion in Ostrea after its divergence from Crassostrea
OG0006170	6.43	1	1	1	1	1	1	1	1	0	1	1	1	1	1	1	6						IPR	IPR001496	Domain SOCS box domain	18	Pfam	PF07525	SOCS box	18	2.66667	0.923077	1	0.933333	0.258199	2.88889	6	6.42857	6.5	Cgiga_XP_011435569.2	Cvirg_XP_022312867.1	Pmaxi_XP_033751161.1	OedRl_FUN_007574-T1, OedRl_FUN_007576-T1, OedRl_FUN_007637-T1, OedRl_FUN_009721-T1, OedRl_FUN_020689-T1, OedRl_FUN_034847-T1	suppressor of cytokine signaling 2	Lineage lineage-specific expansion in Ostrea after its divergence from Crassostrea
OG0001017	5.85	4	1	1	1	2	1	2	5	8	2	7	1	2	3	1	16	57	GO	GO:0046983	protein dimerization activity	23	IPR	IPR008906	Domain HAT, C-terminal dimerisation domain	23	Pfam	PF05699	hAT family C-terminal dimerisation region	23	6.66667	2.84615	2	2.73333	2.28244	2.34234	8	5.85366	5.62162	Cgiga_XP_011452989.2, Cgiga_XP_034314457.1, Cgiga_XP_034337539.1	Cvirg_XP_022311083.1	Pmaxi_XP_033726286.1, Pmaxi_XP_033726448.1, Pmaxi_XP_033735375.1, Pmaxi_XP_033749068.1, Pmaxi_XP_033755219.1, Pmaxi_XP_033757194.1, Pmaxi_XP_033759279.1	OedRl_FUN_003836-T1, OedRl_FUN_003862-T1, OedRl_FUN_005672-T1, OedRl_FUN_008481-T1, OedRl_FUN_017869-T1, OedRl_FUN_018407-T1, OedRl_FUN_020348-T1, OedRl_FUN_020589-T1, OedRl_FUN_021811-T1, OedRl_FUN_027269-T1, OedRl_FUN_031079-T1, OedRl_FUN_035671-T1, OedRl_FUN_039836-T1, OedRl_FUN_045288-T1, OedRl_FUN_045507-T1, OedRl_FUN_045587-T1	uncharacterized protein LOC105346190	Lineage lineage-specific expansion in Ostrea after its divergence from Crassostrea
OG0003670	5.83	1	1	1	1	1	2	3	1	1	1	1	1	1	1	1	7	25	GO	GO:0004649	poly(ADP-ribose) glycohydrolase activity	23	IPR	IPR007724	Family Poly(ADP-ribose) glycohydrolase	23	Pfam	PF05028	Poly (ADP-ribose) glycohydrolase (PARG)	23	3	1.23077	1	1.2	0.560612	2.4375	7	5.83333	5.6875	Cgiga_XP_034311193.1	Cvirg_XP_022315138.1	Pmaxi_XP_033755058.1	OedRl_FUN_008062-T1, OedRl_FUN_008384-T1, OedRl_FUN_008385-T1, OedRl_FUN_044146-T1, OedRl_FUN_044147-T1, OedRl_FUN_044151-T1, OedRl_FUN_044153-T1	poly(ADP-ribose) glycohydrolase-like isoform X1	Lineage lineage-specific expansion in Ostrea after its divergence from Crassostrea
OG0001240	5.83	4	4	2	4	2	1	3	1	3	1	4	2	3	1	1	14	50	GO	GO:0042981	regulation of apoptotic process	6	IPR	IPR006573	Domain Neuralized homology repeat (NHR) domain	26	Pfam	PF07177	Neuralized	26	5.33333	2.61538	1	2.4	1.24212	2.03922	14	5.83333	5.35294	Cgiga_XP_011453224.2	Cvirg_XP_022312623.1	Pmaxi_XP_033725112.1, Pmaxi_XP_033725765.1, Pmaxi_XP_033726040.1, Pmaxi_XP_033726392.1	OedRl_FUN_037627-T1, OedRl_FUN_037629-T1, OedRl_FUN_037633-T1, OedRl_FUN_037662-T1, OedRl_FUN_037667-T1, OedRl_FUN_037701-T1, OedRl_FUN_039452-T1, OedRl_FUN_039454-T1, OedRl_FUN_039455-T1, OedRl_FUN_044356-T1, OedRl_FUN_044624-T1, OedRl_FUN_045002-T1, OedRl_FUN_045030-T1, OedRl_FUN_045145-T1	uncharacterized protein LOC105346378	Lineage lineage-specific expansion in Ostrea after its divergence from Crassostrea
OG0001573	5.81	0	1	0	0	0	0	0	14	3	1	4	6	0	1	1	12	43	GO	GO:0015074	DNA integration	5	IPR	IPR001584	Domain Integrase, catalytic core	5	Pfam	PF00665	Integrase core domain	5	4.66667	2.23077	1	2.06667	3.75056	2.09195	12	5.80645	5.37931	Cgiga_XP_034304729.1	Cvirg_XP_022290306.1	Pmaxi_XP_033747915.1, Pmaxi_XP_033758276.1, Pmaxi_XP_033759660.1, Pmaxi_XP_033760751.1	OedRl_FUN_004970-T1, OedRl_FUN_007895-T1, OedRl_FUN_019324-T1, OedRl_FUN_024427-T1, OedRl_FUN_029958-T1, OedRl_FUN_031891-T1, OedRl_FUN_037034-T1, OedRl_FUN_037417-T1, OedRl_FUN_040271-T1, OedRl_FUN_042296-T1, OedRl_FUN_044037-T1, OedRl_FUN_044790-T1	uncharacterized protein LOC117682052	Lineage lineage-specific expansion in Ostrea after its divergence from Crassostrea
OG0001505	5.62	2	0	1	2	3	0	1	6	2	0	5	2	3	5	0	12	44	GO	GO:0003735	structural constituent of ribosome	2	IPR	IPR019787	Domain Zinc finger, PHD-finger	9	Pfam	PF00628	PHD-finger	9	5.66667	2.07692	2.5	2.13333	1.95911	2.7284	4.8	5.625	5.77778	Cgiga_XP_034299145.1, Cgiga_XP_034301379.1, Cgiga_XP_034331309.1, Cgiga_XP_034333454.1, Cgiga_XP_034334793.1		Pmaxi_XP_033733374.1, Pmaxi_XP_033733580.1, Pmaxi_XP_033736133.1, Pmaxi_XP_033756187.1, Pmaxi_XP_033758051.1	OedRl_FUN_004100-T1, OedRl_FUN_008057-T1, OedRl_FUN_011866-T1, OedRl_FUN_013701-T1, OedRl_FUN_015386-T1, OedRl_FUN_015644-T1, OedRl_FUN_018504-T1, OedRl_FUN_024306-T1, OedRl_FUN_031149-T1, OedRl_FUN_031768-T1, OedRl_FUN_038117-T1, OedRl_FUN_044816-T1	uncharacterized protein LOC117680743	Lineage lineage-specific expansion in Ostrea after its divergence from Crassostrea
OG0006574	5.36	1	1	1	1	1	0	0	1	2	1	1	1	1	1	1	5	19	GO	GO:0008168	methyltransferase activity	14	IPR	IPR040758	Domain Release factor glutamine methyltransferase, N-terminal domain	14	Pfam	PF17827	PrmC N-terminal domain	14	2.33333	0.923077	1	0.933333	0.457738	2.52778	5	5.35714	5.41667	Cgiga_XP_034304526.1	Cvirg_XP_022302627.1	Pmaxi_XP_033746224.1	OedRl_FUN_033831-T1, OedRl_FUN_033852-T1, OedRl_FUN_033857-T1, OedRl_FUN_033870-T1, OedRl_FUN_045001-T1	MTRF1L release factor glutamine methyltransferase-like	Lineage lineage-specific expansion in Ostrea after its divergence from Crassostrea
OG0001426	5.29	1	0	0	0	5	0	0	20	0	1	1	1	0	2	3	12						IPR	IPR027806	Domain Harbinger transposase-derived nuclease domain	1	Pfam	PF13359	DDE superfamily endonuclease	1	5.66667	2.23077	2.5	2.26667	5.10555	2.54023	4.8	5.29412	5.37931	Cgiga_XP_034316048.1, Cgiga_XP_034326358.1	Cvirg_XP_022293396.1, Cvirg_XP_022298370.1, Cvirg_XP_022305769.1	Pmaxi_XP_033731229.1	OedRl_FUN_008805-T1, OedRl_FUN_011954-T1, OedRl_FUN_012388-T1, OedRl_FUN_015068-T1, OedRl_FUN_015069-T1, OedRl_FUN_020718-T1, OedRl_FUN_021219-T1, OedRl_FUN_022434-T1, OedRl_FUN_030553-T1, OedRl_FUN_033736-T1, OedRl_FUN_041016-T1, OedRl_FUN_041017-T1	uncharacterized protein LOC117685683	Lineage lineage-specific expansion in Ostrea after its divergence from Crassostrea
OG0010459	5	1	1	0	1	1	0	0	1	1	1	1	1	1	1	1	4	16	GO	GO:0016849	phosphorus-oxygen lyase activity	16	IPR	IPR001054	Domain Adenylyl cyclase class-3/4/guanylyl cyclase	16	Pfam	PF00211	Adenylate and Guanylate cyclase catalytic domain	16	2	0.769231	1	0.8	0.414039	2.6	4	5	5.2	Cgiga_XP_011434318.2	Cvirg_XP_022322933.1	Pmaxi_XP_033742672.1	OedRl_FUN_020485-T1, OedRl_FUN_020486-T1, OedRl_FUN_042997-T1, OedRl_FUN_042998-T1	guanylate cyclase soluble subunit alpha-2 isoform X1	Lineage lineage-specific expansion in Ostrea after its divergence from Crassostrea
OG0004159	5	0	1	1	1	0	0	1	1	1	0	1	4	4	1	2	6	24	GO	GO:0016788	hydrolase activity, acting on ester bonds	2	IPR	IPR001130	Family TatD family	2	Pfam	PF01026	TatD related DNase	2	3	1.15385	1.5	1.2	1.26491	2.6	4	5	5.2	Cgiga_XP_034333384.1	Cvirg_XP_022290058.1, Cvirg_XP_022290638.1	Pmaxi_XP_033741752.1	OedRl_FUN_002939-T1, OedRl_FUN_013388-T1, OedRl_FUN_013390-T1, OedRl_FUN_018499-T1, OedRl_FUN_019462-T1, OedRl_FUN_035107-T1	uncharacterized protein LOC105337332	Lineage lineage-specific expansion in Ostrea after its divergence from Crassostrea
OG0000436	4.8	26	0	2	2	10	0	3	10	3	1	7	3	1	5	2	24	99	GO	GO:0016788	hydrolase activity, acting on ester bonds	9	IPR	IPR001087	Family GDSL lipase/esterase	9	Pfam	PF00657	GDSL-like Lipase/Acylhydrolase	9	10.3333	5.23077	3.5	5	6.63325	1.97549	6.85714	4.8	4.58824	Cgiga_XP_034303513.1, Cgiga_XP_034320640.1, Cgiga_XP_034329467.1, Cgiga_XP_034333250.1, Cgiga_XP_034338221.1	Cvirg_XP_022298440.1, Cvirg_XP_022298785.1	Pmaxi_XP_033730355.1, Pmaxi_XP_033730890.1, Pmaxi_XP_033730960.1, Pmaxi_XP_033731179.1, Pmaxi_XP_033731234.1, Pmaxi_XP_033731755.1, Pmaxi_XP_033753154.1	OedRl_FUN_004463-T1, OedRl_FUN_007603-T1, OedRl_FUN_010332-T1, OedRl_FUN_011759-T1, OedRl_FUN_013426-T1, OedRl_FUN_016879-T1, OedRl_FUN_017928-T1, OedRl_FUN_018296-T1, OedRl_FUN_018984-T1, OedRl_FUN_026905-T1, OedRl_FUN_038008-T1, OedRl_FUN_038432-T1, OedRl_FUN_038789-T1, OedRl_FUN_038816-T1, OedRl_FUN_039271-T1, OedRl_FUN_039749-T1, OedRl_FUN_042108-T1, OedRl_FUN_042832-T1, OedRl_FUN_043750-T1, …	uncharacterized protein LOC117681758	Lineage lineage-specific expansion in Ostrea after its divergence from Crassostrea
OG0001269	4.74	0	2	3	0	4	1	0	16	3	3	0	2	3	1	0	12	50	GO	GO:0015074	DNA integration	1	IPR	IPR001584	Domain Integrase, catalytic core	1	Pfam	PF00665	Integrase core domain	1	4.33333	2.84615	0.5	2.53333	3.97971	1.52252	24	4.73684	4.21622	Cgiga_XP_034312908.1			OedRl_FUN_004108-T1, OedRl_FUN_018757-T1, OedRl_FUN_018852-T1, OedRl_FUN_020346-T1, OedRl_FUN_026171-T1, OedRl_FUN_026770-T1, OedRl_FUN_026873-T1, OedRl_FUN_028860-T1, OedRl_FUN_033684-T1, OedRl_FUN_035660-T1, OedRl_FUN_038438-T1, OedRl_FUN_041446-T1	uncharacterized protein LOC117684504	Lineage lineage-specific expansion in Ostrea after its divergence from Crassostrea
OG0005587	4.69	1	1	1	1	2	0	2	1	1	1	1	0	1	1	2	5	21	GO	GO:0006298	mismatch repair	18	IPR	IPR013507	Domain DNA mismatch repair protein, S5 domain 2-like	15	Pfam	PF08676	MutL C terminal dimerisation domain	15	2.66667	1	1.5	1.06667	0.593617	2.66667	3.33333	4.6875	5	Cgiga_XP_034311066.1	Cvirg_XP_022314314.1, Cvirg_XP_022314919.1	Pmaxi_XP_033756806.1	OedRl_FUN_006333-T1, OedRl_FUN_006334-T1, OedRl_FUN_006677-T1, OedRl_FUN_006678-T1, OedRl_FUN_006679-T1	mismatch repair endonuclease PMS2 isoform X1	Lineage lineage-specific expansion in Ostrea after its divergence from Crassostrea
OG0002177	4.62	1	1	2	2	3	1	2	1	3	1	2	3	1	2	1	8						IPR	IPR000403	Domain Phosphatidylinositol 3-/4-kinase, catalytic domain	21	Pfam	PF00454	Phosphatidylinositol 3- and 4-kinase	21	3.66667	1.76923	1.5	1.73333	0.798809	2.07246	5.33333	4.61538	4.52174	Cgiga_XP_034336283.1, Cgiga_XP_034336297.1	Cvirg_XP_022342335.1	Pmaxi_XP_033731545.1, Pmaxi_XP_033747128.1	OedRl_FUN_001244-T1, OedRl_FUN_001245-T1, OedRl_FUN_001246-T1, OedRl_FUN_001337-T1, OedRl_FUN_001338-T1, OedRl_FUN_001339-T1, OedRl_FUN_043516-T1, OedRl_FUN_043517-T1	phosphatidylinositol 4-kinase alpha isoform X1	Lineage lineage-specific expansion in Ostrea after its divergence from Crassostrea
OG0003363	4.5	1	1	1	1	1	3	1	1	3	1	1	2	1	1	1	6	26	GO	GO:0003677	DNA binding	24	IPR	IPR000722	Domain RNA polymerase, alpha subunit	17	Pfam	PF00623	RNA polymerase Rpb1, domain 2	17	2.66667	1.38462	1	1.33333	0.723747	1.92593	6	4.5	4.33333	Cgiga_XP_011435124.2	Cvirg_XP_022315530.1	Pmaxi_XP_033736783.1	OedRl_FUN_006771-T1, OedRl_FUN_006772-T1, OedRl_FUN_006888-T1, OedRl_FUN_006889-T1, OedRl_FUN_006890-T1, OedRl_FUN_006892-T1	DNA-directed RNA polymerase I subunit RPA1	Lineage lineage-specific expansion in Ostrea after its divergence from Crassostrea
OG0001786	4.5	6	2	0	2	3	0	0	9	0	0	1	5	0	1	1	9	39	GO	GO:0003677	DNA binding	38	IPR	IPR008422	Domain Homeobox KN domain	23	Pfam	PF05920	Homeobox KN domain	23	3.66667	2.15385	1	2	2.69921	1.70238	9	4.5	4.17857	Cgiga_XP_019918621.2	Cvirg_XP_022300990.1	Pmaxi_XP_033751642.1	OedRl_FUN_020789-T1, OedRl_FUN_023613-T1, OedRl_FUN_023614-T1, OedRl_FUN_024121-T1, OedRl_FUN_024122-T1, OedRl_FUN_025631-T1, OedRl_FUN_025632-T1, OedRl_FUN_025633-T1, OedRl_FUN_025634-T1	uncharacterized protein LOC109617331	Lineage lineage-specific expansion in Ostrea after its divergence from Crassostrea
OG0004901	4.41	1	1	1	1	1	2	1	1	1	1	1	2	1	1	1	5	22	GO	GO:0046872	metal ion binding	17	IPR	IPR018957	Domain Zinc finger, C3HC4 RING-type	16	Pfam	PF00097	Zinc finger, C3HC4 type (RING finger)	16	2.33333	1.15385	1	1.13333	0.351866	2.02222	5	4.41176	4.33333	Cgiga_XP_034307215.1	Cvirg_XP_022299656.1	Pmaxi_XP_033745130.1	OedRl_FUN_032589-T1, OedRl_FUN_033087-T1, OedRl_FUN_033089-T1, OedRl_FUN_033100-T1, OedRl_FUN_033102-T1	probable E3 ubiquitin-protein ligase makorin-1	Lineage lineage-specific expansion in Ostrea after its divergence from Crassostrea
OG0007918	4.29	1	1	2	1	0	1	2	0	1	1	1	1	0	1	1	4	18	GO	GO:0000276	mitochondrial proton-transporting ATP synthase complex, coupling factor F(o)	17	IPR	IPR008688	Family ATP synthase, F0 complex, subunit B/MI25	17	Pfam	PF05405	Mitochondrial ATP synthase B chain precursor (ATP-synt_B)	17	2	0.923077	1	0.933333	0.593617	2.16667	4	4.28571	4.33333	Cgiga_XP_011422219.2	Cvirg_XP_022290830.1	Pmaxi_XP_033739817.1	OedRl_FUN_014558-T1, OedRl_FUN_014564-T1, OedRl_FUN_014571-T1, OedRl_FUN_014571-T2	ATP synthase F(0) complex subunit B1, mitochondrial	Lineage lineage-specific expansion in Ostrea after its divergence from Crassostrea
OG0016126	4.29	1	0	0	0	1	0	1	1	1	0	0	0	1	0	1	2	9	GO	GO:0016818	hydrolase activity, acting on acid anhydrides, in phosphorus-containing anhydrides	1	IPR	IPR007889	Domain DNA binding HTH domain, Psq-type	1	Pfam	PF08797	HIRAN domain	1	1	0.461538	0.5	0.466667	0.516398	2.16667	4	4.28571	4.33333		Cvirg_XP_022308060.1		OedRl_FUN_002610-T1, OedRl_FUN_028857-T1		Lineage lineage-specific expansion in Ostrea after its divergence from Crassostrea
OG0003127	4.29	1	1	1	1	4	0	0	1	5	2	1	2	1	1	0	6						IPR	IPR001304	Domain C-type lectin-like	23	Pfam	PF00059	Lectin C-type domain	23	2.33333	1.53846	0.5	1.4	1.40408	1.51667	12	4.28571	3.9	Cgiga_XP_019928009.2		Pmaxi_XP_033742150.1	OedRl_FUN_019057-T1, OedRl_FUN_019058-T1, OedRl_FUN_019059-T1, OedRl_FUN_034971-T1, OedRl_FUN_034972-T1, OedRl_FUN_034973-T1	uncharacterized protein LOC105340962	Lineage lineage-specific expansion in Ostrea after its divergence from Crassostrea
OG0016219	4.29	1	0	0	1	1	0	0	0	0	0	1	1	1	0	1	2						IPR	IPR009653	Family Protein kish	8	Pfam	PF06842	Protein of unknown function (DUF1242)	8	1	0.461538	0.5	0.466667	0.516398	2.16667	4	4.28571	4.33333		Cvirg_XP_022298860.1	Pmaxi_XP_033745927.1	OedRl_FUN_030216-T1, OedRl_FUN_045395-T1		Lineage lineage-specific expansion in Ostrea after its divergence from Crassostrea
OG0016358	4.29	0	0	0	1	1	0	0	1	0	1	0	1	1	1	0	2	9	GO	GO:0016021	integral component of membrane	9	IPR	IPR018499	Family Tetraspanin/Peripherin	9	Pfam	PF00335	Tetraspanin family	9	1	0.461538	0.5	0.466667	0.516398	2.16667	4	4.28571	4.33333	Cgiga_XP_011440244.1			OedRl_FUN_001951-T1, OedRl_FUN_002046-T1	tetraspanin-18-like	Lineage lineage-specific expansion in Ostrea after its divergence from Crassostrea
OG0008626	4.29	0	1	2	0	1	1	1	1	1	1	1	2	0	1	1	4	18	GO	GO:0016787	hydrolase activity	14	IPR	IPR000086	Domain NUDIX hydrolase domain	14	Pfam	PF00293	NUDIX domain	14	2	0.923077	1	0.933333	0.593617	2.16667	4	4.28571	4.33333	Cgiga_XP_011441104.2	Cvirg_XP_022290132.1	Pmaxi_XP_033739368.1	OedRl_FUN_034343-T1, OedRl_FUN_034344-T1, OedRl_FUN_034388-T1, OedRl_FUN_034389-T1	8-oxo-dGDP phosphatase NUDT18	Lineage lineage-specific expansion in Ostrea after its divergence from Crassostrea
OG0001483	4.29	0	0	0	1	0	0	2	15	3	4	1	0	3	6	0	10	45	GO	GO:0006470	protein dephosphorylation	1	IPR	IPR000242	Domain PTP type protein phosphatase	1	Pfam	PF00102	Protein-tyrosine phosphatase	1	5.33333	2.23077	3	2.33333	3.95811	2.3908	3.33333	4.28571	4.48276	Cgiga_XP_034315471.1, Cgiga_XP_034315704.1, Cgiga_XP_034319120.1, Cgiga_XP_034327031.1, Cgiga_XP_034330573.1, Cgiga_XP_034333738.1		Pmaxi_XP_033731736.1	OedRl_FUN_011057-T1, OedRl_FUN_012243-T1, OedRl_FUN_014524-T1, OedRl_FUN_038288-T1, OedRl_FUN_038760-T1, OedRl_FUN_038905-T1, OedRl_FUN_039236-T1, OedRl_FUN_040536-T1, OedRl_FUN_043623-T1, OedRl_FUN_044210-T1	uncharacterized protein LOC105317072	Lineage lineage-specific expansion in Ostrea after its divergence from Crassostrea
OG0000360	4.26	8	5	1	0	6	0	3	31	11	4	1	4	2	5	7	25	113	GO	GO:0005524	ATP binding	1	IPR	IPR001005	Domain SANT/Myb domain	3	Pfam	PF00249	Myb-like DNA-binding domain	3	12.3333	5.84615	6	5.86667	7.61452	2.10965	4.16667	4.26136	4.27632	Cgiga_XP_034299474.1, Cgiga_XP_034309203.1, Cgiga_XP_034313705.1, Cgiga_XP_034327009.1, Cgiga_XP_034330722.1	Cvirg_XP_022290344.1, Cvirg_XP_022296335.1, Cvirg_XP_022296356.1, Cvirg_XP_022300885.1, Cvirg_XP_022316777.1, Cvirg_XP_022322655.1, Cvirg_XP_022331968.1	Pmaxi_XP_033729813.1	OedRl_FUN_000019-T1, OedRl_FUN_001160-T1, OedRl_FUN_002894-T1, OedRl_FUN_006756-T1, OedRl_FUN_009655-T1, OedRl_FUN_010058-T1, OedRl_FUN_010159-T1, OedRl_FUN_010409-T1, OedRl_FUN_012100-T1, OedRl_FUN_012123-T1, OedRl_FUN_014729-T1, OedRl_FUN_014770-T1, OedRl_FUN_015193-T1, OedRl_FUN_015245-T1, OedRl_FUN_021929-T1, OedRl_FUN_030416-T1, OedRl_FUN_030542-T1, OedRl_FUN_031162-T1, OedRl_FUN_031654-T1, …	uncharacterized protein LOC117680958	Lineage lineage-specific expansion in Ostrea after its divergence from Crassostrea
OG0000209	4.19	17	0	4	2	4	0	0	37	5	1	24	7	0	15	2	33	151	GO	GO:0008528	G protein-coupled peptide receptor activity	1	IPR	IPR019427	Family 7TM GPCR, serpentine receptor class w (Srw)	1	Pfam	PF10324	Serpentine type 7TM GPCR chemoreceptor Srw	1	16.6667	7.76923	8.5	7.86667	10.8422	2.14521	3.88235	4.19492	4.24752	Cgiga_XP_011453939.2, Cgiga_XP_034308098.1, Cgiga_XP_034308101.1, Cgiga_XP_034308143.1, Cgiga_XP_034308353.1, Cgiga_XP_034315971.1, Cgiga_XP_034315994.1, Cgiga_XP_034319567.1, Cgiga_XP_034322329.1, Cgiga_XP_034323189.1, Cgiga_XP_034327624.1, Cgiga_XP_034328061.1, Cgiga_XP_034328066.1, Cgiga_XP_034331130.1, Cgiga_XP_034333920.1	Cvirg_XP_022298992.1, Cvirg_XP_022302368.1	Pmaxi_XP_033724724.1, Pmaxi_XP_033729055.1, Pmaxi_XP_033729148.1, Pmaxi_XP_033729230.1, Pmaxi_XP_033729298.1, Pmaxi_XP_033729394.1, Pmaxi_XP_033729431.1, Pmaxi_XP_033729432.1, Pmaxi_XP_033730032.1, Pmaxi_XP_033730132.1, Pmaxi_XP_033730205.1, Pmaxi_XP_033730369.1, Pmaxi_XP_033730759.1, Pmaxi_XP_033730974.1, Pmaxi_XP_033731643.1, Pmaxi_XP_033731719.1, Pmaxi_XP_033731769.1, Pmaxi_XP_033738893.1, Pma…	OedRl_FUN_000899-T1, OedRl_FUN_001563-T1, OedRl_FUN_003420-T1, OedRl_FUN_003421-T1, OedRl_FUN_003644-T1, OedRl_FUN_003645-T1, OedRl_FUN_003832-T1, OedRl_FUN_009044-T1, OedRl_FUN_011533-T1, OedRl_FUN_011585-T1, OedRl_FUN_011682-T1, OedRl_FUN_012946-T1, OedRl_FUN_013751-T1, OedRl_FUN_017297-T1, OedRl_FUN_017918-T1, OedRl_FUN_017919-T1, OedRl_FUN_020860-T1, OedRl_FUN_020861-T1, OedRl_FUN_022053-T1, …	uncharacterized protein LOC105346887 isoform X1	Lineage lineage-specific expansion in Ostrea after its divergence from Crassostrea
OG0004380	4.17	1	1	1	1	1	1	1	1	2	1	1	2	1	1	2	5						IPR	IPR004018	Repeat RPEL repeat	23	Pfam	PF02755	RPEL repeat	23	2.66667	1.15385	1.5	1.2	0.414039	2.31111	3.33333	4.16667	4.33333	Cgiga_XP_034310885.1	Cvirg_XP_022312901.1, Cvirg_XP_022313961.1	Pmaxi_XP_033737689.1	OedRl_FUN_006079-T1, OedRl_FUN_006234-T1, OedRl_FUN_006235-T1, OedRl_FUN_006426-T1, OedRl_FUN_006577-T1	phosphatase and actin regulator 1	Lineage lineage-specific expansion in Ostrea after its divergence from Crassostrea
OG0004387	4.17	1	1	1	1	1	3	1	1	2	1	1	1	1	1	1	5	23	GO	GO:0004421	hydroxymethylglutaryl-CoA synthase activity	23	IPR	IPR013746	Domain Hydroxymethylglutaryl-coenzyme A synthase, C-terminal domain	20	Pfam	PF08540	Hydroxymethylglutaryl-coenzyme A synthase C terminal	20	2.33333	1.23077	1	1.2	0.560612	1.89583	5	4.16667	4.0625	Cgiga_XP_011452068.2	Cvirg_XP_022319490.1	Pmaxi_XP_033737043.1	OedRl_FUN_006783-T1, OedRl_FUN_006784-T1, OedRl_FUN_006902-T1, OedRl_FUN_043638-T1, OedRl_FUN_043639-T1	hydroxymethylglutaryl-CoA synthase 1	Lineage lineage-specific expansion in Ostrea after its divergence from Crassostrea
OG0013182	4.09	0	1	1	1	0	2	1	0	0	0	1	1	1	1	1	3	14	GO	GO:0005515	protein binding	13	IPR	IPR001611	Repeat Leucine-rich repeat	13	Pfam	PF13855	Leucine rich repeat	13	1.66667	0.692308	1	0.733333	0.593617	2.40741	3	4.09091	4.33333	Cgiga_XP_011419667.2	Cvirg_XP_022299230.1	Pmaxi_XP_033746197.1	OedRl_FUN_031311-T1, OedRl_FUN_031311-T2, OedRl_FUN_031311-T3	uncharacterized protein LOC105322563	Lineage lineage-specific expansion in Ostrea after its divergence from Crassostrea
OG0012667	4.09	1	1	0	1	0	0	0	1	0	0	4	0	1	1	1	3						IPR	IPR040560	Domain Synaptonemal complex protein 2, Spt16M-like domain	6	Pfam	PF18584	Synaptonemal complex 2 Spt16M-like domain	6	1.66667	0.692308	1	0.733333	1.0328	2.40741	3	4.09091	4.33333	Cgiga_XP_034312741.1	Cvirg_XP_022314376.1	Pmaxi_XP_033736583.1, Pmaxi_XP_033736584.1, Pmaxi_XP_033736940.1, Pmaxi_XP_033736942.1	OedRl_FUN_006787-T1, OedRl_FUN_006906-T1, OedRl_FUN_006907-T1	synaptonemal complex protein 2 isoform X1	Lineage lineage-specific expansion in Ostrea after its divergence from Crassostrea
OG0001598	4.09	3	4	4	1	2	0	2	2	1	3	1	3	3	3	1	9	42	GO	GO:0006508	proteolysis	19	IPR	IPR000436	Domain Sushi/SCR/CCP domain	28	Pfam	PF00084	Sushi repeat (SCR repeat)	28	4.33333	2.23077	2	2.2	1.20712	1.94253	4.5	4.09091	4.03448	Cgiga_XP_011435747.2, Cgiga_XP_011440119.2, Cgiga_XP_034326606.1	Cvirg_XP_022328869.1	Pmaxi_XP_033750083.1	OedRl_FUN_008008-T1, OedRl_FUN_027292-T1, OedRl_FUN_027293-T1, OedRl_FUN_027294-T1, OedRl_FUN_027295-T1, OedRl_FUN_027297-T1, OedRl_FUN_027299-T1, OedRl_FUN_027302-T1, OedRl_FUN_027303-T1	uncharacterized protein LOC105334113 isoform X1	Lineage lineage-specific expansion in Ostrea after its divergence from Crassostrea
OG0012741	4.09	1	1	0	1	1	0	2	0	0	0	1	1	1	1	1	3	14	GO	GO:0008146	sulfotransferase activity	14	IPR	IPR000863	Domain Sulfotransferase domain	14	Pfam	PF00685	Sulfotransferase domain	14	1.66667	0.692308	1	0.733333	0.593617	2.40741	3	4.09091	4.33333	Cgiga_XP_034330677.1	Cvirg_XP_022342766.1	Pmaxi_XP_033760940.1	OedRl_FUN_035719-T1, OedRl_FUN_035740-T1, OedRl_FUN_035741-T1	sulfotransferase 1C4	Lineage lineage-specific expansion in Ostrea after its divergence from Crassostrea
OG0002952	4.09	3	0	1	1	0	0	0	9	1	0	4	0	2	0	1	6	28	GO	GO:0003677	DNA binding	2	IPR	IPR013830	Domain SGNH hydrolase-type esterase domain	6	Pfam	PF13472	GDSL-like Lipase/Acylhydrolase family	6	2.33333	1.61538	0.5	1.46667	2.41622	1.44444	12	4.09091	3.71429		Cvirg_XP_022300837.1	Pmaxi_XP_033729724.1, Pmaxi_XP_033730218.1, Pmaxi_XP_033730872.1, Pmaxi_XP_033730874.1	OedRl_FUN_017842-T1, OedRl_FUN_022270-T1, OedRl_FUN_022271-T1, OedRl_FUN_022729-T1, OedRl_FUN_025426-T1, OedRl_FUN_041600-T1		Lineage lineage-specific expansion in Ostrea after its divergence from Crassostrea
OG0013187	4.09	0	0	1	0	1	0	0	1	1	2	0	3	0	1	1	3						IPR	IPR001638	Domain Solute-binding protein family 3/N-terminal domain of MltF	8	Pfam	PF00497	Bacterial extracellular solute-binding proteins, family 3	8	1.66667	0.692308	1	0.733333	0.883715	2.40741	3	4.09091	4.33333	Cgiga_XP_011420714.2	Cvirg_XP_022295848.1		OedRl_FUN_008877-T1, OedRl_FUN_008881-T1, OedRl_FUN_032395-T1	uncharacterized protein LOC105323306 isoform X1	Lineage lineage-specific expansion in Ostrea after its divergence from Crassostrea
OG0006733	4	1	1	2	1	1	1	1	0	1	1	1	1	1	1	1	4	19	GO	GO:0016272	prefoldin complex	19	IPR	IPR002777	Family Prefoldin beta-like	19	Pfam	PF01920	Prefoldin subunit	19	2	1	1	1	0.377964	2	4	4	4	Cgiga_XP_011431802.1	Cvirg_XP_022344423.1	Pmaxi_XP_033754637.1	OedRl_FUN_003432-T1, OedRl_FUN_003433-T1, OedRl_FUN_003657-T1, OedRl_FUN_003845-T1	prefoldin subunit 4	Lineage lineage-specific expansion in Ostrea after its divergence from Crassostrea
OG0006645	4	1	1	1	1	1	1	1	1	1	1	1	1	1	1	1	4										Pfam	PF13832	PHD-zinc-finger like domain	14	2	1	1	1	0	2	4	4	4	Cgiga_XP_034310611.1	Cvirg_XP_022310408.1	Pmaxi_XP_033761803.1	OedRl_FUN_042426-T1, OedRl_FUN_042427-T1, OedRl_FUN_042538-T1, OedRl_FUN_044230-T1	protein AF-10 isoform X1	Lineage lineage-specific expansion in Ostrea after its divergence from Crassostrea
OG0006641	4	1	1	1	1	1	1	1	1	1	1	1	1	1	1	1	4	19	GO	GO:0005737	cytoplasm	19	IPR	IPR001040	Family Translation Initiation factor eIF- 4e	19	Pfam	PF01652	Eukaryotic initiation factor 4E	19	2	1	1	1	0	2	4	4	4	Cgiga_XP_034314163.1	Cvirg_XP_022318154.1	Pmaxi_XP_033755164.1	OedRl_FUN_006039-T1, OedRl_FUN_006193-T1, OedRl_FUN_006384-T1, OedRl_FUN_006536-T1	eukaryotic translation initiation factor 4E	Lineage lineage-specific expansion in Ostrea after its divergence from Crassostrea
OG0000192	3.96	8	3	4	4	7	5	12	14	21	12	6	2	9	9	9	33	158	GO	GO:0016020	membrane	1	IPR	IPR003609	Domain PAN/Apple domain	7	Pfam	PF00024	PAN domain	7	17	8.23077	9	8.33333	4.96655	2.06542	3.66667	3.96	4.00935	Cgiga_XP_011414076.2, Cgiga_XP_011414079.1, Cgiga_XP_011442144.3, Cgiga_XP_011443746.2, Cgiga_XP_019927464.2, Cgiga_XP_034299456.1, Cgiga_XP_034318179.1, Cgiga_XP_034327931.1, Cgiga_XP_034329693.1	Cvirg_XP_022321217.1, Cvirg_XP_022321222.1, Cvirg_XP_022321224.1, Cvirg_XP_022321229.1, Cvirg_XP_022321230.1, Cvirg_XP_022321627.1, Cvirg_XP_022327604.1, Cvirg_XP_022336864.1, Cvirg_XP_022345046.1	Pmaxi_XP_033729550.1, Pmaxi_XP_033729558.1, Pmaxi_XP_033761059.1, Pmaxi_XP_033761060.1, Pmaxi_XP_033761061.1, Pmaxi_XP_033761125.1	OedRl_FUN_012329-T1, OedRl_FUN_012330-T1, OedRl_FUN_012331-T1, OedRl_FUN_012333-T1, OedRl_FUN_012334-T1, OedRl_FUN_012335-T1, OedRl_FUN_012336-T1, OedRl_FUN_012337-T1, OedRl_FUN_012338-T1, OedRl_FUN_012357-T1, OedRl_FUN_012358-T1, OedRl_FUN_012363-T1, OedRl_FUN_012365-T1, OedRl_FUN_012391-T1, OedRl_FUN_012392-T1, OedRl_FUN_012393-T1, OedRl_FUN_012394-T1, OedRl_FUN_012439-T1, OedRl_FUN_017206-T1, …	uncharacterized protein LOC105318572	Lineage lineage-specific expansion in Ostrea after its divergence from Crassostrea
OG0004018	3.95	2	0	2	0	0	0	4	5	0	1	3	0	0	0	2	5	24	GO	GO:0008270	zinc ion binding	1	IPR	IPR001878	Domain Zinc finger, CCHC-type	1	Pfam	PF13975	gag-polyprotein putative aspartyl protease	9	2.33333	1.30769	1	1.26667	1.66762	1.78431	5	3.94737	3.82353		Cvirg_XP_022300901.1, Cvirg_XP_022308170.1	Pmaxi_XP_033729811.1, Pmaxi_XP_033753166.1, Pmaxi_XP_033759101.1	OedRl_FUN_011624-T1, OedRl_FUN_011918-T1, OedRl_FUN_018054-T1, OedRl_FUN_019343-T1, OedRl_FUN_022601-T1		Lineage lineage-specific expansion in Ostrea after its divergence from Crassostrea
OG0002884	3.91	1	1	1	3	1	1	2	3	2	2	2	1	1	1	1	6	29	GO	GO:0016021	integral component of membrane	23	IPR	IPR011701	Family Major facilitator superfamily	23	Pfam	PF07690	Major Facilitator Superfamily	23	2.66667	1.61538	1	1.53333	0.743223	1.65079	6	3.91304	3.71429	Cgiga_XP_011450326.1	Cvirg_XP_022342178.1	Pmaxi_XP_033759648.1, Pmaxi_XP_033760670.1	OedRl_FUN_034332-T1, OedRl_FUN_034333-T1, OedRl_FUN_034409-T1, OedRl_FUN_034410-T1, OedRl_FUN_034422-T1, OedRl_FUN_034429-T1	monocarboxylate transporter 12	Lineage lineage-specific expansion in Ostrea after its divergence from Crassostrea
OG0000480	3.8	25	2	6	0	20	1	3	1	2	2	0	9	2	2	0	19						IPR	IPR029526	Domain PiggyBac transposable element-derived protein	1	Pfam	PF13843	Transposase IS4	1	7	5.61538	1	5	7.54983	1.24658	19	3.8	3.38356	Cgiga_XP_011456954.1, Cgiga_XP_034330880.1			OedRl_FUN_000134-T1, OedRl_FUN_017046-T1, OedRl_FUN_018601-T1, OedRl_FUN_020680-T1, OedRl_FUN_020683-T1, OedRl_FUN_020684-T1, OedRl_FUN_020685-T1, OedRl_FUN_020817-T1, OedRl_FUN_021257-T1, OedRl_FUN_021258-T1, OedRl_FUN_021259-T1, OedRl_FUN_021260-T1, OedRl_FUN_021262-T1, OedRl_FUN_021369-T1, OedRl_FUN_029254-T1, OedRl_FUN_029374-T1, OedRl_FUN_035799-T1, OedRl_FUN_037404-T1, OedRl_FUN_037575-T1	uncharacterized protein LOC105349009	Lineage lineage-specific expansion in Ostrea after its divergence from Crassostrea
OG0006397	3.75	2	1	0	1	1	0	3	1	1	1	1	1	1	1	1	4						IPR	IPR003582	Domain ShKT domain	1	Pfam	PF01549	ShK domain-like	1	2	1.07692	1	1.06667	0.703732	1.85714	4	3.75	3.71429	Cgiga_XP_034300887.1	Cvirg_XP_022320613.1	Pmaxi_XP_033742811.1	OedRl_FUN_020445-T1, OedRl_FUN_020447-T1, OedRl_FUN_043040-T1, OedRl_FUN_043042-T1	uncharacterized protein LOC105320974	Lineage lineage-specific expansion in Ostrea after its divergence from Crassostrea
OG0015721	3.75	0	1	0	0	1	1	1	0	1	0	0	1	1	0	1	2	10	GO	GO:0005515	protein binding	2	IPR	IPR020683	Domain Ankyrin repeat-containing domain	8	Pfam	PF12796	Ankyrin repeats (3 copies)	8	1	0.538462	0.5	0.533333	0.516398	1.85714	4	3.75	3.71429		Cvirg_XP_022338091.1		OedRl_FUN_036728-T1, OedRl_FUN_045006-T1		Lineage lineage-specific expansion in Ostrea after its divergence from Crassostrea
OG0006295	3.75	1	1	1	1	1	0	1	1	1	2	2	1	1	1	1	4	20	GO	GO:0008168	methyltransferase activity	1	IPR	IPR015940	Domain Ubiquitin-associated domain	16	Pfam	PF00627	UBA/TS-N domain	16	2	1.07692	1	1.06667	0.457738	1.85714	4	3.75	3.71429	Cgiga_XP_011422753.2	Cvirg_XP_022288733.1	Pmaxi_XP_033730677.1, Pmaxi_XP_033760421.1	OedRl_FUN_012817-T1, OedRl_FUN_034077-T1, OedRl_FUN_034439-T1, OedRl_FUN_044024-T1	ubiquitin-associated domain-containing protein 2	Lineage lineage-specific expansion in Ostrea after its divergence from Crassostrea
OG0005868	3.75	1	1	1	2	2	1	1	1	1	1	1	2	0	1	0	4						IPR	IPR026157	Family Leucine zipper transcription factor-like protein 1	20	Pfam	PF15294	Leucine zipper	20	1.66667	1.15385	0.5	1.06667	0.593617	1.44444	8	3.75	3.46667	Cgiga_XP_011413646.2		Pmaxi_XP_033732897.1	OedRl_FUN_021596-T1, OedRl_FUN_021597-T1, OedRl_FUN_023963-T1, OedRl_FUN_023964-T1	leucine zipper transcription factor-like protein 1 isoform X1	Lineage lineage-specific expansion in Ostrea after its divergence from Crassostrea
OG0012488	3.75	0	0	2	1	1	0	0	1	1	1	1	1	1	1	1	3	15	GO	GO:0004930	G protein-coupled receptor activity	15	IPR	IPR000832	Family GPCR, family 2, secretin-like	14	Pfam	PF00002	7 transmembrane receptor (Secretin family)	14	1.66667	0.769231	1	0.8	0.560612	2.16667	3	3.75	3.9	Cgiga_XP_034317822.1	Cvirg_XP_022310010.1	Pmaxi_XP_033762294.1	OedRl_FUN_040888-T1, OedRl_FUN_042370-T1, OedRl_FUN_042371-T1	PDF receptor isoform X1	Lineage lineage-specific expansion in Ostrea after its divergence from Crassostrea
OG0015444	3.75	1	0	1	1	1	0	1	0	0	0	1	0	1	0	1	2	10	GO	GO:0006355	regulation of transcription, DNA-templated	1	IPR	IPR003173	Domain Transcriptional coactivator p15 (PC4), C-terminal	1	Pfam	PF02229	Transcriptional Coactivator p15 (PC4)	1	1	0.538462	0.5	0.533333	0.516398	1.85714	4	3.75	3.71429		Cvirg_XP_022316185.1	Pmaxi_XP_033734964.1	OedRl_FUN_008747-T1, OedRl_FUN_022088-T1		Lineage lineage-specific expansion in Ostrea after its divergence from Crassostrea
OG0003606	3.75	1	1	1	1	1	0	3	1	2	3	1	2	0	1	2	5	25	GO	GO:0016021	integral component of membrane	18	IPR	IPR011701	Family Major facilitator superfamily	18	Pfam	PF07690	Major Facilitator Superfamily	18	2.66667	1.30769	1.5	1.33333	0.899735	2.03922	3.33333	3.75	3.82353	Cgiga_XP_034302042.1	Cvirg_XP_022327844.1, Cvirg_XP_022328336.1	Pmaxi_XP_033742788.1	OedRl_FUN_003503-T1, OedRl_FUN_003504-T1, OedRl_FUN_003748-T1, OedRl_FUN_003749-T1, OedRl_FUN_016351-T1	major facilitator superfamily domain-containing protein 8 isoform X1	Lineage lineage-specific expansion in Ostrea after its divergence from Crassostrea
OG0006377	3.75	1	1	1	1	3	1	1	1	1	1	1	1	1	1	0	4	20	GO	GO:0003700	DNA-binding transcription factor activity	19	IPR	IPR000418	Domain Ets domain	19	Pfam	PF00178	Ets-domain	19	1.66667	1.15385	0.5	1.06667	0.593617	1.44444	8	3.75	3.46667	Cgiga_XP_034320185.1		Pmaxi_XP_033753255.1	OedRl_FUN_024691-T1, OedRl_FUN_025013-T1, OedRl_FUN_025014-T1, OedRl_FUN_043470-T1	LOW QUALITY PROTEIN: ETS-related transcription factor Elf-3	Lineage lineage-specific expansion in Ostrea after its divergence from Crassostrea
OG0006451	3.75	0	1	1	1	1	2	1	2	1	1	1	1	1	1	1	4	20	GO	GO:0003676	nucleic acid binding	14	IPR	IPR013087	Domain Zinc finger C2H2-type	14	Pfam	PF00096	Zinc finger, C2H2 type	14	2	1.07692	1	1.06667	0.457738	1.85714	4	3.75	3.71429	Cgiga_XP_011430968.2	Cvirg_XP_022293420.1	Pmaxi_XP_033740139.1	OedRl_FUN_012708-T1, OedRl_FUN_012710-T1, OedRl_FUN_012711-T1, OedRl_FUN_014184-T1	uncharacterized protein LOC105330766 isoform X1	Lineage lineage-specific expansion in Ostrea after its divergence from Crassostrea
OG0006353	3.75	1	2	1	2	1	0	2	1	1	1	1	1	1	1	0	4	20	GO	GO:0016021	integral component of membrane	12	IPR	IPR004031	Family PMP-22/EMP/MP20/Claudin superfamily	12	Pfam	PF00822	PMP-22/EMP/MP20/Claudin family	12	1.66667	1.15385	0.5	1.06667	0.593617	1.44444	8	3.75	3.46667	Cgiga_XP_011423149.2		Pmaxi_XP_033724608.1	OedRl_FUN_003556-T1, OedRl_FUN_003557-T1, OedRl_FUN_003801-T1, OedRl_FUN_003802-T1	uncharacterized protein LOC105325326	Lineage lineage-specific expansion in Ostrea after its divergence from Crassostrea
OG0002761	3.75	0	1	0	4	0	0	1	1	5	4	4	1	1	1	1	6	30	GO	GO:0005319	lipid transporter activity	20	IPR	IPR015255	Domain Vitellinogen, open beta-sheet	16	Pfam	PF01347	Lipoprotein amino terminal region	16	2.66667	1.69231	1	1.6	1.72378	1.57576	6	3.75	3.54545	Cgiga_XP_019920413.2	Cvirg_XP_022318222.1	Pmaxi_XP_033738327.1, Pmaxi_XP_033738328.1, Pmaxi_XP_033738329.1, Pmaxi_XP_033738330.1	OedRl_FUN_006081-T1, OedRl_FUN_006428-T1, OedRl_FUN_007293-T1, OedRl_FUN_044135-T1, OedRl_FUN_044136-T1, OedRl_FUN_044139-T1	uncharacterized protein LOC105322292	Lineage lineage-specific expansion in Ostrea after its divergence from Crassostrea
OG0001413	3.65	4	1	3	2	10	0	2	2	1	2	4	2	2	1	1	9	46	GO	GO:0004800	thyroxine 5'-deiodinase activity	46	IPR	IPR000643	Family Iodothyronine deiodinase	46	Pfam	PF00837	Iodothyronine deiodinase	46	3.66667	2.69231	1	2.46667	2.35635	1.3619	9	3.64865	3.34286	Cgiga_XP_011424507.3	Cvirg_XP_022335267.1	Pmaxi_XP_033737785.1, Pmaxi_XP_033737786.1, Pmaxi_XP_033737788.1, Pmaxi_XP_033749304.1	OedRl_FUN_021046-T1, OedRl_FUN_021047-T1, OedRl_FUN_021048-T1, OedRl_FUN_021280-T1, OedRl_FUN_022098-T1, OedRl_FUN_022099-T1, OedRl_FUN_022100-T1, OedRl_FUN_022101-T1, OedRl_FUN_028600-T1	type I iodothyronine deiodinase	Lineage lineage-specific expansion in Ostrea after its divergence from Crassostrea
OG0002607	3.6	1	1	1	1	1	1	1	4	3	4	1	1	1	2	2	6						IPR	IPR000326	Domain Phosphatidic acid phosphatase type 2/haloperoxidase	18	Pfam	PF01569	PAP2 superfamily	18	3.33333	1.61538	2	1.66667	1.1127	2.06349	3	3.6	3.71429	Cgiga_XP_034333168.1, Cgiga_XP_034334380.1	Cvirg_XP_022289341.1, Cvirg_XP_022291442.1	Pmaxi_XP_033749751.1	OedRl_FUN_011996-T1, OedRl_FUN_012004-T1, OedRl_FUN_012006-T1, OedRl_FUN_012016-T1, OedRl_FUN_012029-T1, OedRl_FUN_012035-T1	glucose-6-phosphatase 2 isoform X1	Lineage lineage-specific expansion in Ostrea after its divergence from Crassostrea
OG0002524	3.6	1	1	2	3	3	2	2	0	3	1	1	2	1	2	1	6						IPR	IPR031488	Domain WD repeat protein mio, zinc-ribbon like domain	19	Pfam	PF17034	Zinc-ribbon like family	19	3	1.69231	1.5	1.66667	0.899735	1.77273	4	3.6	3.54545	Cgiga_XP_034309438.1, Cgiga_XP_034309774.1	Cvirg_XP_022306778.1	Pmaxi_XP_033762092.1	OedRl_FUN_041422-T1, OedRl_FUN_041423-T1, OedRl_FUN_041493-T1, OedRl_FUN_043215-T1, OedRl_FUN_043216-T1, OedRl_FUN_045163-T1	GATOR complex protein MIOS-A	Lineage lineage-specific expansion in Ostrea after its divergence from Crassostrea
OG0000418	3.57	0	1	3	19	0	0	1	0	1	0	38	6	4	4	7	20	104	GO	GO:0003824	catalytic activity	102	IPR	IPR000873	Domain AMP-dependent synthetase/ligase	102	Pfam	PF00501	AMP-binding enzyme	102	10.3333	5.61538	5.5	5.6	10.2246	1.84018	3.63636	3.57143	3.56164	Cgiga_XP_011424815.2, Cgiga_XP_011427422.2, Cgiga_XP_011427423.2, Cgiga_XP_034307951.1	Cvirg_XP_022287251.1, Cvirg_XP_022290020.1, Cvirg_XP_022290609.1, Cvirg_XP_022297202.1, Cvirg_XP_022297401.1, Cvirg_XP_022301458.1, Cvirg_XP_022302470.1	Pmaxi_XP_033724528.1, Pmaxi_XP_033724530.1, Pmaxi_XP_033724531.1, Pmaxi_XP_033724532.1, Pmaxi_XP_033724692.1, Pmaxi_XP_033727904.1, Pmaxi_XP_033728134.1, Pmaxi_XP_033728145.1, Pmaxi_XP_033728166.1, Pmaxi_XP_033728169.1, Pmaxi_XP_033728188.1, Pmaxi_XP_033728190.1, Pmaxi_XP_033728191.1, Pmaxi_XP_033728192.1, Pmaxi_XP_033728193.1, Pmaxi_XP_033728628.1, Pmaxi_XP_033728765.1, Pmaxi_XP_033728807.1, Pma…	OedRl_FUN_004737-T1, OedRl_FUN_030529-T1, OedRl_FUN_030530-T1, OedRl_FUN_030531-T1, OedRl_FUN_030534-T1, OedRl_FUN_030549-T1, OedRl_FUN_030550-T1, OedRl_FUN_030552-T1, OedRl_FUN_030554-T1, OedRl_FUN_030555-T1, OedRl_FUN_030557-T1, OedRl_FUN_030558-T1, OedRl_FUN_030559-T1, OedRl_FUN_030732-T1, OedRl_FUN_030735-T1, OedRl_FUN_030736-T1, OedRl_FUN_030737-T1, OedRl_FUN_030738-T1, OedRl_FUN_031028-T1, …	long-chain-fatty-acid--CoA ligase	Lineage lineage-specific expansion in Ostrea after its divergence from Crassostrea
OG0005178	3.53	1	1	1	1	1	1	2	1	1	1	1	2	1	1	1	4	21	GO	GO:0006298	mismatch repair	20	IPR	IPR000432	Domain DNA mismatch repair protein MutS, C-terminal	16	Pfam	PF00488	MutS domain V	16	2	1.15385	1	1.13333	0.351866	1.73333	4	3.52941	3.46667	Cgiga_XP_011437807.2	Cvirg_XP_022344622.1	Pmaxi_XP_033740541.1	OedRl_FUN_013272-T1, OedRl_FUN_013274-T1, OedRl_FUN_013275-T1, OedRl_FUN_013276-T1	DNA mismatch repair protein Msh2	Lineage lineage-specific expansion in Ostrea after its divergence from Crassostrea
OG0005483	3.53	1	1	1	2	1	2	2	1	1	1	1	1	0	1	1	4	21	GO	GO:0046983	protein dimerization activity	16	IPR	IPR011598	Domain Myc-type, basic helix-loop-helix (bHLH) domain	16	Pfam	PF00010	Helix-loop-helix DNA-binding domain	16	2	1.15385	1	1.13333	0.516398	1.73333	4	3.52941	3.46667	Cgiga_XP_011451624.2	Cvirg_XP_022312240.1	Pmaxi_XP_033725781.1	OedRl_FUN_039483-T1, OedRl_FUN_039484-T1, OedRl_FUN_039554-T1, OedRl_FUN_039555-T1	transcription factor 4 isoform X1	Lineage lineage-specific expansion in Ostrea after its divergence from Crassostrea
OG0001910	3.5	2	1	2	2	1	2	2	2	2	2	3	1	4	2	2	7						IPR	IPR002347	Family Short-chain dehydrogenase/reductase SDR	2	Pfam	PF13561	Enoyl-(Acyl carrier protein) reductase	36	3.66667	2	2	2	0.755929	1.83333	3.5	3.5	3.5	Cgiga_XP_011417036.2, Cgiga_XP_011420306.2	Cvirg_XP_022288847.1, Cvirg_XP_022343890.1	Pmaxi_XP_033741412.1, Pmaxi_XP_033741464.1, Pmaxi_XP_033741465.1	OedRl_FUN_014565-T1, OedRl_FUN_014683-T1, OedRl_FUN_014685-T1, OedRl_FUN_014693-T1, OedRl_FUN_014694-T1, OedRl_FUN_014696-T1, OedRl_FUN_015467-T1	3-oxoacyl-	Lineage lineage-specific expansion in Ostrea after its divergence from Crassostrea
OG0002431	3.46	2	0	0	2	3	0	0	4	5	0	1	4	1	2	2	6	32	GO	GO:0004930	G protein-coupled receptor activity	32	IPR	IPR000276	Family G protein-coupled receptor, rhodopsin-like	32	Pfam	PF00001	7 transmembrane receptor (rhodopsin family)	32	3.33333	1.69231	2	1.73333	1.66762	1.9697	3	3.46154	3.54545	Cgiga_XP_011426852.3, Cgiga_XP_011438119.2	Cvirg_XP_022316732.1, Cvirg_XP_022326011.1	Pmaxi_XP_033744311.1	OedRl_FUN_008232-T1, OedRl_FUN_008233-T1, OedRl_FUN_017313-T1, OedRl_FUN_019495-T1, OedRl_FUN_019498-T1, OedRl_FUN_019499-T1	kappa-type opioid receptor	Lineage lineage-specific expansion in Ostrea after its divergence from Crassostrea
OG0004810	3.33	1	1	2	1	1	0	0	0	3	3	2	2	0	1	1	4						IPR	IPR001846	Domain von Willebrand factor, type D domain	9	Pfam	PF13385	Concanavalin A-like lectin/glucanases superfamily	9	2	1.23077	1	1.2	1.01419	1.625	4	3.33333	3.25	Cgiga_XP_011419042.2	Cvirg_XP_022288409.1	Pmaxi_XP_033756322.1, Pmaxi_XP_033757311.1	OedRl_FUN_022685-T1, OedRl_FUN_022686-T1, OedRl_FUN_036096-T1, OedRl_FUN_036097-T1	uncharacterized protein LOC105322182 isoform X1	Lineage lineage-specific expansion in Ostrea after its divergence from Crassostrea
OG0005058	3.33	0	1	2	1	2	1	1	1	2	1	2	1	1	1	1	4	22	GO	GO:0003676	nucleic acid binding	17	IPR	IPR000504	Domain RNA recognition motif domain	17	Pfam	PF00076	RNA recognition motif. (a.k.a. RRM, RBD, or RNP domain)	17	2	1.23077	1	1.2	0.560612	1.625	4	3.33333	3.25	Cgiga_XP_034319583.1	Cvirg_XP_022331300.1	Pmaxi_XP_033751672.1, Pmaxi_XP_033752144.1	OedRl_FUN_021610-T1, OedRl_FUN_021611-T1, OedRl_FUN_023977-T1, OedRl_FUN_023978-T1	U1 small nuclear ribonucleoprotein 70 kDa	Lineage lineage-specific expansion in Ostrea after its divergence from Crassostrea
OG0005014	3.33	1	2	1	1	1	1	1	2	1	1	1	1	2	1	1	4	22	GO	GO:0016020	membrane	20	IPR	IPR006052	Domain Tumour necrosis factor domain	20	Pfam	PF00229	TNF(Tumour Necrosis Factor) family	20	2	1.23077	1	1.2	0.414039	1.625	4	3.33333	3.25	Cgiga_XP_011450585.2	Cvirg_XP_022342039.1	Pmaxi_XP_033760432.1	OedRl_FUN_035717-T1, OedRl_FUN_035718-T1, OedRl_FUN_035738-T1, OedRl_FUN_035739-T1	tumor necrosis factor	Lineage lineage-specific expansion in Ostrea after its divergence from Crassostrea
OG0004987	3.33	1	1	2	1	1	3	1	2	1	1	1	0	1	1	1	4						IPR	IPR002867	Domain IBR domain	13	Pfam	PF01485	IBR domain, a half RING-finger domain	13	2	1.23077	1	1.2	0.676123	1.625	4	3.33333	3.25	Cgiga_XP_011423825.2	Cvirg_XP_022328267.1	Pmaxi_XP_033727041.1	OedRl_FUN_022034-T1, OedRl_FUN_022035-T1, OedRl_FUN_022036-T1, OedRl_FUN_022074-T1	LOW QUALITY PROTEIN: E3 ubiquitin-protein ligase RNF19B	Lineage lineage-specific expansion in Ostrea after its divergence from Crassostrea
OG0014871	3.33	1	1	1	1	0	0	1	0	0	1	0	1	1	1	0	2						IPR	IPR008554	Family Glutaredoxin-like	11	Pfam	PF05768	Glutaredoxin-like domain (DUF836)	11	1	0.615385	0.5	0.6	0.507093	1.625	4	3.33333	3.25	Cgiga_XP_034323005.1			OedRl_FUN_029761-T1, OedRl_FUN_029761-T2	glutaredoxin-like protein C5orf63 homolog	Lineage lineage-specific expansion in Ostrea after its divergence from Crassostrea
OG0003020	3.26	2	2	2	1	1	2	1	4	2	1	1	1	1	1	1	5	28	GO	GO:0000340	RNA 7-methylguanosine cap binding	18	IPR	IPR019416	Family Nuclear cap-binding protein subunit 3	18	Pfam	PF10309	Nuclear cap-binding protein subunit 3	18	2.33333	1.61538	1	1.53333	0.833809	1.44444	5	3.26087	3.09524	Cgiga_XP_034336305.1	Cvirg_XP_022339505.1	Pmaxi_XP_033748729.1	OedRl_FUN_001255-T1, OedRl_FUN_001256-T1, OedRl_FUN_001349-T1, OedRl_FUN_001350-T1, OedRl_FUN_043527-T1	DNA ligase 1	Lineage lineage-specific expansion in Ostrea after its divergence from Crassostrea
OG0002928	3.26	2	1	1	1	3	2	1	1	1	4	1	1	2	1	1	5	28	GO	GO:0005515	protein binding	19	IPR	IPR001478	Domain PDZ domain	19	Pfam	PF00595	PDZ domain	19	2.33333	1.61538	1	1.53333	0.915475	1.44444	5	3.26087	3.09524	Cgiga_XP_034313804.1	Cvirg_XP_022313820.1	Pmaxi_XP_033749514.1	OedRl_FUN_006724-T1, OedRl_FUN_006725-T1, OedRl_FUN_006726-T1, OedRl_FUN_006727-T1, OedRl_FUN_006836-T1	tyrosine-protein phosphatase non-receptor type 13 isoform X1	Lineage lineage-specific expansion in Ostrea after its divergence from Crassostrea
OG0001470	3.24	2	3	2	1	4	1	4	2	4	4	1	3	3	2	1	8	45	GO	GO:0005085	guanyl-nucleotide exchange factor activity	17	IPR	IPR000909	Domain Phosphatidylinositol-specific phospholipase C, X domain	18	Pfam	PF00388	Phosphatidylinositol-specific phospholipase C, X domain	18	3.66667	2.61538	1.5	2.46667	1.18723	1.40196	5.33333	3.24324	3.05882	Cgiga_XP_034330837.1, Cgiga_XP_034330881.1	Cvirg_XP_022287490.1	Pmaxi_XP_033756283.1	OedRl_FUN_035793-T1, OedRl_FUN_035794-T1, OedRl_FUN_035797-T1, OedRl_FUN_035798-T1, OedRl_FUN_037576-T1, OedRl_FUN_037577-T1, OedRl_FUN_037578-T1, OedRl_FUN_037579-T1	uncharacterized protein LOC105331084	Lineage lineage-specific expansion in Ostrea after its divergence from Crassostrea
OG0008898	3.21	1	1	1	1	1	1	1	1	1	1	1	0	1	1	1	3	17	GO	GO:0003676	nucleic acid binding	12	IPR	IPR000504	Domain RNA recognition motif domain	12	Pfam	PF00076	RNA recognition motif. (a.k.a. RRM, RBD, or RNP domain)	12	1.66667	0.923077	1	0.933333	0.258199	1.80556	3	3.21429	3.25	Cgiga_XP_034310510.1	Cvirg_XP_022305706.1	Pmaxi_XP_033761447.1	OedRl_FUN_041664-T1, OedRl_FUN_041665-T1, OedRl_FUN_041666-T1	DAZ-associated protein 1 isoform X1	Lineage lineage-specific expansion in Ostrea after its divergence from Crassostrea
OG0008990	3.21	1	1	2	1	0	1	1	0	1	1	1	1	2	0	1	3	17	GO	GO:0003924	GTPase activity	2	IPR	IPR009724	Family TMEM70 family	17	Pfam	PF06979	TMEM70/TMEM186/TMEM223 protein family	17	1.33333	1	0.5	0.933333	0.593617	1.33333	6	3.21429	3		Cvirg_XP_022340804.1	Pmaxi_XP_033755393.1	OedRl_FUN_045037-T1, OedRl_FUN_045038-T1, OedRl_FUN_045298-T1		Lineage lineage-specific expansion in Ostrea after its divergence from Crassostrea
OG0009912	3.21	1	1	1	1	1	0	1	1	1	1	1	1	1	1	1	3						IPR	IPR002931	Domain Transglutaminase-like	5	Pfam	PF01841	Transglutaminase-like superfamily	5	1.66667	0.923077	1	0.933333	0.258199	1.80556	3	3.21429	3.25	Cgiga_XP_034305967.1	Cvirg_XP_022295743.1	Pmaxi_XP_033744867.1	OedRl_FUN_031694-T1, OedRl_FUN_031695-T1, OedRl_FUN_031696-T1	uncharacterized protein LOC105319270 isoform X1	Lineage lineage-specific expansion in Ostrea after its divergence from Crassostrea
OG0009980	3.21	0	1	1	1	1	2	1	1	1	1	1	1	0	1	1	3						IPR	IPR021752	Domain Transcription initiation factor Rrn7, Zinc-finger	4	Pfam	PF11781	Zinc-finger of RNA-polymerase I-specific TFIIB, Rrn7	4	1.66667	0.923077	1	0.933333	0.457738	1.80556	3	3.21429	3.25	Cgiga_XP_011437370.2	Cvirg_XP_022289093.1	Pmaxi_XP_033757138.1	OedRl_FUN_036092-T1, OedRl_FUN_036093-T1, OedRl_FUN_044730-T1	uncharacterized protein LOC105335258	Lineage lineage-specific expansion in Ostrea after its divergence from Crassostrea
OG0009988	3.21	0	0	0	1	3	0	0	6	1	0	1	1	0	1	0	3	17	GO	GO:0006915	apoptotic process	15	IPR	IPR003508	Domain CIDE-N domain	15	Pfam	PF02017	CIDE-N domain	15	1.33333	1	0.5	0.933333	1.62422	1.33333	6	3.21429	3	Cgiga_XP_034323450.1		Pmaxi_XP_033725394.1	OedRl_FUN_026589-T1, OedRl_FUN_026590-T1, OedRl_FUN_026710-T1	uncharacterized protein LOC105336999 isoform X1	Lineage lineage-specific expansion in Ostrea after its divergence from Crassostrea
OG0009625	3.21	1	1	1	1	1	1	1	1	1	1	1	0	1	1	1	3	17	GO	GO:0007264	small GTPase mediated signal transduction	16	IPR	IPR001895	Domain Ras guanine-nucleotide exchange factors catalytic domain	16	Pfam	PF00617	RasGEF domain	16	1.66667	0.923077	1	0.933333	0.258199	1.80556	3	3.21429	3.25	Cgiga_XP_011412288.2	Cvirg_XP_022315850.1	Pmaxi_XP_033749075.1	OedRl_FUN_006733-T1, OedRl_FUN_006842-T1, OedRl_FUN_006843-T1	ras-GEF domain-containing family member 1B isoform X1	Lineage lineage-specific expansion in Ostrea after its divergence from Crassostrea
OG0009628	3.21	1	1	1	2	1	0	0	1	1	1	1	1	1	1	1	3	17	GO	GO:0005515	protein binding	15	IPR	IPR006020	Domain PTB/PI domain	15	Pfam	PF14719	Phosphotyrosine interaction domain (PTB/PID)	15	1.66667	0.923077	1	0.933333	0.457738	1.80556	3	3.21429	3.25	Cgiga_XP_011434776.2	Cvirg_XP_022286465.1	Pmaxi_XP_033761030.1	OedRl_FUN_034535-T1, OedRl_FUN_034565-T1, OedRl_FUN_034566-T1	low density lipoprotein receptor adapter protein 1-A	Lineage lineage-specific expansion in Ostrea after its divergence from Crassostrea
OG0004468	3.16	2	1	1	1	2	1	2	0	1	3	1	1	1	1	1	4	23	GO	GO:0055114	N/A	21	IPR	IPR002937	Domain Amine oxidase	21	Pfam	PF01593	Flavin containing amine oxidoreductase	21	2	1.30769	1	1.26667	0.703732	1.52941	4	3.15789	3.05882	Cgiga_XP_011443787.2	Cvirg_XP_022322256.1	Pmaxi_XP_033726564.1	OedRl_FUN_024596-T1, OedRl_FUN_024597-T1, OedRl_FUN_043489-T1, OedRl_FUN_043490-T1	lysine-specific histone demethylase 1B isoform X1	Lineage lineage-specific expansion in Ostrea after its divergence from Crassostrea
OG0000790	3.16	2	3	2	2	1	4	4	11	6	3	10	1	0	6	2	12	69	GO	GO:0008270	zinc ion binding	1	IPR	IPR019080	Domain YqaJ viral recombinase	35	Pfam	PF09588	YqaJ-like viral recombinase domain	35	6.66667	3.76923	4	3.8	3.21159	1.76871	3	3.15789	3.18367	Cgiga_XP_034302775.1, Cgiga_XP_034307775.1, Cgiga_XP_034318568.1, Cgiga_XP_034327081.1, Cgiga_XP_034331677.1, Cgiga_XP_034332355.1	Cvirg_XP_022304607.1, Cvirg_XP_022312596.1	Pmaxi_XP_033728272.1, Pmaxi_XP_033729784.1, Pmaxi_XP_033730215.1, Pmaxi_XP_033731619.1, Pmaxi_XP_033733668.1, Pmaxi_XP_033744326.1, Pmaxi_XP_033745803.1, Pmaxi_XP_033753599.1, Pmaxi_XP_033761616.1, Pmaxi_XP_033762292.1	OedRl_FUN_011583-T1, OedRl_FUN_014665-T1, OedRl_FUN_016605-T1, OedRl_FUN_017897-T1, OedRl_FUN_018854-T1, OedRl_FUN_020626-T1, OedRl_FUN_021516-T1, OedRl_FUN_026910-T1, OedRl_FUN_028843-T1, OedRl_FUN_030418-T1, OedRl_FUN_031902-T1, OedRl_FUN_039347-T1	uncharacterized protein LOC105334412	Lineage lineage-specific expansion in Ostrea after its divergence from Crassostrea
OG0004532	3.16	1	1	1	3	2	1	1	1	1	2	1	1	1	1	1	4	23	GO	GO:0004930	G protein-coupled receptor activity	1	IPR	IPR002035	Domain von Willebrand factor, type A	19	Pfam	PF13768	von Willebrand factor type A domain	18	2	1.30769	1	1.26667	0.593617	1.52941	4	3.15789	3.05882	Cgiga_XP_011442827.2	Cvirg_XP_022318321.1	Pmaxi_XP_033749442.1	OedRl_FUN_006033-T1, OedRl_FUN_006187-T1, OedRl_FUN_006377-T1, OedRl_FUN_006531-T1	von Willebrand factor A domain-containing protein 3A	Lineage lineage-specific expansion in Ostrea after its divergence from Crassostrea
OG0000330	3.03	6	3	3	7	15	1	4	5	10	8	8	3	14	7	5	20	119	GO	GO:0016301	kinase activity	95	IPR	IPR001206	Domain Diacylglycerol kinase, catalytic domain	95	Pfam	PF00781	Diacylglycerol kinase catalytic domain	95	10.6667	6.69231	6	6.6	3.99643	1.59387	3.33333	3.0303	2.98851	Cgiga_XP_011448906.2, Cgiga_XP_034298944.1, Cgiga_XP_034325216.1, Cgiga_XP_034325217.1, Cgiga_XP_034326090.1, Cgiga_XP_034336000.1, Cgiga_XP_034339350.1	Cvirg_XP_022331400.1, Cvirg_XP_022337440.1, Cvirg_XP_022337446.1, Cvirg_XP_022340020.1, Cvirg_XP_022343961.1	Pmaxi_XP_033729604.1, Pmaxi_XP_033729607.1, Pmaxi_XP_033737017.1, Pmaxi_XP_033737018.1, Pmaxi_XP_033754849.1, Pmaxi_XP_033755413.1, Pmaxi_XP_033755497.1, Pmaxi_XP_033755498.1	OedRl_FUN_000726-T1, OedRl_FUN_000727-T1, OedRl_FUN_001578-T1, OedRl_FUN_001584-T1, OedRl_FUN_001586-T1, OedRl_FUN_001587-T1, OedRl_FUN_001588-T1, OedRl_FUN_001590-T1, OedRl_FUN_001592-T1, OedRl_FUN_001593-T1, OedRl_FUN_001594-T1, OedRl_FUN_001596-T1, OedRl_FUN_001597-T1, OedRl_FUN_001598-T1, OedRl_FUN_001602-T1, OedRl_FUN_001902-T1, OedRl_FUN_001903-T1, OedRl_FUN_002178-T1, OedRl_FUN_010675-T1, …	ceramide kinase isoform X1	Lineage lineage-specific expansion in Ostrea after its divergence from Crassostrea
OG0008072	3	1	1	1	1	1	1	1	0	2	2	1	0	1	1	1	3						IPR	IPR000313	Domain PWWP domain	9	Pfam	PF00855	PWWP domain	9	1.66667	1	1	1	0.534522	1.66667	3	3	3	Cgiga_XP_019924463.2	Cvirg_XP_022330664.1	Pmaxi_XP_033749857.1	OedRl_FUN_025930-T1, OedRl_FUN_025931-T1, OedRl_FUN_025935-T1	uncharacterized protein LOC105332235 isoform X1	Lineage lineage-specific expansion in Ostrea after its divergence from Crassostrea
OG0007863	3	1	1	1	1	1	0	0	1	0	1	2	3	1	1	1	3	18	GO	GO:0030170	pyridoxal phosphate binding	18	IPR	IPR000277	Family Cys/Met metabolism, pyridoxal phosphate-dependent enzyme	18	Pfam	PF01053	Cys/Met metabolism PLP-dependent enzyme	18	1.66667	1	1	1	0.755929	1.66667	3	3	3	Cgiga_XP_011451210.2	Cvirg_XP_022335742.1	Pmaxi_XP_033754946.1, Pmaxi_XP_033755810.1	OedRl_FUN_000231-T1, OedRl_FUN_000232-T1, OedRl_FUN_000233-T1	L-methionine gamma-lyase-like isoform X1	Lineage lineage-specific expansion in Ostrea after its divergence from Crassostrea
OG0007724	3	1	1	1	1	1	1	1	1	1	1	1	1	1	1	1	3	18	GO	GO:0005515	protein binding	1	IPR	IPR021832	Family Ankyrin repeat domain-containing protein 13	18	Pfam	PF11904	GPCR-chaperone	18	1.66667	1	1	1	0	1.66667	3	3	3	Cgiga_XP_034338876.1	Cvirg_XP_022344124.1	Pmaxi_XP_033747739.1	OedRl_FUN_005886-T1, OedRl_FUN_005886-T2, OedRl_FUN_005886-T3	ankyrin repeat domain-containing protein 13D	Lineage lineage-specific expansion in Ostrea after its divergence from Crassostrea
OG0004133	3	1	1	0	2	2	0	3	1	1	2	1	3	1	1	1	4	24	GO	GO:0006298	mismatch repair	22	IPR	IPR000432	Domain DNA mismatch repair protein MutS, C-terminal	15	Pfam	PF00488	MutS domain V	15	2	1.38462	1	1.33333	0.899735	1.44444	4	3	2.88889	Cgiga_XP_034303791.1	Cvirg_XP_022321106.1	Pmaxi_XP_033736831.1	OedRl_FUN_017411-T1, OedRl_FUN_017412-T1, OedRl_FUN_045081-T1, OedRl_FUN_045082-T1	mutS protein homolog 4-like isoform X1	Lineage lineage-specific expansion in Ostrea after its divergence from Crassostrea
OG0003812	3	1	1	5	1	1	1	1	1	2	0	2	1	1	1	1	4	24	GO	GO:0005515	protein binding	14	IPR	IPR001680	Repeat WD40 repeat	10	Pfam	PF00400	WD domain, G-beta repeat	10	2	1.38462	1	1.33333	1.1127	1.44444	4	3	2.88889	Cgiga_XP_011423989.2	Cvirg_XP_022341935.1	Pmaxi_XP_033733510.1, Pmaxi_XP_033748597.1	OedRl_FUN_000755-T1, OedRl_FUN_000756-T1, OedRl_FUN_045248-T1, OedRl_FUN_045249-T1	leucine-rich repeat and WD repeat-containing protein 1 isoform X1	Lineage lineage-specific expansion in Ostrea after its divergence from Crassostrea
OG0007833	3	1	1	0	1	1	0	0	1	2	1	1	3	1	1	1	3	18	GO	GO:0035556	intracellular signal transduction	11	IPR	IPR001054	Domain Adenylyl cyclase class-3/4/guanylyl cyclase	11	Pfam	PF00211	Adenylate and Guanylate cyclase catalytic domain	11	1.66667	1	1	1	0.755929	1.66667	3	3	3	Cgiga_XP_011450183.2	Cvirg_XP_022331897.1	Pmaxi_XP_033734115.1	OedRl_FUN_025883-T1, OedRl_FUN_025884-T1, OedRl_FUN_025885-T1	adenylate cyclase type 10 isoform X1	Lineage lineage-specific expansion in Ostrea after its divergence from Crassostrea
OG0003883	3	1	1	1	1	2	2	1	2	1	1	1	3	1	1	1	4	24	GO	GO:0050661	NADP binding	22	IPR	IPR006115	Domain 6-phosphogluconate dehydrogenase, NADP-binding	22	Pfam	PF03446	NAD binding domain of 6-phosphogluconate dehydrogenase	22	2	1.38462	1	1.33333	0.617213	1.44444	4	3	2.88889	Cgiga_XP_011429627.2	Cvirg_XP_022322112.1	Pmaxi_XP_033743538.1	OedRl_FUN_020412-T1, OedRl_FUN_020413-T1, OedRl_FUN_020415-T1, OedRl_FUN_043076-T1	putative oxidoreductase GLYR1 isoform X1	Lineage lineage-specific expansion in Ostrea after its divergence from Crassostrea
OG0008579	3	1	1	1	2	1	0	0	1	1	2	1	1	1	1	1	3	18	GO	GO:0016831	carboxy-lyase activity	16	IPR	IPR002129	Family Pyridoxal phosphate-dependent decarboxylase	16	Pfam	PF00282	Pyridoxal-dependent decarboxylase conserved domain	16	1.66667	1	1	1	0.534522	1.66667	3	3	3	Cgiga_XP_011423823.2	Cvirg_XP_022322761.1	Pmaxi_XP_033727451.1	OedRl_FUN_022033-T1, OedRl_FUN_022072-T1, OedRl_FUN_022073-T1	sphingosine-1-phosphate lyase isoform X1	Lineage lineage-specific expansion in Ostrea after its divergence from Crassostrea
OG0007874	3	1	1	1	1	1	1	1	1	1	1	1	1	1	1	1	3	18	GO	GO:0005515	protein binding	4	IPR	IPR013105	Repeat Tetratricopeptide repeat 2	13	Pfam	PF07719	Tetratricopeptide repeat	13	1.66667	1	1	1	0	1.66667	3	3	3	Cgiga_XP_011431801.1	Cvirg_XP_022336270.1	Pmaxi_XP_033764152.1	OedRl_FUN_003431-T1, OedRl_FUN_003656-T1, OedRl_FUN_003844-T1	tetratricopeptide repeat protein 17	Lineage lineage-specific expansion in Ostrea after its divergence from Crassostrea
OG0008049	3	1	1	1	1	1	0	1	1	2	1	1	1	1	1	1	3						IPR	IPR007757	Family MT-A70-like	18	Pfam	PF05063	MT-A70	18	1.66667	1	1	1	0.377964	1.66667	3	3	3	Cgiga_XP_034313739.1	Cvirg_XP_022319132.1	Pmaxi_XP_033737045.1	OedRl_FUN_006780-T1, OedRl_FUN_006900-T1, OedRl_FUN_043636-T1	N(6)-adenine-specific methyltransferase METTL4	Lineage lineage-specific expansion in Ostrea after its divergence from Crassostrea
OG0000171	2.91	10	7	10	1	24	2	10	35	5	5	1	5	8	4	12	27	166	GO	GO:0004930	G protein-coupled receptor activity	1	IPR	IPR001623	Domain DnaJ domain	1	Pfam	PF00386	C1q domain	1	14.3333	9.46154	8	9.26667	9.12975	1.51491	3.375	2.91367	2.85366	Cgiga_XP_034307341.1, Cgiga_XP_034323215.1, Cgiga_XP_034330259.1, Cgiga_XP_034339168.1	Cvirg_XP_022287645.1, Cvirg_XP_022293278.1, Cvirg_XP_022295009.1, Cvirg_XP_022296345.1, Cvirg_XP_022296445.1, Cvirg_XP_022299205.1, Cvirg_XP_022299208.1, Cvirg_XP_022309155.1, Cvirg_XP_022318774.1, Cvirg_XP_022318775.1, Cvirg_XP_022336247.1, Cvirg_XP_022336248.1	Pmaxi_XP_033749319.1	OedRl_FUN_003162-T1, OedRl_FUN_005089-T1, OedRl_FUN_009669-T1, OedRl_FUN_009803-T1, OedRl_FUN_009804-T1, OedRl_FUN_012437-T1, OedRl_FUN_012438-T1, OedRl_FUN_013056-T1, OedRl_FUN_015252-T1, OedRl_FUN_015451-T1, OedRl_FUN_018683-T1, OedRl_FUN_018684-T1, OedRl_FUN_022607-T1, OedRl_FUN_024630-T1, OedRl_FUN_026920-T1, OedRl_FUN_026941-T1, OedRl_FUN_028338-T1, OedRl_FUN_028352-T1, OedRl_FUN_028353-T1, …	uncharacterized protein LOC117682885 isoform X1	Lineage lineage-specific expansion in Ostrea after its divergence from Crassostrea
OG0000370	2.9	13	1	2	4	28	0	1	23	4	0	8	3	0	3	3	18	111	GO	GO:0051260	protein homooligomerization	82	IPR	IPR003131	Domain Potassium channel tetramerisation-type BTB domain	82	Pfam	PF02214	BTB/POZ domain	82	8	6.69231	3	6.2	8.59568	1.1954	6	2.90323	2.68966	Cgiga_XP_019930845.2, Cgiga_XP_034328365.1, Cgiga_XP_034339364.1	Cvirg_XP_022295371.1, Cvirg_XP_022310266.1, Cvirg_XP_022336851.1	Pmaxi_XP_033730558.1, Pmaxi_XP_033737377.1, Pmaxi_XP_033737465.1, Pmaxi_XP_033741772.1, Pmaxi_XP_033748714.1, Pmaxi_XP_033753094.1, Pmaxi_XP_033758043.1, Pmaxi_XP_033759135.1	OedRl_FUN_000105-T1, OedRl_FUN_000106-T1, OedRl_FUN_000840-T1, OedRl_FUN_002002-T1, OedRl_FUN_007779-T1, OedRl_FUN_010078-T1, OedRl_FUN_010140-T1, OedRl_FUN_016000-T1, OedRl_FUN_016019-T1, OedRl_FUN_017577-T1, OedRl_FUN_020622-T1, OedRl_FUN_024152-T1, OedRl_FUN_028880-T1, OedRl_FUN_035542-T1, OedRl_FUN_035653-T1, OedRl_FUN_038807-T1, OedRl_FUN_039618-T1, OedRl_FUN_044007-T1	uncharacterized protein LOC109621210	Lineage lineage-specific expansion in Ostrea after its divergence from Crassostrea
OG0001040	2.87	2	0	5	1	5	2	7	2	2	1	3	6	5	2	4	9	56	GO	GO:0050660	flavin adenine dinucleotide binding	50	IPR	IPR006094	Domain FAD linked oxidase, N-terminal	43	Pfam	PF01565	FAD binding domain	43	5	3.15385	3	3.13333	2.06559	1.58537	3	2.87234	2.85366	Cgiga_XP_019924956.2, Cgiga_XP_034333716.1	Cvirg_XP_022287845.1, Cvirg_XP_022289300.1, Cvirg_XP_022307660.1, Cvirg_XP_022307810.1	Pmaxi_XP_033726808.1, Pmaxi_XP_033727135.1, Pmaxi_XP_033727483.1	OedRl_FUN_020764-T1, OedRl_FUN_023573-T1, OedRl_FUN_023574-T1, OedRl_FUN_023575-T1, OedRl_FUN_034696-T1, OedRl_FUN_034697-T1, OedRl_FUN_034698-T1, OedRl_FUN_036932-T1, OedRl_FUN_036932-T2	uncharacterized FAD-linked oxidoreductase ARB_02478	Lineage lineage-specific expansion in Ostrea after its divergence from Crassostrea
OG0003562	2.86	1	1	1	1	1	3	1	2	3	1	2	1	1	1	1	4						IPR	IPR025883	Domain Cadherin-like beta sandwich domain	5	Pfam	PF12733	Cadherin-like beta sandwich domain	5	2	1.46154	1	1.4	0.736788	1.36842	4	2.85714	2.73684	Cgiga_XP_034307232.1	Cvirg_XP_022298571.1	Pmaxi_XP_033730619.1, Pmaxi_XP_033745982.1	OedRl_FUN_032425-T1, OedRl_FUN_032429-T1, OedRl_FUN_032438-T1, OedRl_FUN_032454-T1	cadherin-like and PC-esterase domain-containing protein 1 isoform X1	Lineage lineage-specific expansion in Ostrea after its divergence from Crassostrea
OG0007360	2.81	1	1	1	1	1	1	1	1	2	1	1	1	1	1	1	3	19	GO	GO:0005737	cytoplasm	19	IPR	IPR005720	Domain Dihydroorotate dehydrogenase domain	19	Pfam	PF01180	Dihydroorotate dehydrogenase	19	1.66667	1.07692	1	1.06667	0.258199	1.54762	3	2.8125	2.78571	Cgiga_XP_011442839.2	Cvirg_XP_022339084.1	Pmaxi_XP_033732369.1	OedRl_FUN_000627-T1, OedRl_FUN_039834-T1, OedRl_FUN_044141-T1	dihydroorotate dehydrogenase (quinone), mitochondrial	Lineage lineage-specific expansion in Ostrea after its divergence from Crassostrea
OG0007136	2.81	1	1	1	1	1	1	1	1	1	2	1	1	1	1	1	3	19	GO	GO:0008270	zinc ion binding	1	IPR	IPR000477	Domain Reverse transcriptase domain	1	Pfam	PF02353	Mycolic acid cyclopropane synthetase	17	1.66667	1.07692	1	1.06667	0.258199	1.54762	3	2.8125	2.78571	Cgiga_XP_034321966.1	Cvirg_XP_022311484.1	Pmaxi_XP_033725989.1	OedRl_FUN_039532-T1, OedRl_FUN_039533-T1, OedRl_FUN_039535-T1	(S)-coclaurine N-methyltransferase	Lineage lineage-specific expansion in Ostrea after its divergence from Crassostrea
OG0007254	2.81	1	0	1	1	1	2	1	1	1	1	1	2	1	1	1	3	19	GO	GO:0003676	nucleic acid binding	14	IPR	IPR013087	Domain Zinc finger C2H2-type	14	Pfam	PF00096	Zinc finger, C2H2 type	14	1.66667	1.07692	1	1.06667	0.457738	1.54762	3	2.8125	2.78571	Cgiga_XP_011427654.2	Cvirg_XP_022332951.1	Pmaxi_XP_033733957.1	OedRl_FUN_026468-T1, OedRl_FUN_026469-T1, OedRl_FUN_026485-T1	uncharacterized protein LOC105328471	Lineage lineage-specific expansion in Ostrea after its divergence from Crassostrea
OG0007264	2.81	1	2	1	1	1	0	2	1	1	2	1	1	1	1	0	3	19	GO	GO:0005634	nucleus	11	IPR	IPR024741	Family Condensin-2 complex subunit G2	11	Pfam	PF12422	Condensin II non structural maintenance of chromosomes subunit	11	1.33333	1.15385	0.5	1.06667	0.593617	1.15556	6	2.8125	2.6	Cgiga_XP_034334421.1		Pmaxi_XP_033733084.1	OedRl_FUN_011331-T1, OedRl_FUN_011332-T1, OedRl_FUN_011333-T1	condensin-2 complex subunit G2	Lineage lineage-specific expansion in Ostrea after its divergence from Crassostrea
OG0006669	2.81	1	1	1	1	1	1	1	1	1	2	1	1	1	1	1	3	19	GO	GO:0003700	DNA-binding transcription factor activity	19	IPR	IPR019471	Domain Interferon regulatory factor-3	19	Pfam	PF10401	Interferon-regulatory factor 3	19	1.66667	1.07692	1	1.06667	0.258199	1.54762	3	2.8125	2.78571	Cgiga_XP_011412644.1	Cvirg_XP_022343833.1	Pmaxi_XP_033754650.1	OedRl_FUN_005627-T1, OedRl_FUN_007829-T1, OedRl_FUN_045134-T1	interferon regulatory factor 8 isoform X1	Lineage lineage-specific expansion in Ostrea after its divergence from Crassostrea
OG0007009	2.81	1	1	1	1	1	2	1	1	1	1	1	1	1	1	1	3						IPR	IPR000884	Repeat Thrombospondin type-1 (TSP1) repeat	19	Pfam	PF00090	Thrombospondin type 1 domain	19	1.66667	1.07692	1	1.06667	0.258199	1.54762	3	2.8125	2.78571	Cgiga_XP_011437616.2	Cvirg_XP_022295808.1	Pmaxi_XP_033746694.1	OedRl_FUN_033796-T1, OedRl_FUN_033796-T2, OedRl_FUN_033796-T3	coadhesin	Lineage lineage-specific expansion in Ostrea after its divergence from Crassostrea
OG0006839	2.81	2	1	1	1	1	1	1	1	1	1	1	1	1	1	1	3	19	GO	GO:0006468	protein phosphorylation	18	IPR	IPR000719	Domain Protein kinase domain	18	Pfam	PF00069	Protein kinase domain	18	1.66667	1.07692	1	1.06667	0.258199	1.54762	3	2.8125	2.78571	Cgiga_XP_011447295.1	Cvirg_XP_022343564.1	Pmaxi_XP_033748571.1	OedRl_FUN_001239-T1, OedRl_FUN_001332-T1, OedRl_FUN_043511-T1	ribosomal protein S6 kinase-related protein	Lineage lineage-specific expansion in Ostrea after its divergence from Crassostrea
OG0007426	2.81	0	1	1	1	2	1	1	1	1	2	1	1	1	1	1	3	19	GO	GO:0004930	G protein-coupled receptor activity	14	IPR	IPR000203	Domain GPS motif	14	Pfam	PF00002	7 transmembrane receptor (Secretin family)	14	1.66667	1.07692	1	1.06667	0.457738	1.54762	3	2.8125	2.78571	Cgiga_XP_011435267.2	Cvirg_XP_022339186.1	Pmaxi_XP_033756305.1	OedRl_FUN_035325-T1, OedRl_FUN_035328-T1, OedRl_FUN_035330-T1	adhesion G protein-coupled receptor A3	Lineage lineage-specific expansion in Ostrea after its divergence from Crassostrea
OG0007433	2.81	0	2	1	1	1	1	1	2	1	1	1	0	2	1	1	3	19	GO	GO:0048038	quinone binding	19	IPR	IPR015798	Domain Copper amine oxidase, catalytic domain	19	Pfam	PF02728	Copper amine oxidase, N3 domain	19	1.66667	1.07692	1	1.06667	0.593617	1.54762	3	2.8125	2.78571	Cgiga_XP_011441289.2	Cvirg_XP_022344950.1	Pmaxi_XP_033756323.1	OedRl_FUN_036698-T1, OedRl_FUN_036704-T1, OedRl_FUN_043895-T1	amiloride-sensitive amine oxidase	Lineage lineage-specific expansion in Ostrea after its divergence from Crassostrea
OG0006734	2.81	1	1	1	1	1	1	1	1	1	1	1	2	1	1	1	3						IPR	IPR000195	Domain Rab-GTPase-TBC domain	19	Pfam	PF00566	Rab-GTPase-TBC domain	19	1.66667	1.07692	1	1.06667	0.258199	1.54762	3	2.8125	2.78571	Cgiga_XP_011431807.2	Cvirg_XP_022340816.1	Pmaxi_XP_033754866.1	OedRl_FUN_003437-T1, OedRl_FUN_003661-T1, OedRl_FUN_003849-T1	TBC1 domain family member 20	Lineage lineage-specific expansion in Ostrea after its divergence from Crassostrea
OG0006736	2.81	1	1	1	1	1	1	2	1	2	1	1	1	0	1	1	3	19	GO	GO:0051225	spindle assembly	18	IPR	IPR029327	Family HAUS augmin-like complex subunit 4	18	Pfam	PF14735	HAUS augmin-like complex subunit 4	18	1.66667	1.07692	1	1.06667	0.457738	1.54762	3	2.8125	2.78571	Cgiga_XP_011431810.2	Cvirg_XP_022343998.1	Pmaxi_XP_033755196.1	OedRl_FUN_003439-T1, OedRl_FUN_003663-T1, OedRl_FUN_003851-T1	HAUS augmin-like complex subunit 4	Lineage lineage-specific expansion in Ostrea after its divergence from Crassostrea
OG0006735	2.81	1	1	1	1	2	1	1	1	1	1	1	1	1	1	1	3						IPR	IPR004299	Family Membrane bound O-acyl transferase, MBOAT	18	Pfam	PF03062	MBOAT, membrane-bound O-acyltransferase family	18	1.66667	1.07692	1	1.06667	0.258199	1.54762	3	2.8125	2.78571	Cgiga_XP_011431805.2	Cvirg_XP_022340814.1	Pmaxi_XP_033754869.1	OedRl_FUN_003436-T1, OedRl_FUN_003660-T1, OedRl_FUN_003848-T1	diacylglycerol O-acyltransferase 1 isoform X1	Lineage lineage-specific expansion in Ostrea after its divergence from Crassostrea
OG0006709	2.81	1	1	1	2	1	0	2	1	1	1	1	1	1	1	1	3	19	GO	GO:0055114	N/A	19	IPR	IPR013154	Domain Alcohol dehydrogenase, N-terminal	18	Pfam	PF08240	Alcohol dehydrogenase GroES-like domain	18	1.66667	1.07692	1	1.06667	0.457738	1.54762	3	2.8125	2.78571	Cgiga_XP_011420759.1	Cvirg_XP_022314605.1	Pmaxi_XP_033745662.1	OedRl_FUN_006352-T1, OedRl_FUN_006352-T2, OedRl_FUN_006696-T1	L-threonine 3-dehydrogenase	Lineage lineage-specific expansion in Ostrea after its divergence from Crassostrea
OG0001819	2.81	4	3	1	1	5	1	3	3	1	3	1	3	2	1	0	6	38	GO	GO:0016021	integral component of membrane	15	IPR	IPR000008	Domain C2 domain	30	Pfam	PF00168	C2 domain	30	2.33333	2.38462	0.5	2.13333	1.40746	0.978495	12	2.8125	2.51613	Cgiga_XP_034312693.1		Pmaxi_XP_033739182.1	OedRl_FUN_006821-T1, OedRl_FUN_006822-T1, OedRl_FUN_006826-T1, OedRl_FUN_006943-T1, OedRl_FUN_006945-T1, OedRl_FUN_006946-T1	otoferlin isoform X1	Lineage lineage-specific expansion in Ostrea after its divergence from Crassostrea
OG0006740	2.81	1	1	1	1	1	1	1	1	2	1	1	1	1	1	1	3						IPR	IPR007174	Family Las1	16	Pfam	PF04031	Las1-like	16	1.66667	1.07692	1	1.06667	0.258199	1.54762	3	2.8125	2.78571	Cgiga_XP_034334950.1	Cvirg_XP_022293479.1	Pmaxi_XP_033740922.1	OedRl_FUN_013171-T1, OedRl_FUN_013171-T2, OedRl_FUN_013173-T1	uncharacterized protein LOC105327942	Lineage lineage-specific expansion in Ostrea after its divergence from Crassostrea
OG0007216	2.81	1	1	1	1	1	1	1	1	2	1	1	1	1	1	1	3						IPR	IPR019787	Domain Zinc finger, PHD-finger	17	Pfam	PF00628	PHD-finger	17	1.66667	1.07692	1	1.06667	0.258199	1.54762	3	2.8125	2.78571	Cgiga_XP_034325537.1	Cvirg_XP_022332936.1	Pmaxi_XP_033736165.1	OedRl_FUN_027071-T1, OedRl_FUN_027072-T1, OedRl_FUN_027072-T2	PHD finger protein 10 isoform X1	Lineage lineage-specific expansion in Ostrea after its divergence from Crassostrea
OG0007344	2.81	1	1	2	1	1	1	1	0	1	1	1	2	1	1	1	3						IPR	IPR009449	Domain GDP/GTP exchange factor Sec2, N-terminal	17	Pfam	PF06428	GDP/GTP exchange factor Sec2p	17	1.66667	1.07692	1	1.06667	0.457738	1.54762	3	2.8125	2.78571	Cgiga_XP_011428616.2	Cvirg_XP_022289484.1	Pmaxi_XP_033741365.1	OedRl_FUN_011384-T1, OedRl_FUN_043573-T1, OedRl_FUN_043596-T1	guanine nucleotide exchange factor for Rab-3A isoform X1	Lineage lineage-specific expansion in Ostrea after its divergence from Crassostrea
OG0006628	2.81	1	1	1	1	1	1	1	2	1	2	1	1	1	1	0	3						IPR	IPR013126	Family Heat shock protein 70 family	17	Pfam	PF00012	Hsp70 protein	17	1.33333	1.15385	0.5	1.06667	0.457738	1.15556	6	2.8125	2.6	Cgiga_XP_034300752.1		Pmaxi_XP_033743318.1	OedRl_FUN_018064-T1, OedRl_FUN_018065-T1, OedRl_FUN_018065-T2	heat shock 70 kDa protein 4 isoform X1	Lineage lineage-specific expansion in Ostrea after its divergence from Crassostrea
OG0000869	2.78	2	2	4	5	5	2	7	3	3	2	10	3	2	2	2	10	64	GO	GO:0004064	arylesterase activity	57	IPR	IPR002640	Family Arylesterase	57	Pfam	PF01731	Arylesterase	57	4.66667	3.84615	2	3.6	2.32379	1.21333	5	2.77778	2.6	Cgiga_XP_011454065.2, Cgiga_XP_034302021.1	Cvirg_XP_022324475.1, Cvirg_XP_022324476.1	Pmaxi_XP_033728557.1, Pmaxi_XP_033729289.1, Pmaxi_XP_033731280.1, Pmaxi_XP_033738638.1, Pmaxi_XP_033738686.1, Pmaxi_XP_033739204.1, Pmaxi_XP_033741687.1, Pmaxi_XP_033741689.1, Pmaxi_XP_033741934.1, Pmaxi_XP_033741944.1	OedRl_FUN_016308-T1, OedRl_FUN_016309-T1, OedRl_FUN_016311-T1, OedRl_FUN_016312-T1, OedRl_FUN_016313-T1, OedRl_FUN_016314-T1, OedRl_FUN_016316-T1, OedRl_FUN_016317-T1, OedRl_FUN_016318-T1, OedRl_FUN_016319-T1	serum paraoxonase/arylesterase 1-like isoform X1	Lineage lineage-specific expansion in Ostrea after its divergence from Crassostrea
OG0003379	2.73	1	1	1	1	1	4	2	1	3	1	2	1	1	1	1	4						IPR	IPR026947	Domain Ubinuclein middle domain	20	Pfam	PF14075	Ubinuclein conserved middle domain	20	2	1.53846	1	1.46667	0.915475	1.3	4	2.72727	2.6	Cgiga_XP_011429639.2	Cvirg_XP_022323243.1	Pmaxi_XP_033730486.1, Pmaxi_XP_033743374.1	OedRl_FUN_020426-T1, OedRl_FUN_020427-T1, OedRl_FUN_043062-T1, OedRl_FUN_043063-T1	ubinuclein-1 isoform X1	Lineage lineage-specific expansion in Ostrea after its divergence from Crassostrea
OG0013741	2.73	1	1	0	1	0	1	1	1	0	1	1	1	1	1	0	2	13	GO	GO:0003676	nucleic acid binding	13	IPR	IPR003029	Domain S1 domain	13	Pfam	PF00575	S1 RNA binding domain	13	1	0.769231	0.5	0.733333	0.457738	1.3	4	2.72727	2.6	Cgiga_XP_011420644.2		Pmaxi_XP_033752363.1	OedRl_FUN_021564-T1, OedRl_FUN_023932-T1	nucleolar protein of 40 kDa	Lineage lineage-specific expansion in Ostrea after its divergence from Crassostrea
OG0000515	2.73	3	1	8	1	9	4	8	10	8	4	2	2	8	4	5	14	91	GO	GO:0005506	iron ion binding	91	IPR	IPR001128	Family Cytochrome P450	91	Pfam	PF00067	Cytochrome P450	91	7.66667	5.23077	4.5	5.13333	3.09069	1.46569	3.11111	2.72727	2.67647	Cgiga_XP_011422377.2, Cgiga_XP_011429720.2, Cgiga_XP_011429721.2, Cgiga_XP_034329535.1	Cvirg_XP_022336088.1, Cvirg_XP_022336356.1, Cvirg_XP_022337038.1, Cvirg_XP_022343645.1, Cvirg_XP_022343885.1	Pmaxi_XP_033740063.1, Pmaxi_XP_033748007.1	OedRl_FUN_001826-T1, OedRl_FUN_022666-T1, OedRl_FUN_022667-T1, OedRl_FUN_022668-T1, OedRl_FUN_022669-T1, OedRl_FUN_022670-T1, OedRl_FUN_022671-T1, OedRl_FUN_025551-T1, OedRl_FUN_036112-T1, OedRl_FUN_036113-T1, OedRl_FUN_036114-T1, OedRl_FUN_036115-T1, OedRl_FUN_036116-T1, OedRl_FUN_036117-T1	cytochrome P450 2J6	Lineage lineage-specific expansion in Ostrea after its divergence from Crassostrea
OG0013678	2.73	1	1	1	1	1	0	0	1	0	0	2	1	1	1	0	2	13	GO	GO:0008083	growth factor activity	13	IPR	IPR001839	Domain Transforming growth factor-beta, C-terminal	13	Pfam	PF00019	Transforming growth factor beta like domain	13	1	0.769231	0.5	0.733333	0.593617	1.3	4	2.72727	2.6	Cgiga_XP_011447085.2		Pmaxi_XP_033724835.1, Pmaxi_XP_033735534.1	OedRl_FUN_007662-T1, OedRl_FUN_034107-T1	growth/differentiation factor 3	Lineage lineage-specific expansion in Ostrea after its divergence from Crassostrea
OG0003311	2.73	2	1	1	1	3	2	1	3	1	1	1	1	2	1	1	4	26	GO	GO:0005515	protein binding	18	IPR	IPR001478	Domain PDZ domain	14	Pfam	PF00397	WW domain	14	2	1.53846	1	1.46667	0.743223	1.3	4	2.72727	2.6	Cgiga_XP_011426680.2	Cvirg_XP_022323200.1	Pmaxi_XP_033742470.1	OedRl_FUN_014173-T1, OedRl_FUN_014174-T1, OedRl_FUN_017996-T1, OedRl_FUN_017997-T1	syntaxin-binding protein 4 isoform X1	Lineage lineage-specific expansion in Ostrea after its divergence from Crassostrea
OG0003372	2.73	2	1	1	1	1	3	1	1	4	2	1	1	1	1	1	4						IPR	IPR025876	Domain Trafficking protein particle complex subunit 11, C-terminal	13	Pfam	PF12742	Gryzun, putative Golgi trafficking	13	2	1.53846	1	1.46667	0.915475	1.3	4	2.72727	2.6	Cgiga_XP_011435373.2	Cvirg_XP_022340833.1	Pmaxi_XP_033747351.1	OedRl_FUN_005946-T1, OedRl_FUN_005950-T1, OedRl_FUN_005951-T1, OedRl_FUN_005952-T1	trafficking protein particle complex subunit 11	Lineage lineage-specific expansion in Ostrea after its divergence from Crassostrea
OG0003336	2.73	2	1	3	1	1	1	3	1	1	3	1	1	1	1	1	4						IPR	IPR005475	Domain Transketolase-like, pyrimidine-binding domain	20	Pfam	PF02779	Transketolase, pyrimidine binding domain	20	2	1.53846	1	1.46667	0.833809	1.3	4	2.72727	2.6	Cgiga_XP_011427761.1	Cvirg_XP_022301568.1	Pmaxi_XP_033746750.1	OedRl_FUN_019666-T1, OedRl_FUN_019990-T1, OedRl_FUN_019991-T1, OedRl_FUN_033347-T1	transketolase-like protein 2 isoform X1	Lineage lineage-specific expansion in Ostrea after its divergence from Crassostrea
OG0006076	2.65	1	1	1	1	1	1	1	1	3	1	1	1	1	1	1	3	20	GO	GO:0005515	protein binding	15	IPR	IPR003961	Domain Fibronectin type III	15	Pfam	PF00041	Fibronectin type III domain	15	1.66667	1.15385	1	1.13333	0.516398	1.44444	3	2.64706	2.6	Cgiga_XP_034299440.1	Cvirg_XP_022322124.1	Pmaxi_XP_033758131.1	OedRl_FUN_017951-T1, OedRl_FUN_017953-T1, OedRl_FUN_017954-T1	brother of CDO	Lineage lineage-specific expansion in Ostrea after its divergence from Crassostrea
OG0005768	2.65	1	1	1	1	2	2	1	1	1	1	1	1	1	1	1	3	20	GO	GO:0017196	N-terminal peptidyl-methionine acetylation	16	IPR	IPR007244	Family -alpha-acetyltransferase 35, NatC auxiliary subunit	16	Pfam	PF04112	Mak10 subunit, NatC N(alpha)-terminal acetyltransferase	16	1.66667	1.15385	1	1.13333	0.351866	1.44444	3	2.64706	2.6	Cgiga_XP_011425025.2	Cvirg_XP_022325712.1	Pmaxi_XP_033749369.1	OedRl_FUN_022805-T1, OedRl_FUN_022806-T1, OedRl_FUN_022808-T1	N-alpha-acetyltransferase 35, NatC auxiliary subunit isoform X1	Lineage lineage-specific expansion in Ostrea after its divergence from Crassostrea
OG0006158	2.65	1	1	1	1	1	1	1	1	1	2	1	1	2	1	1	3	20	GO	GO:0003700	DNA-binding transcription factor activity	17	IPR	IPR000536	Domain Nuclear hormone receptor, ligand-binding domain	18	Pfam	PF00104	Ligand-binding domain of nuclear hormone receptor	18	1.66667	1.15385	1	1.13333	0.351866	1.44444	3	2.64706	2.6	Cgiga_XP_011428273.2	Cvirg_XP_022339771.1	Pmaxi_XP_033756762.1	OedRl_FUN_035265-T1, OedRl_FUN_035266-T1, OedRl_FUN_035267-T1	nuclear hormone receptor HR96 isoform X1	Lineage lineage-specific expansion in Ostrea after its divergence from Crassostrea
OG0006341	2.65	1	1	1	1	3	0	1	1	2	1	1	1	1	1	1	3						IPR	IPR011705	Domain BTB/Kelch-associated	8	Pfam	PF07707	BTB And C-terminal Kelch	8	1.66667	1.15385	1	1.13333	0.63994	1.44444	3	2.64706	2.6	Cgiga_XP_034330179.1	Cvirg_XP_022344789.1	Pmaxi_XP_033756445.1	OedRl_FUN_036717-T1, OedRl_FUN_036718-T1, OedRl_FUN_036719-T1	BTB/POZ domain-containing protein 16 isoform X1	Lineage lineage-specific expansion in Ostrea after its divergence from Crassostrea
OG0005953	2.65	1	1	1	1	2	1	2	1	1	1	1	1	1	1	1	3	20	GO	GO:0005643	nuclear pore	19	IPR	IPR012476	Family GLE1-like	19	Pfam	PF07817	GLE1-like protein	19	1.66667	1.15385	1	1.13333	0.351866	1.44444	3	2.64706	2.6	Cgiga_XP_034336304.1	Cvirg_XP_022345767.1	Pmaxi_XP_033748890.1	OedRl_FUN_001254-T1, OedRl_FUN_001348-T1, OedRl_FUN_043526-T1	nucleoporin GLE1	Lineage lineage-specific expansion in Ostrea after its divergence from Crassostrea
OG0005978	2.65	1	1	1	1	1	1	1	1	1	1	2	1	2	1	1	3	20	GO	GO:0006637	acyl-CoA metabolic process	5	IPR	IPR003703	Family Acyl-CoA thioesterase	5	Pfam	PF13622	Thioesterase-like superfamily	19	1.66667	1.15385	1	1.13333	0.351866	1.44444	3	2.64706	2.6	Cgiga_XP_011452562.2	Cvirg_XP_022336755.1	Pmaxi_XP_033741957.1, Pmaxi_XP_033753728.1	OedRl_FUN_001652-T1, OedRl_FUN_001653-T1, OedRl_FUN_001655-T1	acyl-coenzyme A thioesterase 8	Lineage lineage-specific expansion in Ostrea after its divergence from Crassostrea
OG0006423	2.65	1	1	1	2	1	0	0	1	2	2	2	1	2	1	0	3	20	GO	GO:0005515	protein binding	1	IPR	IPR020683	Domain Ankyrin repeat-containing domain	19	Pfam	PF12796	Ankyrin repeats (3 copies)	19	1.33333	1.23077	0.5	1.13333	0.743223	1.08333	6	2.64706	2.4375	Cgiga_XP_034302047.1		Pmaxi_XP_033742587.1, Pmaxi_XP_033761238.1	OedRl_FUN_003501-T1, OedRl_FUN_003746-T1, OedRl_FUN_016349-T1	uncharacterized protein LOC105321881	Lineage lineage-specific expansion in Ostrea after its divergence from Crassostrea
OG0006348	2.65	1	1	1	1	1	2	1	2	1	1	1	1	1	1	1	3						IPR	IPR005135	Domain Endonuclease/exonuclease/phosphatase	1	Pfam	PF03372	Endonuclease/Exonuclease/phosphatase family	1	1.66667	1.15385	1	1.13333	0.351866	1.44444	3	2.64706	2.6	Cgiga_XP_011432266.2	Cvirg_XP_022326589.1	Pmaxi_XP_033731949.1	OedRl_FUN_019587-T1, OedRl_FUN_019588-T1, OedRl_FUN_019673-T1	LOW QUALITY PROTEIN: phosphatidylinositol polyphosphate 5-phosphatase type IV	Lineage lineage-specific expansion in Ostrea after its divergence from Crassostrea
OG0005956	2.65	2	1	1	1	2	2	1	0	1	1	1	1	1	1	1	3	20	GO	GO:0003824	catalytic activity	19	IPR	IPR000873	Domain AMP-dependent synthetase/ligase	19	Pfam	PF00501	AMP-binding enzyme	19	1.66667	1.15385	1	1.13333	0.516398	1.44444	3	2.64706	2.6	Cgiga_XP_011448351.1	Cvirg_XP_022341417.1	Pmaxi_XP_033759775.1	OedRl_FUN_036193-T1, OedRl_FUN_043429-T1, OedRl_FUN_043430-T1	long-chain-fatty-acid--CoA ligase 4	Lineage lineage-specific expansion in Ostrea after its divergence from Crassostrea
OG0003145	2.61	1	2	2	1	1	2	1	1	4	2	1	2	1	1	1	4	27	GO	GO:0007165	signal transduction	20	IPR	IPR000198	Domain Rho GTPase-activating protein domain	19	Pfam	PF00620	RhoGAP domain	19	2	1.61538	1	1.53333	0.833809	1.2381	4	2.6087	2.47619	Cgiga_XP_034303911.1	Cvirg_XP_022321097.1	Pmaxi_XP_033742366.1	OedRl_FUN_018910-T1, OedRl_FUN_018912-T1, OedRl_FUN_043140-T1, OedRl_FUN_043142-T1	arf-GAP with Rho-GAP domain, ANK repeat and PH domain-containing protein 2 isoform X1	Lineage lineage-specific expansion in Ostrea after its divergence from Crassostrea
OG0003223	2.61	2	1	3	1	3	0	1	2	2	2	1	2	1	1	1	4						IPR	IPR000608	Domain Ubiquitin-conjugating enzyme E2	27	Pfam	PF00179	Ubiquitin-conjugating enzyme	27	2	1.61538	1	1.53333	0.833809	1.2381	4	2.6087	2.47619	Cgiga_XP_011445489.2	Cvirg_XP_022325363.1	Pmaxi_XP_033742526.1	OedRl_FUN_003506-T1, OedRl_FUN_003751-T1, OedRl_FUN_016353-T1, OedRl_FUN_019068-T1	NEDD8-conjugating enzyme ubc12	Lineage lineage-specific expansion in Ostrea after its divergence from Crassostrea
OG0001107	2.61	4	0	0	0	2	0	0	29	3	5	1	0	0	1	1	8						IPR	IPR008160	Repeat Collagen triple helix repeat	1	Pfam	PF01391	Collagen triple helix repeat (20 copies)	1	3.33333	3.38462	1	3.06667	7.353	0.984848	8	2.6087	2.36364	Cgiga_XP_034305595.1	Cvirg_XP_022342291.1	Pmaxi_XP_033729160.1	OedRl_FUN_000132-T1, OedRl_FUN_001200-T1, OedRl_FUN_005308-T1, OedRl_FUN_013003-T1, OedRl_FUN_018701-T1, OedRl_FUN_018705-T1, OedRl_FUN_018709-T1, OedRl_FUN_043792-T1	uncharacterized protein LOC117682358	Lineage lineage-specific expansion in Ostrea after its divergence from Crassostrea
OG0001659	2.57	3	0	0	0	12	0	0	2	5	4	0	5	0	2	2	6						IPR	IPR000742	Domain EGF-like domain	1	Pfam	PF00008	EGF-like domain	1	3.33333	2.38462	2	2.33333	3.26599	1.39785	3	2.57143	2.51613	Cgiga_XP_011441941.2, Cgiga_XP_011441945.2	Cvirg_XP_022336467.1, Cvirg_XP_022339138.1		OedRl_FUN_004576-T1, OedRl_FUN_014625-T1, OedRl_FUN_014637-T1, OedRl_FUN_014638-T1, OedRl_FUN_015555-T1, OedRl_FUN_015555-T2	uncharacterized protein LOC105338491	Lineage lineage-specific expansion in Ostrea after its divergence from Crassostrea
OG0000424	2.56	0	7	9	28	0	0	0	0	0	0	12	19	10	1	2	15	103	GO	GO:0007165	signal transduction	1	IPR	IPR020683	Domain Ankyrin repeat-containing domain	6	Pfam	PF12796	Ankyrin repeats (3 copies)	6	6	6.53846	1.5	5.86667	8.48416	0.917647	10	2.55682	2.29412	Cgiga_XP_034304570.1	Cvirg_XP_022297343.1, Cvirg_XP_022300462.1	Pmaxi_XP_033725762.1, Pmaxi_XP_033728041.1, Pmaxi_XP_033729560.1, Pmaxi_XP_033729561.1, Pmaxi_XP_033729562.1, Pmaxi_XP_033729563.1, Pmaxi_XP_033730004.1, Pmaxi_XP_033758067.1, Pmaxi_XP_033758068.1, Pmaxi_XP_033758072.1, Pmaxi_XP_033759260.1, Pmaxi_XP_033759306.1	OedRl_FUN_000686-T1, OedRl_FUN_011052-T1, OedRl_FUN_014054-T1, OedRl_FUN_034327-T1, OedRl_FUN_034329-T1, OedRl_FUN_034330-T1, OedRl_FUN_034404-T1, OedRl_FUN_034406-T1, OedRl_FUN_034407-T1, OedRl_FUN_034414-T1, OedRl_FUN_034421-T1, OedRl_FUN_034427-T1, OedRl_FUN_040740-T1, OedRl_FUN_040741-T1, OedRl_FUN_040745-T1	uncharacterized protein LOC117681999	Lineage lineage-specific expansion in Ostrea after its divergence from Crassostrea
OG0005541	2.5	1	4	1	1	0	0	2	1	2	0	1	2	1	1	1	3	21	GO	GO:0009058	biosynthetic process	10	IPR	IPR014030	Domain Beta-ketoacyl synthase, N-terminal	11	Pfam	PF00109	Beta-ketoacyl synthase, N-terminal domain	11	1.66667	1.23077	1	1.2	1.01419	1.35417	3	2.5	2.4375	Cgiga_XP_011414220.2	Cvirg_XP_022286280.1	Pmaxi_XP_033755905.1	OedRl_FUN_003004-T1, OedRl_FUN_003005-T1, OedRl_FUN_003006-T1	fatty acid synthase	Lineage lineage-specific expansion in Ostrea after its divergence from Crassostrea
OG0005621	2.5	2	1	1	1	2	1	1	1	1	1	2	1	1	1	1	3	21	GO	GO:0043039	tRNA aminoacylation	17	IPR	IPR012947	Domain Threonyl/alanyl tRNA synthetase, SAD	17	Pfam	PF07973	Threonyl and Alanyl tRNA synthetase second additional domain	17	1.66667	1.23077	1	1.2	0.414039	1.35417	3	2.5	2.4375	Cgiga_XP_011444862.2	Cvirg_XP_022342250.1	Pmaxi_XP_033730068.1, Pmaxi_XP_033732891.1	OedRl_FUN_021092-T1, OedRl_FUN_044922-T1, OedRl_FUN_044990-T1	alanyl-tRNA editing protein Aarsd1	Lineage lineage-specific expansion in Ostrea after its divergence from Crassostrea
OG0005447	2.5	1	1	1	1	2	1	1	2	2	1	1	2	0	1	1	3	21	GO	GO:0005634	nucleus	19	IPR	IPR031657	Domain Replication protein A, OB domain	18	Pfam	PF08646	Replication factor-A C terminal domain	18	1.66667	1.23077	1	1.2	0.560612	1.35417	3	2.5	2.4375	Cgiga_XP_011437861.2	Cvirg_XP_022339609.1	Pmaxi_XP_033741050.1	OedRl_FUN_000043-T1, OedRl_FUN_000141-T1, OedRl_FUN_000142-T1	replication protein A 70 kDa DNA-binding subunit isoform X1	Lineage lineage-specific expansion in Ostrea after its divergence from Crassostrea
OG0005270	2.5	1	1	1	1	1	0	2	1	3	2	1	1	1	1	1	3						IPR	IPR000408	Repeat Regulator of chromosome condensation, RCC1	14	Pfam	PF00415	Regulator of chromosome condensation (RCC1) repeat	14	1.66667	1.23077	1	1.2	0.676123	1.35417	3	2.5	2.4375	Cgiga_XP_011456031.2	Cvirg_XP_022331307.1	Pmaxi_XP_033749789.1	OedRl_FUN_029352-T1, OedRl_FUN_029354-T1, OedRl_FUN_029355-T1	uncharacterized protein LOC105348352 isoform X1	Lineage lineage-specific expansion in Ostrea after its divergence from Crassostrea
OG0005247	2.5	1	1	1	1	2	2	1	1	2	2	1	1	0	1	1	3	21	GO	GO:0008641	ubiquitin-like modifier activating enzyme activity	19	IPR	IPR000594	Domain THIF-type NAD/FAD binding fold	19	Pfam	PF00899	ThiF family	19	1.66667	1.23077	1	1.2	0.560612	1.35417	3	2.5	2.4375	Cgiga_XP_034337939.1	Cvirg_XP_022337193.1	Pmaxi_XP_033754868.1	OedRl_FUN_003438-T1, OedRl_FUN_003662-T1, OedRl_FUN_003850-T1	SUMO-activating enzyme subunit 2 isoform X1	Lineage lineage-specific expansion in Ostrea after its divergence from Crassostrea
OG0005245	2.5	1	1	1	1	2	3	1	1	1	1	1	1	1	1	1	3	21	GO	GO:0005515	protein binding	20	IPR	IPR005617	Domain Groucho/TLE, N-terminal Q-rich domain	17	Pfam	PF03920	Groucho/TLE N-terminal Q-rich domain	17	1.66667	1.23077	1	1.2	0.560612	1.35417	3	2.5	2.4375	Cgiga_XP_034317660.1	Cvirg_XP_022330878.1	Pmaxi_XP_033751118.1	OedRl_FUN_029049-T1, OedRl_FUN_029050-T1, OedRl_FUN_029051-T1	transducin-like enhancer protein 4 isoform X1	Lineage lineage-specific expansion in Ostrea after its divergence from Crassostrea
OG0012681	2.5	3	0	0	0	1	2	1	2	2	0	0	0	0	1	0	2	14	GO	GO:0004930	G protein-coupled receptor activity	1	IPR	IPR000276	Family G protein-coupled receptor, rhodopsin-like	1	Pfam	PF00001	7 transmembrane receptor (rhodopsin family)	1	1	0.846154	0.5	0.8	1.01419	1.18182	4	2.5	2.36364	Cgiga_XP_011454227.2			OedRl_FUN_027122-T1, OedRl_FUN_028167-T1	uncharacterized protein LOC105347044	Lineage lineage-specific expansion in Ostrea after its divergence from Crassostrea
OG0012860	2.5	1	1	0	1	1	0	0	2	1	0	2	1	1	1	0	2	14	GO	GO:0007154	cell communication	6	IPR	IPR000742	Domain EGF-like domain	10	Pfam	PF00008	EGF-like domain	10	1	0.846154	0.5	0.8	0.676123	1.18182	4	2.5	2.36364	Cgiga_XP_019922118.2		Pmaxi_XP_033736522.1, Pmaxi_XP_033737430.1	OedRl_FUN_006098-T1, OedRl_FUN_006445-T1	uncharacterized protein LOC105326748 isoform X1	Lineage lineage-specific expansion in Ostrea after its divergence from Crassostrea
OG0005371	2.5	1	1	1	1	1	1	1	1	4	1	1	1	1	1	1	3						IPR	IPR001466	Domain Beta-lactamase-related	16	Pfam	PF00144	Beta-lactamase	16	1.66667	1.23077	1	1.2	0.774597	1.35417	3	2.5	2.4375	Cgiga_XP_011438085.2	Cvirg_XP_022325985.1	Pmaxi_XP_033725011.1	OedRl_FUN_019468-T1, OedRl_FUN_019469-T1, OedRl_FUN_019470-T1	serine beta-lactamase-like protein LACTB, mitochondrial	Lineage lineage-specific expansion in Ostrea after its divergence from Crassostrea
OG0005602	2.5	1	1	1	1	2	2	1	2	1	1	1	1	1	1	1	3	21	GO	GO:0016773	phosphotransferase activity, alcohol group as acceptor	1	IPR	IPR023210	Domain NADP-dependent oxidoreductase domain	21	Pfam	PF00248	Aldo/keto reductase family	21	1.66667	1.23077	1	1.2	0.414039	1.35417	3	2.5	2.4375	Cgiga_XP_011453472.2	Cvirg_XP_022307365.1	Pmaxi_XP_033762730.1	OedRl_FUN_042218-T1, OedRl_FUN_044793-T1, OedRl_FUN_044794-T1	1-deoxyxylulose-5-phosphate synthase YajO	Lineage lineage-specific expansion in Ostrea after its divergence from Crassostrea
OG0005424	2.5	1	2	1	1	1	1	2	1	1	1	1	2	1	1	1	3	21	GO	GO:0003676	nucleic acid binding	17	IPR	IPR013087	Domain Zinc finger C2H2-type	17	Pfam	PF00096	Zinc finger, C2H2 type	17	1.66667	1.23077	1	1.2	0.414039	1.35417	3	2.5	2.4375	Cgiga_XP_011455333.2	Cvirg_XP_022322765.1	Pmaxi_XP_033757804.1	OedRl_FUN_016090-T1, OedRl_FUN_016091-T1, OedRl_FUN_016091-T2	PR domain zinc finger protein 10-like	Lineage lineage-specific expansion in Ostrea after its divergence from Crassostrea
OG0005246	2.5	1	1	1	1	2	1	2	1	1	1	1	2	1	1	1	3	21	GO	GO:0005515	protein binding	16	IPR	IPR001810	Domain F-box domain	16	Pfam	PF12937	F-box-like	16	1.66667	1.23077	1	1.2	0.414039	1.35417	3	2.5	2.4375	Cgiga_XP_034337938.1	Cvirg_XP_022344190.1	Pmaxi_XP_033754752.1	OedRl_FUN_003435-T1, OedRl_FUN_003659-T1, OedRl_FUN_003847-T1	F-box only protein 15	Lineage lineage-specific expansion in Ostrea after its divergence from Crassostrea
OG0002210	155	0	0	0	0	0	0	0	0	0	0	0	0	0	2	1	31						IPR	IPR006149	Domain EB domain	22	Pfam	PF01683	EB module	22	11.3333	0	1.5	0.2	0.560612		20.6667	155	0	Cgiga_XP_034304647.1, Cgiga_XP_034305205.1	Cvirg_XP_022300047.1		OedRl_FUN_033635-T1, OedRl_FUN_033637-T1, OedRl_FUN_033638-T1, OedRl_FUN_033639-T1, OedRl_FUN_033640-T1, OedRl_FUN_033641-T1, OedRl_FUN_033642-T1, OedRl_FUN_033644-T1, OedRl_FUN_033645-T1, OedRl_FUN_033646-T1, OedRl_FUN_033648-T1, OedRl_FUN_033649-T1, OedRl_FUN_033650-T1, OedRl_FUN_033653-T1, OedRl_FUN_033655-T1, OedRl_FUN_033656-T1, OedRl_FUN_033658-T1, OedRl_FUN_033659-T1, OedRl_FUN_033660-T1, …	prion-like-(Q/N-rich) domain-bearing protein 25 isoform X1	Ostreidae specific genes showing lineage-specific expansion in Ostrea after its divergence from Crassostrea
OG0001484	153.75	0	0	0	0	0	0	0	0	0	0	0	0	0	2	2	41						IPR	IPR003034	Domain SAP domain	1	Pfam	PF02037	SAP domain	1	15	0	2	0.266667	0.703732		20.5	153.75	0	Cgiga_XP_011443715.1, Cgiga_XP_034328108.1	Cvirg_XP_022297929.1, Cvirg_XP_022345132.1		OedRl_FUN_000395-T1, OedRl_FUN_001656-T1, OedRl_FUN_001968-T1, OedRl_FUN_001982-T1, OedRl_FUN_001983-T1, OedRl_FUN_001988-T1, OedRl_FUN_001989-T1, OedRl_FUN_002061-T1, OedRl_FUN_002074-T1, OedRl_FUN_002075-T1, OedRl_FUN_002080-T1, OedRl_FUN_002081-T1, OedRl_FUN_002214-T1, OedRl_FUN_002215-T1, OedRl_FUN_003077-T1, OedRl_FUN_008136-T1, OedRl_FUN_008322-T1, OedRl_FUN_010093-T1, OedRl_FUN_010094-T1, …	uncharacterized protein LOC105339706	Ostreidae specific genes showing lineage-specific expansion in Ostrea after its divergence from Crassostrea
OG0013886	82.5	0	0	0	0	0	0	0	0	0	0	0	0	0	1	1	11	13	GO	GO:0006030	N/A	11	IPR	IPR002557	Domain Chitin binding domain	11	Pfam	PF01607	Chitin binding Peritrophin-A domain	11	4.33333	0	1	0.133333	0.351866		11	82.5	0	Cgiga_XP_011450557.2	Cvirg_XP_022296957.1		OedRl_FUN_033191-T1, OedRl_FUN_033193-T1, OedRl_FUN_033201-T1, OedRl_FUN_033205-T1, OedRl_FUN_033207-T1, OedRl_FUN_033235-T1, OedRl_FUN_033239-T1, OedRl_FUN_033245-T1, OedRl_FUN_033247-T1, OedRl_FUN_033251-T1, OedRl_FUN_033253-T1	uncharacterized protein LOC105344470	Ostreidae specific genes showing lineage-specific expansion in Ostrea after its divergence from Crassostrea
OG0002473	81	0	0	0	0	0	0	0	0	0	0	0	0	0	2	3	27	32	GO	GO:0005230	extracellular ligand-gated ion channel activity	2	IPR	IPR006202	Domain Neurotransmitter-gated ion-channel ligand-binding domain	2	Pfam	PF02931	Neurotransmitter-gated ion-channel ligand binding domain	2	10.6667	0	2.5	0.333333	0.899735		10.8	81	0	Cgiga_XP_034316062.1, Cgiga_XP_034331377.1	Cvirg_XP_022299836.1, Cvirg_XP_022311856.1, Cvirg_XP_022318965.1		OedRl_FUN_002114-T1, OedRl_FUN_008774-T1, OedRl_FUN_008775-T1, OedRl_FUN_011056-T1, OedRl_FUN_012359-T1, OedRl_FUN_012361-T1, OedRl_FUN_013432-T1, OedRl_FUN_015469-T1, OedRl_FUN_015666-T1, OedRl_FUN_020829-T1, OedRl_FUN_021217-T1, OedRl_FUN_029176-T1, OedRl_FUN_030156-T1, OedRl_FUN_030161-T1, OedRl_FUN_031858-T1, OedRl_FUN_032227-T1, OedRl_FUN_032249-T1, OedRl_FUN_033502-T1, OedRl_FUN_034434-T1, …	uncharacterized protein LOC117685696	Ostreidae specific genes showing lineage-specific expansion in Ostrea after its divergence from Crassostrea
OG0008644	75	0	0	0	0	0	0	0	0	0	0	0	0	0	2	1	15	18	GO	GO:0008270	zinc ion binding	14	IPR	IPR000315	Domain B-box-type zinc finger	14	Pfam	PF00643	B-box zinc finger	14	6	0	1.5	0.2	0.560612		10	75	0	Cgiga_XP_034326059.1, Cgiga_XP_034329411.1	Cvirg_XP_022336253.1		OedRl_FUN_018813-T1, OedRl_FUN_034204-T1, OedRl_FUN_034272-T1, OedRl_FUN_034291-T1, OedRl_FUN_034336-T1, OedRl_FUN_034376-T1, OedRl_FUN_034377-T1, OedRl_FUN_034378-T1, OedRl_FUN_034381-T1, OedRl_FUN_034522-T1, OedRl_FUN_034524-T1, OedRl_FUN_034854-T1, OedRl_FUN_037155-T1, OedRl_FUN_039269-T1, OedRl_FUN_043865-T1	RING finger protein 207-like	Ostreidae specific genes showing lineage-specific expansion in Ostrea after its divergence from Crassostrea
OG0013280	55	0	0	0	0	0	0	0	0	0	0	0	0	0	1	2	11						IPR	IPR006149	Domain EB domain	4	Pfam	PF01683	EB module	4	4.66667	0	1.5	0.2	0.560612		7.33333	55	0	Cgiga_XP_034305362.1	Cvirg_XP_022301547.1, Cvirg_XP_022301626.1		OedRl_FUN_023882-T1, OedRl_FUN_033479-T1, OedRl_FUN_033497-T1, OedRl_FUN_033498-T1, OedRl_FUN_033499-T1, OedRl_FUN_033501-T1, OedRl_FUN_033504-T1, OedRl_FUN_033505-T1, OedRl_FUN_033511-T1, OedRl_FUN_033512-T1, OedRl_FUN_033513-T1	uncharacterized protein LOC105346488 isoform X1	Ostreidae specific genes showing lineage-specific expansion in Ostrea after its divergence from Crassostrea
OG0017355	45	0	0	0	0	0	0	0	0	0	0	0	0	0	1	1	6	8	GO	GO:0005515	protein binding	6	IPR	IPR011705	Domain BTB/Kelch-associated	7	Pfam	PF07707	BTB And C-terminal Kelch	7	2.66667	0	1	0.133333	0.351866		6	45	0	Cgiga_XP_034318979.1	Cvirg_XP_022308337.1		OedRl_FUN_040438-T1, OedRl_FUN_040441-T1, OedRl_FUN_040462-T1, OedRl_FUN_040464-T1, OedRl_FUN_040465-T1, OedRl_FUN_040466-T1	BTB/POZ domain-containing protein 6-like	Ostreidae specific genes showing lineage-specific expansion in Ostrea after its divergence from Crassostrea
OG0008630	39	0	0	0	0	0	0	0	0	0	0	0	0	0	2	3	13	18	GO	GO:0006470	protein dephosphorylation	18	IPR	IPR000242	Domain PTP type protein phosphatase	18	Pfam	PF00102	Protein-tyrosine phosphatase	18	6	0	2.5	0.333333	0.899735		5.2	39	0	Cgiga_XP_034321093.1, Cgiga_XP_034321113.1	Cvirg_XP_022290090.1, Cvirg_XP_022308467.1, Cvirg_XP_022312314.1		OedRl_FUN_032141-T1, OedRl_FUN_038549-T1, OedRl_FUN_038551-T1, OedRl_FUN_038552-T1, OedRl_FUN_038554-T1, OedRl_FUN_038555-T1, OedRl_FUN_038560-T1, OedRl_FUN_038561-T1, OedRl_FUN_038564-T1, OedRl_FUN_038565-T1, OedRl_FUN_038567-T1, OedRl_FUN_040498-T1, OedRl_FUN_043610-T1	receptor-type tyrosine-protein phosphatase T	Ostreidae specific genes showing lineage-specific expansion in Ostrea after its divergence from Crassostrea
OG0015606	35	0	0	0	0	0	0	0	0	0	0	0	0	0	1	2	7						IPR	IPR007053	Domain LRAT domain	6	Pfam	PF04970	Lecithin retinol acyltransferase	6	3.33333	0	1.5	0.2	0.560612		4.66667	35	0	Cgiga_XP_034300464.1	Cvirg_XP_022320204.1, Cvirg_XP_022320698.1		OedRl_FUN_015522-T1, OedRl_FUN_015523-T1, OedRl_FUN_015524-T1, OedRl_FUN_015567-T1, OedRl_FUN_015568-T1, OedRl_FUN_015569-T1, OedRl_FUN_045414-T1	uncharacterized protein LOC105325271	Ostreidae specific genes showing lineage-specific expansion in Ostrea after its divergence from Crassostrea
OG0015627	35	0	0	0	0	0	0	0	0	0	0	0	0	0	2	1	7	10	GO	GO:0005230	extracellular ligand-gated ion channel activity	10	IPR	IPR006202	Domain Neurotransmitter-gated ion-channel ligand-binding domain	10	Pfam	PF02931	Neurotransmitter-gated ion-channel ligand binding domain	10	3.33333	0	1.5	0.2	0.560612		4.66667	35	0	Cgiga_XP_019923394.2, Cgiga_XP_034304326.1	Cvirg_XP_022328107.1		OedRl_FUN_015853-T1, OedRl_FUN_015854-T1, OedRl_FUN_015855-T1, OedRl_FUN_015857-T1, OedRl_FUN_015859-T1, OedRl_FUN_015860-T1, OedRl_FUN_015861-T1	acetylcholine receptor subunit beta-type unc-29-like	Ostreidae specific genes showing lineage-specific expansion in Ostrea after its divergence from Crassostrea
OG0019668	30	0	0	0	0	0	0	0	0	0	0	0	0	0	1	1	4	6	GO	GO:0008270	zinc ion binding	6	IPR	IPR028135	Domain Ubiquitin-like domain, USP-type	6	Pfam	PF14836	Ubiquitin-like domain	6	2	0	1	0.133333	0.351866		4	30	0	Cgiga_XP_034306338.1	Cvirg_XP_022296304.1		OedRl_FUN_033000-T1, OedRl_FUN_033002-T1, OedRl_FUN_033056-T1, OedRl_FUN_033058-T1	uncharacterized protein LOC105326675	Ostreidae specific genes showing lineage-specific expansion in Ostrea after its divergence from Crassostrea
OG0019693	30	0	0	0	0	0	0	0	0	0	0	0	0	0	1	1	4						IPR	IPR003323	Domain OTU domain	2	Pfam	PF02338	OTU-like cysteine protease	2	2	0	1	0.133333	0.351866		4	30	0	Cgiga_XP_011431204.2	Cvirg_XP_022319349.1		OedRl_FUN_015262-T1, OedRl_FUN_015263-T1, OedRl_FUN_019359-T1, OedRl_FUN_024301-T1	uncharacterized protein LOC105330950	Ostreidae specific genes showing lineage-specific expansion in Ostrea after its divergence from Crassostrea
OG0019806	30	0	0	0	0	0	0	0	0	0	0	0	0	0	1	1	4	6	GO	GO:0005515	protein binding	3	IPR	IPR002172	Repeat Low-density lipoprotein (LDL) receptor class A repeat	3	Pfam	PF00057	Low-density lipoprotein receptor domain class A	3	2	0	1	0.133333	0.351866		4	30	0	Cgiga_XP_011456824.3	Cvirg_XP_022305514.1		OedRl_FUN_041556-T1, OedRl_FUN_042125-T1, OedRl_FUN_042685-T1, OedRl_FUN_043195-T1	uncharacterized serine-rich protein C215.13	Ostreidae specific genes showing lineage-specific expansion in Ostrea after its divergence from Crassostrea
OG0014923	26.25	0	0	0	0	0	0	0	0	0	0	0	0	0	2	2	7	11	GO	GO:0005525	GTP binding	11	IPR	IPR006689	Family Small GTPase superfamily, ARF/SAR type	11	Pfam	PF00025	ADP-ribosylation factor family	11	3.66667	0	2	0.266667	0.703732		3.5	26.25	0	Cgiga_XP_011420731.2, Cgiga_XP_011420732.2	Cvirg_XP_022313249.1, Cvirg_XP_022313343.1		OedRl_FUN_006360-T1, OedRl_FUN_006362-T1, OedRl_FUN_006366-T1, OedRl_FUN_006703-T1, OedRl_FUN_006704-T1, OedRl_FUN_006705-T1, OedRl_FUN_006709-T1	ADP-ribosylation factor-like	Ostreidae specific genes showing lineage-specific expansion in Ostrea after its divergence from Crassostrea
OG0012408	22.5	0	0	0	0	0	0	0	0	0	0	0	0	0	3	3	9	15	GO	GO:0007160	cell-matrix adhesion	3	IPR	IPR003886	Domain NIDO domain	3	Pfam	PF00041	Fibronectin type III domain	3	5	0	3	0.4	1.0556		3	22.5	0	Cgiga_XP_034303032.1, Cgiga_XP_034316946.1, Cgiga_XP_034338877.1	Cvirg_XP_022300309.1, Cvirg_XP_022300335.1, Cvirg_XP_022320301.1		OedRl_FUN_020669-T1, OedRl_FUN_021236-T1, OedRl_FUN_021241-T1, OedRl_FUN_021243-T1, OedRl_FUN_021248-T1, OedRl_FUN_021249-T1, OedRl_FUN_021251-T1, OedRl_FUN_021252-T1, OedRl_FUN_021667-T1	uncharacterized protein LOC105320569 isoform X1	Ostreidae specific genes showing lineage-specific expansion in Ostrea after its divergence from Crassostrea
OG0021423	22.5	0	0	0	0	0	0	0	0	0	0	0	0	0	1	1	3	5	GO	GO:0019079	viral genome replication	1	IPR	IPR001257	Domain Parvovirus non-structural protein 1, helicase domain	1	Pfam	PF01057	Parvovirus non-structural protein NS1	1	1.66667	0	1	0.133333	0.351866		3	22.5	0	Cgiga_XP_034338241.1	Cvirg_XP_022346096.1		OedRl_FUN_006012-T1, OedRl_FUN_006013-T1, OedRl_FUN_006014-T1	uncharacterized protein LOC105317971	Ostreidae specific genes showing lineage-specific expansion in Ostrea after its divergence from Crassostrea
OG0021587	22.5	0	0	0	0	0	0	0	0	0	0	0	0	0	1	1	3						IPR	IPR002018	Domain Carboxylesterase, type B	5	Pfam	PF00135	Carboxylesterase family	5	1.66667	0	1	0.133333	0.351866		3	22.5	0	Cgiga_XP_034307374.1	Cvirg_XP_022297238.1		OedRl_FUN_030586-T1, OedRl_FUN_030587-T1, OedRl_FUN_030589-T1	cAMP-regulated D2 protein isoform X1	Ostreidae specific genes showing lineage-specific expansion in Ostrea after its divergence from Crassostrea
OG0021618	22.5	0	0	0	0	0	0	0	0	0	0	0	0	0	1	1	3						IPR	IPR008160	Repeat Collagen triple helix repeat	5	Pfam	PF01391	Collagen triple helix repeat (20 copies)	5	1.66667	0	1	0.133333	0.351866		3	22.5	0	Cgiga_XP_011438778.2	Cvirg_XP_022345769.1		OedRl_FUN_003458-T1, OedRl_FUN_003682-T1, OedRl_FUN_003870-T1	collagen alpha-1(II) chain	Ostreidae specific genes showing lineage-specific expansion in Ostrea after its divergence from Crassostrea
OG0021492	22.5	0	0	0	0	0	0	0	0	0	0	0	0	0	1	1	3						IPR	IPR041249	Domain DZIP3-like HEPN domain	1	Pfam	PF18738	DZIP3/ hRUL138-like HEPN	1	1.66667	0	1	0.133333	0.351866		3	22.5	0	Cgiga_XP_011422038.2	Cvirg_XP_022312483.1		OedRl_FUN_039105-T1, OedRl_FUN_039106-T1, OedRl_FUN_039107-T1	uncharacterized protein LOC105324616 isoform X1	Ostreidae specific genes showing lineage-specific expansion in Ostrea after its divergence from Crassostrea
OG0012456	22.5	0	0	0	0	0	0	0	0	0	0	0	0	0	3	3	9						IPR	IPR031981	Domain Mitochondria-eating protein, C-terminal domain	11	Pfam	PF16026	Mitochondria-eating protein	11	5	0	3	0.4	1.0556		3	22.5	0	Cgiga_XP_011433445.2, Cgiga_XP_034300343.1, Cgiga_XP_034300350.1	Cvirg_XP_022323443.1, Cvirg_XP_022323446.1, Cvirg_XP_022325794.1		OedRl_FUN_016802-T1, OedRl_FUN_016804-T1, OedRl_FUN_016805-T1, OedRl_FUN_016807-T1, OedRl_FUN_016809-T1, OedRl_FUN_016837-T1, OedRl_FUN_044249-T1, OedRl_FUN_044255-T1, OedRl_FUN_044357-T1	uncharacterized protein LOC105332513	Ostreidae specific genes showing lineage-specific expansion in Ostrea after its divergence from Crassostrea
OG0015644	22.5	0	0	0	0	0	0	0	0	0	0	0	0	0	3	1	6	10	GO	GO:0070026	nitric oxide binding	1	IPR	IPR002351	Domain Nitrophorin domain	1	Pfam	PF02087	Nitrophorin	1	3.33333	0	2	0.266667	0.798809		3	22.5	0	Cgiga_XP_011435850.2, Cgiga_XP_011435851.2, Cgiga_XP_034311600.1	Cvirg_XP_022313551.1		OedRl_FUN_010365-T1, OedRl_FUN_010366-T1, OedRl_FUN_010387-T1, OedRl_FUN_010388-T1, OedRl_FUN_012691-T1, OedRl_FUN_012835-T1	uncharacterized protein LOC105334185	Ostreidae specific genes showing lineage-specific expansion in Ostrea after its divergence from Crassostrea
OG0021493	22.5	0	0	0	0	0	0	0	0	0	0	0	0	0	1	1	3	5	GO	GO:0008146	sulfotransferase activity	5	IPR	IPR000863	Domain Sulfotransferase domain	5	Pfam	PF00685	Sulfotransferase domain	5	1.66667	0	1	0.133333	0.351866		3	22.5	0	Cgiga_XP_034308862.1	Cvirg_XP_022290935.1		OedRl_FUN_025035-T1, OedRl_FUN_025041-T1, OedRl_FUN_025046-T1	sulfotransferase family cytosolic 1B member 1 isoform X1	Ostreidae specific genes showing lineage-specific expansion in Ostrea after its divergence from Crassostrea
OG0021684	22.5	0	0	0	0	0	0	0	0	0	0	0	0	0	1	1	3						IPR	IPR024810	Domain Mab-21 domain	3	Pfam	PF03281	Mab-21 protein	3	1.66667	0	1	0.133333	0.351866		3	22.5	0	Cgiga_XP_011450541.2	Cvirg_XP_022300899.1		OedRl_FUN_031685-T1, OedRl_FUN_031724-T1, OedRl_FUN_044440-T1	uncharacterized protein LOC105344452	Ostreidae specific genes showing lineage-specific expansion in Ostrea after its divergence from Crassostrea
OG0021464	22.5	0	0	0	0	0	0	0	0	0	0	0	0	0	1	1	3	5	GO	GO:0008270	zinc ion binding	3	IPR	IPR000315	Domain B-box-type zinc finger	3	Pfam	PF00643	B-box zinc finger	3	1.66667	0	1	0.133333	0.351866		3	22.5	0	Cgiga_XP_011418029.1	Cvirg_XP_022326955.1		OedRl_FUN_019773-T1, OedRl_FUN_019774-T1, OedRl_FUN_019775-T1	uncharacterized protein LOC105321458	Ostreidae specific genes showing lineage-specific expansion in Ostrea after its divergence from Crassostrea
OG0015603	22.5	0	0	0	0	0	0	0	0	0	0	0	0	0	2	2	6	10	GO	GO:0006470	protein dephosphorylation	8	IPR	IPR000242	Domain PTP type protein phosphatase	8	Pfam	PF00102	Protein-tyrosine phosphatase	8	3.33333	0	2	0.266667	0.703732		3	22.5	0	Cgiga_XP_034332450.1, Cgiga_XP_034332451.1	Cvirg_XP_022294151.1, Cvirg_XP_022295644.1		OedRl_FUN_013742-T1, OedRl_FUN_013753-T1, OedRl_FUN_013762-T1, OedRl_FUN_013765-T1, OedRl_FUN_013768-T1, OedRl_FUN_015614-T1	phosphatidylinositol phosphatase PTPRQ-like	Ostreidae specific genes showing lineage-specific expansion in Ostrea after its divergence from Crassostrea
OG0018378	20	0	0	0	0	0	0	0	0	0	0	0	0	0	2	1	4	7	GO	GO:0016020	membrane	6	IPR	IPR002659	Family Glycosyl transferase, family 31	6	Pfam	PF01762	Galactosyltransferase	6	2.33333	0	1.5	0.2	0.560612		2.66667	20	0	Cgiga_XP_011437732.2, Cgiga_XP_011437734.2	Cvirg_XP_022315547.1		OedRl_FUN_008190-T1, OedRl_FUN_030626-T1, OedRl_FUN_044513-T1, OedRl_FUN_044514-T1	beta-1,3-galactosyltransferase 5	Ostreidae specific genes that have not shown any lineage-specific expansions
OG0016414	18.75	0	0	0	0	0	0	0	0	0	0	0	0	0	2	2	5	9	GO	GO:0008270	zinc ion binding	5	IPR	IPR000315	Domain B-box-type zinc finger	5	Pfam	PF00643	B-box zinc finger	5	3	0	2	0.266667	0.703732		2.5	18.75	0	Cgiga_XP_019924800.2, Cgiga_XP_034334790.1	Cvirg_XP_022331931.1, Cvirg_XP_022333766.1		OedRl_FUN_014548-T1, OedRl_FUN_014550-T1, OedRl_FUN_014597-T1, OedRl_FUN_015239-T1, OedRl_FUN_015244-T1	uncharacterized protein LOC109619366	Ostreidae specific genes that have not shown any lineage-specific expansions
OG0016331	18.75	0	0	0	0	0	0	0	0	0	0	0	0	0	2	2	5	9	GO	GO:0005507	copper ion binding	9	IPR	IPR011706	Domain Multicopper oxidase, C-terminal	9	Pfam	PF07731	Multicopper oxidase	9	3	0	2	0.266667	0.703732		2.5	18.75	0	Cgiga_XP_034309104.1, Cgiga_XP_034309111.1	Cvirg_XP_022309994.1, Cvirg_XP_022314280.1		OedRl_FUN_031277-T1, OedRl_FUN_031283-T1, OedRl_FUN_031284-T1, OedRl_FUN_042327-T1, OedRl_FUN_042329-T1	laccase-24	Ostreidae specific genes that have not shown any lineage-specific expansions
OG0009989	16.88	0	0	0	0	0	0	0	0	0	0	0	0	0	5	3	9	17	GO	GO:0006030	N/A	16	IPR	IPR002557	Domain Chitin binding domain	16	Pfam	PF01607	Chitin binding Peritrophin-A domain	16	5.66667	0	4	0.533333	1.45733		2.25	16.875	0	Cgiga_XP_034305330.1, Cgiga_XP_034306446.1, Cgiga_XP_034306590.1, Cgiga_XP_034307095.1, Cgiga_XP_034307098.1	Cvirg_XP_022296327.1, Cvirg_XP_022300720.1, Cvirg_XP_022301377.1		OedRl_FUN_033198-T1, OedRl_FUN_033199-T1, OedRl_FUN_033200-T1, OedRl_FUN_033204-T1, OedRl_FUN_033238-T1, OedRl_FUN_033248-T1, OedRl_FUN_033249-T1, OedRl_FUN_033252-T1, OedRl_FUN_033425-T1	uncharacterized protein LOC117682240	Ostreidae specific genes that have not shown any lineage-specific expansions
OG0024261	15	0	0	0	0	0	0	0	0	0	0	0	0	0	1	1	2						IPR	IPR027856	Family Protein of unknown function DUF4573	1	Pfam	PF15140	Domain of unknown function (DUF4573)	1	1.33333	0	1	0.133333	0.351866		2	15	0	Cgiga_XP_011433076.2	Cvirg_XP_022289795.1		OedRl_FUN_011568-T1, OedRl_FUN_011574-T1	uncharacterized protein LOC105332242	Ostreidae specific genes that have not shown any lineage-specific expansions
OG0019703	15	0	0	0	0	0	0	0	0	0	0	0	0	0	1	2	3	6	GO	GO:0005230	extracellular ligand-gated ion channel activity	6	IPR	IPR006202	Domain Neurotransmitter-gated ion-channel ligand-binding domain	6	Pfam	PF02932	Neurotransmitter-gated ion-channel transmembrane region	6	2	0	1.5	0.2	0.560612		2	15	0	Cgiga_XP_011432941.2	Cvirg_XP_022308659.1, Cvirg_XP_022346207.1		OedRl_FUN_024555-T1, OedRl_FUN_024556-T1, OedRl_FUN_038677-T1	neuronal acetylcholine receptor subunit alpha-6	Ostreidae specific genes that have not shown any lineage-specific expansions
OG0024126	15	0	0	0	0	0	0	0	0	0	0	0	0	0	1	1	2	4	GO	GO:0008484	sulfuric ester hydrolase activity	4	IPR	IPR000917	Domain Sulfatase, N-terminal	4	Pfam	PF00884	Sulfatase	4	1.33333	0	1	0.133333	0.351866		2	15	0	Cgiga_XP_034304132.1	Cvirg_XP_022328527.1		OedRl_FUN_018666-T1, OedRl_FUN_019861-T1	arylsulfatase B	Ostreidae specific genes that have not shown any lineage-specific expansions
OG0024119	15	0	0	0	0	0	0	0	0	0	0	0	0	0	1	1	2						IPR	IPR025946	Domain CABIT domain	2	Pfam	PF12736	Cell-cycle sustaining, positive selection,	2	1.33333	0	1	0.133333	0.351866		2	15	0	Cgiga_XP_019920814.2	Cvirg_XP_022311203.1		OedRl_FUN_024906-T1, OedRl_FUN_024943-T1	uncharacterized protein LOC105323240 isoform X1	Ostreidae specific genes that have not shown any lineage-specific expansions
OG0001340	15	0	0	0	0	0	0	0	0	0	0	0	0	0	22	2	24	48	GO	GO:0006470	protein dephosphorylation	42	IPR	IPR000242	Domain PTP type protein phosphatase	42	Pfam	PF00102	Protein-tyrosine phosphatase	42	16	0	12	1.6	5.66695		2	15	0	Cgiga_XP_034311827.1, Cgiga_XP_034311829.1, Cgiga_XP_034311836.1, Cgiga_XP_034311837.1, Cgiga_XP_034311839.1, Cgiga_XP_034311840.1, Cgiga_XP_034311845.1, Cgiga_XP_034311855.1, Cgiga_XP_034319444.1, Cgiga_XP_034319449.1, Cgiga_XP_034321587.1, Cgiga_XP_034321591.1, Cgiga_XP_034321597.1, Cgiga_XP_034321599.1, Cgiga_XP_034321696.1, Cgiga_XP_034321700.1, Cgiga_XP_034321701.1, Cgiga_XP_034321702.1, Cgi…	Cvirg_XP_022305562.1, Cvirg_XP_022316775.1		OedRl_FUN_010274-T1, OedRl_FUN_010285-T1, OedRl_FUN_010291-T1, OedRl_FUN_010305-T1, OedRl_FUN_010306-T1, OedRl_FUN_010312-T1, OedRl_FUN_010315-T1, OedRl_FUN_010320-T1, OedRl_FUN_010325-T1, OedRl_FUN_010326-T1, OedRl_FUN_010328-T1, OedRl_FUN_010336-T1, OedRl_FUN_010338-T1, OedRl_FUN_010340-T1, OedRl_FUN_010342-T1, OedRl_FUN_010350-T1, OedRl_FUN_010351-T1, OedRl_FUN_010353-T1, OedRl_FUN_010355-T1, …	receptor-type tyrosine-protein phosphatase epsilon isoform X1	Ostreidae specific genes that have not shown any lineage-specific expansions
OG0024361	15	0	0	0	0	0	0	0	0	0	0	0	0	0	1	1	2	4	GO	GO:0005509	calcium ion binding	4	IPR	IPR002048	Domain EF-hand domain	4	Pfam	PF13499	EF-hand domain pair	4	1.33333	0	1	0.133333	0.351866		2	15	0	Cgiga_XP_011441745.1	Cvirg_XP_022308599.1		OedRl_FUN_023361-T1, OedRl_FUN_023363-T1	calmodulin	Ostreidae specific genes that have not shown any lineage-specific expansions
OG0024408	15	0	0	0	0	0	0	0	0	0	0	0	0	0	1	1	2						IPR	IPR035234	Domain IgGFc-binding protein, N-terminal	4	Pfam	PF17517	IgGFc binding protein	4	1.33333	0	1	0.133333	0.351866		2	15	0	Cgiga_XP_019928292.2	Cvirg_XP_022297916.1		OedRl_FUN_022254-T1, OedRl_FUN_045475-T1	uncharacterized protein LOC105341814	Ostreidae specific genes that have not shown any lineage-specific expansions
OG0024416	15	0	0	0	0	0	0	0	0	0	0	0	0	0	1	1	2	4	GO	GO:0004930	G protein-coupled receptor activity	2	IPR	IPR000832	Family GPCR, family 2, secretin-like	2	Pfam	PF00002	7 transmembrane receptor (Secretin family)	2	1.33333	0	1	0.133333	0.351866		2	15	0	Cgiga_XP_011447582.2	Cvirg_XP_022304700.1		OedRl_FUN_041684-T1, OedRl_FUN_042186-T1	adhesion G protein-coupled receptor L4	Ostreidae specific genes that have not shown any lineage-specific expansions
OG0024279	15	0	0	0	0	0	0	0	0	0	0	0	0	0	1	1	2						IPR	IPR001073	Domain C1q domain	4	Pfam	PF00386	C1q domain	4	1.33333	0	1	0.133333	0.351866		2	15	0	Cgiga_XP_011434508.3	Cvirg_XP_022290584.1		OedRl_FUN_038122-T1, OedRl_FUN_038583-T1	uncharacterized protein LOC105333298	Ostreidae specific genes that have not shown any lineage-specific expansions
OG0024059	15	0	0	0	0	0	0	0	0	0	0	0	0	0	1	1	2	4	GO	GO:0003676	nucleic acid binding	4	IPR	IPR000504	Domain RNA recognition motif domain	4	Pfam	PF00076	RNA recognition motif. (a.k.a. RRM, RBD, or RNP domain)	4	1.33333	0	1	0.133333	0.351866		2	15	0	Cgiga_XP_011416086.2	Cvirg_XP_022312479.1		OedRl_FUN_007504-T1, OedRl_FUN_007504-T2	trichohyalin isoform X1	Ostreidae specific genes that have not shown any lineage-specific expansions
OG0024159	15	0	0	0	0	0	0	0	0	0	0	0	0	0	1	1	2						IPR	IPR004302	Domain Cellulose/chitin-binding protein, N-terminal	4	Pfam	PF03067	Lytic polysaccharide mono-oxygenase, cellulose-degrading	4	1.33333	0	1	0.133333	0.351866		2	15	0	Cgiga_XP_011424224.2	Cvirg_XP_022343370.1		OedRl_FUN_036245-T1, OedRl_FUN_043632-T1	endochitinase A	Ostreidae specific genes that have not shown any lineage-specific expansions
OG0024249	15	0	0	0	0	0	0	0	0	0	0	0	0	0	1	1	2						IPR	IPR000884	Repeat Thrombospondin type-1 (TSP1) repeat	2	Pfam	PF00090	Thrombospondin type 1 domain	2	1.33333	0	1	0.133333	0.351866		2	15	0	Cgiga_XP_034311285.1	Cvirg_XP_022326651.1		OedRl_FUN_008882-T1, OedRl_FUN_020845-T1	properdin	Ostreidae specific genes that have not shown any lineage-specific expansions
OG0024356	15	0	0	0	0	0	0	0	0	0	0	0	0	0	1	1	2	4	GO	GO:0003677	DNA binding	2	IPR	IPR017956	Conserved_site AT hook, DNA-binding motif	2	Pfam	PF02178	AT hook motif	2	1.33333	0	1	0.133333	0.351866		2	15	0	Cgiga_XP_011441401.1	Cvirg_XP_022298510.1		OedRl_FUN_031747-T1, OedRl_FUN_031750-T1	high mobility group protein HMGI-C	Ostreidae specific genes that have not shown any lineage-specific expansions
OG0024065	15	0	0	0	0	0	0	0	0	0	0	0	0	0	1	1	2	4	GO	GO:0016020	membrane	2	IPR	IPR006052	Domain Tumour necrosis factor domain	2	Pfam	PF00229	TNF(Tumour Necrosis Factor) family	2	1.33333	0	1	0.133333	0.351866		2	15	0	Cgiga_XP_034327639.1	Cvirg_XP_022338160.1		OedRl_FUN_012782-T1, OedRl_FUN_036603-T1	uncharacterized protein LOC105320485 isoform X1	Ostreidae specific genes that have not shown any lineage-specific expansions
OG0013160	15	0	0	0	0	0	0	0	0	0	0	0	0	0	4	3	7	14	GO	GO:0006811	ion transport	14	IPR	IPR006202	Domain Neurotransmitter-gated ion-channel ligand-binding domain	13	Pfam	PF02932	Neurotransmitter-gated ion-channel transmembrane region	13	4.66667	0	3.5	0.466667	1.24595		2	15	0	Cgiga_XP_011412131.1, Cgiga_XP_011417818.3, Cgiga_XP_011449626.3, Cgiga_XP_019920030.2	Cvirg_XP_022326290.1, Cvirg_XP_022326527.1, Cvirg_XP_022326989.1		OedRl_FUN_019428-T1, OedRl_FUN_031351-T1, OedRl_FUN_031352-T1, OedRl_FUN_031353-T1, OedRl_FUN_031354-T1, OedRl_FUN_031360-T1, OedRl_FUN_045209-T1	neuronal acetylcholine receptor subunit alpha-3	Ostreidae specific genes that have not shown any lineage-specific expansions
OG0008593	15	0	0	0	0	0	0	0	0	0	0	0	0	0	2	7	9	18	GO	GO:0016020	membrane	13	IPR	IPR000998	Domain MAM domain	13	Pfam	PF00629	MAM domain, meprin/A5/mu	13	6	0	4.5	0.6	1.84391		2	15	0	Cgiga_XP_011416873.2, Cgiga_XP_034302964.1	Cvirg_XP_022295415.1, Cvirg_XP_022296686.1, Cvirg_XP_022306455.1, Cvirg_XP_022306467.1, Cvirg_XP_022313812.1, Cvirg_XP_022331830.1, Cvirg_XP_022337054.1		OedRl_FUN_022011-T1, OedRl_FUN_022014-T1, OedRl_FUN_022015-T1, OedRl_FUN_022017-T1, OedRl_FUN_022058-T1, OedRl_FUN_041064-T1, OedRl_FUN_041066-T1, OedRl_FUN_043928-T1, OedRl_FUN_043931-T1	uncharacterized protein LOC105320585	Ostreidae specific genes that have not shown any lineage-specific expansions
OG0024098	15	0	0	0	0	0	0	0	0	0	0	0	0	0	1	1	2						IPR	IPR007110	Domain Immunoglobulin-like domain	2	Pfam	PF13895	Immunoglobulin domain	2	1.33333	0	1	0.133333	0.351866		2	15	0	Cgiga_XP_011418679.2	Cvirg_XP_022323872.1		OedRl_FUN_016103-T1, OedRl_FUN_016106-T1	vascular endothelial growth factor receptor 1 isoform X1	Ostreidae specific genes that have not shown any lineage-specific expansions
OG0019625	15	0	0	0	0	0	0	0	0	0	0	0	0	0	1	2	3						IPR	IPR000008	Domain C2 domain	6	Pfam	PF00168	C2 domain	6	2	0	1.5	0.2	0.560612		2	15	0	Cgiga_XP_034301962.1	Cvirg_XP_022320560.1, Cvirg_XP_022325694.1		OedRl_FUN_016597-T1, OedRl_FUN_043220-T1, OedRl_FUN_043260-T1	synaptotagmin-B isoform X1	Ostreidae specific genes that have not shown any lineage-specific expansions
OG0024006	15	0	0	0	0	0	0	0	0	0	0	0	0	0	1	1	2	4	GO	GO:0046983	protein dimerization activity	2	IPR	IPR011598	Domain Myc-type, basic helix-loop-helix (bHLH) domain	2	Pfam	PF00010	Helix-loop-helix DNA-binding domain	2	1.33333	0	1	0.133333	0.351866		2	15	0	Cgiga_XP_011411985.2	Cvirg_XP_022338041.1		OedRl_FUN_004414-T1, OedRl_FUN_005357-T1	uncharacterized protein LOC105317136	Ostreidae specific genes that have not shown any lineage-specific expansions
OG0019767	15	0	0	0	0	0	0	0	0	0	0	0	0	0	1	2	3										Pfam	PF13927	Immunoglobulin domain	1	2	0	1.5	0.2	0.560612		2	15	0	Cgiga_XP_034336281.1	Cvirg_XP_022286048.1, Cvirg_XP_022343567.1		OedRl_FUN_001237-T1, OedRl_FUN_001330-T1, OedRl_FUN_043509-T1	uncharacterized protein LOC105342133 isoform X1	Ostreidae specific genes that have not shown any lineage-specific expansions
OG0017197	15	0	0	0	0	0	0	0	0	0	0	0	0	0	1	3	4						IPR	IPR001073	Domain C1q domain	8	Pfam	PF00386	C1q domain	8	2.66667	0	2	0.266667	0.798809		2	15	0	Cgiga_XP_011415919.2	Cvirg_XP_022297134.1, Cvirg_XP_022302184.1, Cvirg_XP_022302316.1		OedRl_FUN_000375-T1, OedRl_FUN_000376-T1, OedRl_FUN_037240-T1, OedRl_FUN_037241-T1	cerebellin-4 isoform X1	Ostreidae specific genes that have not shown any lineage-specific expansions
OG0024285	15	0	0	0	0	0	0	0	0	0	0	0	0	0	1	1	2	4	GO	GO:0008270	zinc ion binding	4	IPR	IPR000315	Domain B-box-type zinc finger	4	Pfam	PF00643	B-box zinc finger	4	1.33333	0	1	0.133333	0.351866		2	15	0	Cgiga_XP_011435082.2	Cvirg_XP_022315531.1		OedRl_FUN_006773-T1, OedRl_FUN_006891-T1	uncharacterized protein LOC105333692	Ostreidae specific genes that have not shown any lineage-specific expansions
OG0024526	15	0	0	0	0	0	0	0	0	0	0	0	0	0	1	1	2						IPR	IPR003609	Domain PAN/Apple domain	1	Pfam	PF14295	PAN domain	1	1.33333	0	1	0.133333	0.351866		2	15	0	Cgiga_XP_034299018.1	Cvirg_XP_022346131.1		OedRl_FUN_003419-T1, OedRl_FUN_003643-T1	uncharacterized protein LOC117680728	Ostreidae specific genes that have not shown any lineage-specific expansions
OG0019600	15	0	0	0	0	0	0	0	0	0	0	0	0	0	2	1	3	6	GO	GO:0005975	carbohydrate metabolic process	6	IPR	IPR008183	Family Aldose 1-/Glucose-6-phosphate 1-epimerase	6	Pfam	PF01263	Aldose 1-epimerase	6	2	0	1.5	0.2	0.560612		2	15	0	Cgiga_XP_011413865.2, Cgiga_XP_034338331.1	Cvirg_XP_022340662.1		OedRl_FUN_004782-T1, OedRl_FUN_004782-T2, OedRl_FUN_004783-T1	aldose 1-epimerase isoform X1	Ostreidae specific genes that have not shown any lineage-specific expansions
OG0015656	15	0	0	0	0	0	0	0	0	0	0	0	0	0	3	2	5						IPR	IPR000990	Family Innexin	10	Pfam	PF00876	Innexin	10	3.33333	0	2.5	0.333333	0.899735		2	15	0	Cgiga_XP_034333637.1, Cgiga_XP_034333639.1, Cgiga_XP_034335061.1	Cvirg_XP_022291085.1, Cvirg_XP_022295675.1		OedRl_FUN_004653-T1, OedRl_FUN_004654-T1, OedRl_FUN_013908-T1, OedRl_FUN_013909-T1, OedRl_FUN_013910-T1	innexin-11-like	Ostreidae specific genes that have not shown any lineage-specific expansions
OG0024186	15	0	0	0	0	0	0	0	0	0	0	0	0	0	1	1	2	4	GO	GO:0006470	protein dephosphorylation	3	IPR	IPR000242	Domain PTP type protein phosphatase	3	Pfam	PF00102	Protein-tyrosine phosphatase	3	1.33333	0	1	0.133333	0.351866		2	15	0	Cgiga_XP_034314944.1	Cvirg_XP_022316729.1		OedRl_FUN_008244-T1, OedRl_FUN_008246-T1	receptor-type tyrosine-protein phosphatase alpha-like isoform X1	Ostreidae specific genes that have not shown any lineage-specific expansions
OG0024474	15	0	0	0	0	0	0	0	0	0	0	0	0	0	1	1	2						IPR	IPR001304	Domain C-type lectin-like	4	Pfam	PF00059	Lectin C-type domain	4	1.33333	0	1	0.133333	0.351866		2	15	0	Cgiga_XP_034327238.1	Cvirg_XP_022286137.1		OedRl_FUN_036739-T1, OedRl_FUN_044883-T1	aggrecan core protein-like	Ostreidae specific genes that have not shown any lineage-specific expansions
OG0019660	15	0	0	0	0	0	0	0	0	0	0	0	0	0	1	2	3	6	GO	GO:0003924	GTPase activity	6	IPR	IPR005225	Domain Small GTP-binding protein domain	6	Pfam	PF00071	Ras family	6	2	0	1.5	0.2	0.560612		2	15	0	Cgiga_XP_011423468.2	Cvirg_XP_022308290.1, Cvirg_XP_022310453.1		OedRl_FUN_041421-T1, OedRl_FUN_041492-T1, OedRl_FUN_043214-T1	GTP-binding protein Di-Ras1	Ostreidae specific genes that have not shown any lineage-specific expansions
OG0024253	15	0	0	0	0	0	0	0	0	0	0	0	0	0	1	1	2						IPR	IPR031981	Domain Mitochondria-eating protein, C-terminal domain	3	Pfam	PF16026	Mitochondria-eating protein	3	1.33333	0	1	0.133333	0.351866		2	15	0	Cgiga_XP_034301465.1	Cvirg_XP_022321415.1		OedRl_FUN_019589-T1, OedRl_FUN_019674-T1	uncharacterized protein LOC105331667 isoform X1	Ostreidae specific genes that have not shown any lineage-specific expansions
OG0024102	15	0	0	0	0	0	0	0	0	0	0	0	0	0	1	1	2										Pfam	PF02389	Cornifin (SPRR) family	1	1.33333	0	1	0.133333	0.351866		2	15	0	Cgiga_XP_011418905.2	Cvirg_XP_022343854.1		OedRl_FUN_035401-T1, OedRl_FUN_035401-T2	extensin-3	Ostreidae specific genes that have not shown any lineage-specific expansions
OG0024043	15	0	0	0	0	0	0	0	0	0	0	0	0	0	1	1	2	4	GO	GO:0016021	integral component of membrane	4	IPR	IPR004031	Family PMP-22/EMP/MP20/Claudin superfamily	4	Pfam	PF00822	PMP-22/EMP/MP20/Claudin family	4	1.33333	0	1	0.133333	0.351866		2	15	0	Cgiga_XP_011414424.1	Cvirg_XP_022313800.1		OedRl_FUN_021230-T1, OedRl_FUN_021232-T1	epithelial membrane protein 3	Ostreidae specific genes that have not shown any lineage-specific expansions
OG0024428	15	0	0	0	0	0	0	0	0	0	0	0	0	0	1	1	2						IPR	IPR001466	Domain Beta-lactamase-related	4	Pfam	PF00144	Beta-lactamase	4	1.33333	0	1	0.133333	0.351866		2	15	0	Cgiga_XP_011449647.2	Cvirg_XP_022334982.1		OedRl_FUN_027329-T1, OedRl_FUN_027331-T1	gigasin-6 isoform X1	Ostreidae specific genes that have not shown any lineage-specific expansions
OG0024483	15	0	0	0	0	0	0	0	0	0	0	0	0	0	1	1	2	4	GO	GO:0003700	DNA-binding transcription factor activity	4	IPR	IPR004827	Domain Basic-leucine zipper domain	4	Pfam	PF00170	bZIP transcription factor	2	1.33333	0	1	0.133333	0.351866		2	15	0	Cgiga_XP_011454357.2	Cvirg_XP_022316165.1		OedRl_FUN_009796-T1, OedRl_FUN_009796-T2	uncharacterized protein LOC105347143	Ostreidae specific genes that have not shown any lineage-specific expansions
OG0024108	15	0	0	0	0	0	0	0	0	0	0	0	0	0	1	1	2						IPR	IPR031595	Domain Protein-only RNase P, C-terminal	3	Pfam	PF16953	Protein-only RNase P	3	1.33333	0	1	0.133333	0.351866		2	15	0	Cgiga_XP_011419594.2	Cvirg_XP_022335454.1		OedRl_FUN_025412-T1, OedRl_FUN_044980-T1	uncharacterized protein LOC105322527	Ostreidae specific genes that have not shown any lineage-specific expansions
OG0001935	14.21	0	0	0	0	0	0	0	0	0	0	0	0	0	3	16	18						IPR	IPR013182	Domain Domain of unknown function DUF1720	1	Pfam	PF08226	Domain of unknown function (DUF1720)	1	12.3333	0	9.5	1.26667	4.14844		1.89474	14.2105	0	Cgiga_XP_034332629.1, Cgiga_XP_034333464.1, Cgiga_XP_034333466.1	Cvirg_XP_022286512.1, Cvirg_XP_022286794.1, Cvirg_XP_022287361.1, Cvirg_XP_022288913.1, Cvirg_XP_022290117.1, Cvirg_XP_022290220.1, Cvirg_XP_022290506.1, Cvirg_XP_022290555.1, Cvirg_XP_022290643.1, Cvirg_XP_022291495.1, Cvirg_XP_022291749.1, Cvirg_XP_022294257.1, Cvirg_XP_022295196.1, Cvirg_XP_022295210.1, Cvirg_XP_022304656.1, Cvirg_XP_022307106.1		OedRl_FUN_005816-T1, OedRl_FUN_011983-T1, OedRl_FUN_011989-T1, OedRl_FUN_012000-T1, OedRl_FUN_012015-T1, OedRl_FUN_012025-T1, OedRl_FUN_012026-T1, OedRl_FUN_012248-T1, OedRl_FUN_014282-T1, OedRl_FUN_015498-T1, OedRl_FUN_032426-T1, OedRl_FUN_032431-T1, OedRl_FUN_032447-T1, OedRl_FUN_032458-T1, OedRl_FUN_032597-T1, OedRl_FUN_032616-T1, OedRl_FUN_043841-T1, OedRl_FUN_044628-T1	uncharacterized protein LOC117691204 isoform X1	Ostreidae specific genes that have not shown any lineage-specific expansions
OG0014929	12.5	0	0	0	0	0	0	0	0	0	0	0	0	0	3	3	5						IPR	IPR019791	Family Haem peroxidase, animal-type	10	Pfam	PF03098	Animal haem peroxidase	10	3.66667	0	3	0.4	1.0556		1.66667	12.5	0	Cgiga_XP_011422204.2, Cgiga_XP_011445822.2, Cgiga_XP_034316525.1	Cvirg_XP_022289630.1, Cvirg_XP_022293504.1, Cvirg_XP_022320278.1		OedRl_FUN_015796-T1, OedRl_FUN_015797-T1, OedRl_FUN_023261-T1, OedRl_FUN_023262-T1, OedRl_FUN_043398-T1	peroxidase-like protein isoform X2	Ostreidae specific genes that have not shown any lineage-specific expansions
OG0016410	12	0	0	0	0	0	0	0	0	0	0	0	0	0	4	1	4						IPR	IPR024810	Domain Mab-21 domain	8	Pfam	PF03281	Mab-21 protein	8	3	0	2.5	0.333333	1.04654		1.6	12	0	Cgiga_XP_019918483.2, Cgiga_XP_034332802.1, Cgiga_XP_034332803.1, Cgiga_XP_034332808.1	Cvirg_XP_022295074.1		OedRl_FUN_012411-T1, OedRl_FUN_017525-T1, OedRl_FUN_017526-T1, OedRl_FUN_045121-T1	uncharacterized protein LOC109617292	Ostreidae specific genes that have not shown any lineage-specific expansions
OG0016382	12	0	0	0	0	0	0	0	0	0	0	0	0	0	1	4	4	9	GO	GO:0007165	signal transduction	3	IPR	IPR032171	Domain C-terminal of Roc (COR) domain	7	Pfam	PF16095	C-terminal of Roc, COR, domain	7	3	0	2.5	0.333333	1.04654		1.6	12	0	Cgiga_XP_034308686.1	Cvirg_XP_022303235.1, Cvirg_XP_022305082.1, Cvirg_XP_022309818.1, Cvirg_XP_022310712.1		OedRl_FUN_031111-T1, OedRl_FUN_031151-T1, OedRl_FUN_032672-T1, OedRl_FUN_033518-T1	probable serine/threonine-protein kinase pats1	Ostreidae specific genes that have not shown any lineage-specific expansions
OG0016367	12	0	0	0	0	0	0	0	0	0	0	0	0	0	2	3	4						IPR	IPR017893	Domain DBB domain	4	Pfam	PF14545	Dof, BCAP, and BANK (DBB) motif,	4	3	0	2.5	0.333333	0.899735		1.6	12	0	Cgiga_XP_034314161.1, Cgiga_XP_034314162.1	Cvirg_XP_022314071.1, Cvirg_XP_022318529.1, Cvirg_XP_022318923.1		OedRl_FUN_006038-T1, OedRl_FUN_006191-T1, OedRl_FUN_006381-T1, OedRl_FUN_006535-T1	uncharacterized protein LOC105339147	Ostreidae specific genes that have not shown any lineage-specific expansions
OG0016297	12	0	0	0	0	0	0	0	0	0	0	0	0	0	4	1	4						IPR	IPR000082	Domain SEA domain	3	Pfam	PF01390	SEA domain	3	3	0	2.5	0.333333	1.04654		1.6	12	0	Cgiga_XP_011440712.2, Cgiga_XP_034330428.1, Cgiga_XP_034330440.1, Cgiga_XP_034330442.1	Cvirg_XP_022286630.1		OedRl_FUN_036888-T1, OedRl_FUN_036891-T1, OedRl_FUN_044770-T1, OedRl_FUN_044771-T1	uncharacterized protein LOC105337610 isoform X1	Ostreidae specific genes that have not shown any lineage-specific expansions
OG0011409	11.67	0	0	0	0	0	0	0	0	0	0	0	0	0	6	3	7	16	GO	GO:0005515	protein binding	15	IPR	IPR001611	Repeat Leucine-rich repeat	13	Pfam	PF13855	Leucine rich repeat	10	5.33333	0	4.5	0.6	1.68184		1.55556	11.6667	0	Cgiga_XP_011437200.3, Cgiga_XP_034301918.1, Cgiga_XP_034301991.1, Cgiga_XP_034301993.1, Cgiga_XP_034301994.1, Cgiga_XP_034301996.1	Cvirg_XP_022313910.1, Cvirg_XP_022313913.1, Cvirg_XP_022314032.1		OedRl_FUN_015707-T1, OedRl_FUN_016592-T1, OedRl_FUN_016593-T1, OedRl_FUN_016594-T1, OedRl_FUN_018268-T1, OedRl_FUN_043256-T1, OedRl_FUN_043294-T1	toll-like receptor 4	Ostreidae specific genes that have not shown any lineage-specific expansions
OG0002469	11.67	0	0	0	0	0	0	0	0	0	0	0	0	0	17	1	14						IPR	IPR001073	Domain C1q domain	31	Pfam	PF00386	C1q domain	31	10.6667	0	9	1.2	4.37852		1.55556	11.6667	0	Cgiga_XP_011436873.3, Cgiga_XP_011436874.2, Cgiga_XP_011439318.2, Cgiga_XP_019930669.2, Cgiga_XP_034300390.1, Cgiga_XP_034300391.1, Cgiga_XP_034300392.1, Cgiga_XP_034300393.1, Cgiga_XP_034300394.1, Cgiga_XP_034300401.1, Cgiga_XP_034300405.1, Cgiga_XP_034300408.1, Cgiga_XP_034300410.1, Cgiga_XP_034300411.1, Cgiga_XP_034300413.1, Cgiga_XP_034302870.1, Cgiga_XP_034304149.1	Cvirg_XP_022327477.1		OedRl_FUN_014578-T1, OedRl_FUN_014580-T1, OedRl_FUN_016637-T1, OedRl_FUN_016639-T1, OedRl_FUN_016640-T1, OedRl_FUN_016672-T1, OedRl_FUN_016675-T1, OedRl_FUN_016676-T1, OedRl_FUN_030813-T1, OedRl_FUN_042849-T1, OedRl_FUN_042850-T1, OedRl_FUN_042904-T1, OedRl_FUN_042905-T1, OedRl_FUN_044605-T1	complement C1q-like protein 4	Ostreidae specific genes that have not shown any lineage-specific expansions
OG0001933	11.43	0	0	0	0	0	0	0	0	0	0	0	0	0	13	8	16	37	GO	GO:0005515	protein binding	5	IPR	IPR007110	Domain Immunoglobulin-like domain	22	Pfam	PF13895	Immunoglobulin domain	22	12.3333	0	10.5	1.4	3.81351		1.52381	11.4286	0	Cgiga_XP_034300021.1, Cgiga_XP_034300022.1, Cgiga_XP_034300023.1, Cgiga_XP_034303512.1, Cgiga_XP_034303514.1, Cgiga_XP_034303515.1, Cgiga_XP_034303516.1, Cgiga_XP_034303521.1, Cgiga_XP_034303522.1, Cgiga_XP_034303523.1, Cgiga_XP_034303525.1, Cgiga_XP_034303529.1, Cgiga_XP_034303530.1	Cvirg_XP_022320237.1, Cvirg_XP_022320714.1, Cvirg_XP_022320880.1, Cvirg_XP_022321408.1, Cvirg_XP_022321667.1, Cvirg_XP_022321778.1, Cvirg_XP_022322817.1, Cvirg_XP_022327432.1		OedRl_FUN_016386-T1, OedRl_FUN_016431-T1, OedRl_FUN_016434-T1, OedRl_FUN_016439-T1, OedRl_FUN_016440-T1, OedRl_FUN_016442-T1, OedRl_FUN_016443-T1, OedRl_FUN_016444-T1, OedRl_FUN_016445-T1, OedRl_FUN_016446-T1, OedRl_FUN_016447-T1, OedRl_FUN_016449-T1, OedRl_FUN_016450-T1, OedRl_FUN_016451-T1, OedRl_FUN_016454-T1, OedRl_FUN_016455-T1	hemicentin-1-like	Ostreidae specific genes that have not shown any lineage-specific expansions
OG0018352	11.25	0	0	0	0	0	0	0	0	0	0	0	0	0	2	2	3	7	GO	GO:0016020	membrane	7	IPR	IPR002659	Family Glycosyl transferase, family 31	7	Pfam	PF01762	Galactosyltransferase	7	2.33333	0	2	0.266667	0.703732		1.5	11.25	0	Cgiga_XP_011431813.2, Cgiga_XP_034337941.1	Cvirg_XP_022297130.1, Cvirg_XP_022344508.1		OedRl_FUN_003448-T1, OedRl_FUN_003672-T1, OedRl_FUN_041842-T1	beta-1,3-galactosyltransferase 5	Ostreidae specific genes that have not shown any lineage-specific expansions
OG0018443	11.25	0	0	0	0	0	0	0	0	0	0	0	0	0	1	3	3						IPR	IPR012816	Domain NADAR	6	Pfam	PF08719	NADAR domain	6	2.33333	0	2	0.266667	0.798809		1.5	11.25	0	Cgiga_XP_034316458.1	Cvirg_XP_022294760.1, Cvirg_XP_022316731.1, Cvirg_XP_022331915.1		OedRl_FUN_022631-T1, OedRl_FUN_023089-T1, OedRl_FUN_031472-T1	uncharacterized protein F44E2.8-like	Ostreidae specific genes that have not shown any lineage-specific expansions
OG0007423	10.91	0	0	0	0	0	0	0	0	0	0	0	0	0	8	3	8						IPR	IPR022812	Family Dynamin	12	Pfam	PF00350	Dynamin family	12	6.33333	0	5.5	0.733333	2.15362		1.45455	10.9091	0	Cgiga_XP_034318934.1, Cgiga_XP_034320796.1, Cgiga_XP_034320799.1, Cgiga_XP_034320807.1, Cgiga_XP_034321942.1, Cgiga_XP_034322793.1, Cgiga_XP_034322822.1, Cgiga_XP_034333155.1	Cvirg_XP_022301316.1, Cvirg_XP_022305962.1, Cvirg_XP_022309252.1		OedRl_FUN_040226-T1, OedRl_FUN_040228-T1, OedRl_FUN_040229-T1, OedRl_FUN_040230-T1, OedRl_FUN_040233-T1, OedRl_FUN_040237-T1, OedRl_FUN_040239-T1, OedRl_FUN_040239-T2	transmembrane GTPase Marf-like isoform X1	Ostreidae specific genes that have not shown any lineage-specific expansions
OG0014402	10.71	0	0	0	0	0	0	0	0	0	0	0	0	0	6	1	5	12	GO	GO:0016021	integral component of membrane	2	IPR	IPR028181	Family SLP adapter and CSK-interacting membrane protein	2	Pfam	PF15050	SCIMP protein	2	4	0	3.5	0.466667	1.55226		1.42857	10.7143	0	Cgiga_XP_011421626.2, Cgiga_XP_011446286.2, Cgiga_XP_011446289.2, Cgiga_XP_019928171.2, Cgiga_XP_034336151.1, Cgiga_XP_034339491.1	Cvirg_XP_022337669.1		OedRl_FUN_005901-T1, OedRl_FUN_005907-T1, OedRl_FUN_005909-T1, OedRl_FUN_005911-T1, OedRl_FUN_005913-T1	uncharacterized protein LOC105324269 isoform X1	Ostreidae specific genes that have not shown any lineage-specific expansions
OG0021604	10	0	0	0	0	0	0	0	0	0	0	0	0	0	1	2	2						IPR	IPR021684	Family WW domain-binding protein 1-like	2	Pfam	PF11669	WW domain-binding protein 1	2	1.66667	0	1.5	0.2	0.560612		1.33333	10	0	Cgiga_XP_011437030.2	Cvirg_XP_022296880.1, Cvirg_XP_022297035.1		OedRl_FUN_030978-T1, OedRl_FUN_031016-T1	uncharacterized protein LOC105335061 isoform X1	Ostreidae specific genes that have not shown any lineage-specific expansions
OG0021540	10	0	0	0	0	0	0	0	0	0	0	0	0	0	2	1	2	5	GO	GO:0004930	G protein-coupled receptor activity	5	IPR	IPR000276	Family G protein-coupled receptor, rhodopsin-like	5	Pfam	PF00001	7 transmembrane receptor (rhodopsin family)	5	1.66667	0	1.5	0.2	0.560612		1.33333	10	0	Cgiga_XP_011428390.2, Cgiga_XP_034329042.1	Cvirg_XP_022289550.1		OedRl_FUN_034271-T1, OedRl_FUN_034477-T1	5-hydroxytryptamine receptor 4-like	Ostreidae specific genes that have not shown any lineage-specific expansions
OG0021606	10	0	0	0	0	0	0	0	0	0	0	0	0	0	1	2	2						IPR	IPR002035	Domain von Willebrand factor, type A	3	Pfam	PF00092	von Willebrand factor type A domain	3	1.66667	0	1.5	0.2	0.560612		1.33333	10	0	Cgiga_XP_034299015.1	Cvirg_XP_022336849.1, Cvirg_XP_022336867.1		OedRl_FUN_003416-T1, OedRl_FUN_003640-T1	uncharacterized protein LOC105335181 isoform X1	Ostreidae specific genes that have not shown any lineage-specific expansions
OG0021721	10	0	0	0	0	0	0	0	0	0	0	0	0	0	1	2	2	5	GO	GO:0016020	membrane	5	IPR	IPR000998	Domain MAM domain	5	Pfam	PF00629	MAM domain, meprin/A5/mu	5	1.66667	0	1.5	0.2	0.560612		1.33333	10	0	Cgiga_XP_034314755.1	Cvirg_XP_022307428.1, Cvirg_XP_022321803.1		OedRl_FUN_021889-T1, OedRl_FUN_021890-T1	uncharacterized protein LOC109617424	Ostreidae specific genes that have not shown any lineage-specific expansions
OG0021763	10	0	0	0	0	0	0	0	0	0	0	0	0	0	1	2	2	5	GO	GO:0016788	hydrolase activity, acting on ester bonds	5	IPR	IPR001130	Family TatD family	5	Pfam	PF01026	TatD related DNase	5	1.66667	0	1.5	0.2	0.560612		1.33333	10	0	Cgiga_XP_034316657.1	Cvirg_XP_022308335.1, Cvirg_XP_022338929.1		OedRl_FUN_015615-T1, OedRl_FUN_038799-T1	3'-5' ssDNA/RNA exonuclease TatD-like	Ostreidae specific genes that have not shown any lineage-specific expansions
OG0021663	10	0	0	0	0	0	0	0	0	0	0	0	0	0	1	2	2						IPR	IPR001304	Domain C-type lectin-like	5	Pfam	PF00059	Lectin C-type domain	5	1.66667	0	1.5	0.2	0.560612		1.33333	10	0	Cgiga_XP_011445764.2	Cvirg_XP_022315404.1, Cvirg_XP_022315406.1		OedRl_FUN_037529-T1, OedRl_FUN_037535-T1	uncharacterized protein LOC105341114	Ostreidae specific genes that have not shown any lineage-specific expansions
OG0021670	10	0	0	0	0	0	0	0	0	0	0	0	0	0	1	2	2						IPR	IPR011022	Domain Arrestin C-terminal-like domain	5	Pfam	PF02752	Arrestin (or S-antigen), C-terminal domain	5	1.66667	0	1.5	0.2	0.560612		1.33333	10	0	Cgiga_XP_019928589.2	Cvirg_XP_022291911.1, Cvirg_XP_022340624.1		OedRl_FUN_023701-T1, OedRl_FUN_023784-T1	arrestin domain-containing protein 5 isoform X1	Ostreidae specific genes that have not shown any lineage-specific expansions
OG0021711	10	0	0	0	0	0	0	0	0	0	0	0	0	0	1	2	2						IPR	IPR001073	Domain C1q domain	5	Pfam	PF00386	C1q domain	5	1.66667	0	1.5	0.2	0.560612		1.33333	10	0	Cgiga_XP_011455844.2	Cvirg_XP_022294043.1, Cvirg_XP_022321300.1		OedRl_FUN_020735-T1, OedRl_FUN_020739-T1	uncharacterized protein LOC105348215 isoform X1	Ostreidae specific genes that have not shown any lineage-specific expansions
OG0021562	10	0	0	0	0	0	0	0	0	0	0	0	0	0	1	2	2	5	GO	GO:0004930	G protein-coupled receptor activity	5	IPR	IPR000276	Family G protein-coupled receptor, rhodopsin-like	5	Pfam	PF00001	7 transmembrane receptor (rhodopsin family)	5	1.66667	0	1.5	0.2	0.560612		1.33333	10	0	Cgiga_XP_019924186.2	Cvirg_XP_022313157.1, Cvirg_XP_022313411.1		OedRl_FUN_006285-T1, OedRl_FUN_006627-T1	somatostatin receptor type 2-like	Ostreidae specific genes that have not shown any lineage-specific expansions
OG0021674	10	0	0	0	0	0	0	0	0	0	0	0	0	0	2	1	2						IPR	IPR001073	Domain C1q domain	4	Pfam	PF00386	C1q domain	4	1.66667	0	1.5	0.2	0.560612		1.33333	10	0	Cgiga_XP_011448742.2, Cgiga_XP_011448743.2	Cvirg_XP_022290798.1		OedRl_FUN_014762-T1, OedRl_FUN_014778-T1	uncharacterized protein LOC105343192	Ostreidae specific genes that have not shown any lineage-specific expansions
OG0015575	10	0	0	0	0	0	0	0	0	0	0	0	0	0	5	1	4						IPR	IPR003609	Domain PAN/Apple domain	3	Pfam	PF00024	PAN domain	3	3.33333	0	3	0.4	1.29835		1.33333	10	0	Cgiga_XP_019926818.2, Cgiga_XP_034302719.1, Cgiga_XP_034302727.1, Cgiga_XP_034329043.1, Cgiga_XP_034329044.1	Cvirg_XP_022316418.1		OedRl_FUN_020691-T1, OedRl_FUN_020692-T1, OedRl_FUN_023067-T1, OedRl_FUN_041970-T1	uncharacterized protein LOC109619940	Ostreidae specific genes that have not shown any lineage-specific expansions
OG0021568	10	0	0	0	0	0	0	0	0	0	0	0	0	0	1	2	2	5	GO	GO:0003676	nucleic acid binding	5	IPR	IPR000504	Domain RNA recognition motif domain	5	Pfam	PF00076	RNA recognition motif. (a.k.a. RRM, RBD, or RNP domain)	5	1.66667	0	1.5	0.2	0.560612		1.33333	10	0	Cgiga_XP_011432339.1	Cvirg_XP_022331488.1, Cvirg_XP_022333751.1		OedRl_FUN_029309-T1, OedRl_FUN_029427-T1	uncharacterized protein LOC105331725	Ostreidae specific genes that have not shown any lineage-specific expansions
OG0015648	10	0	0	0	0	0	0	0	0	0	0	0	0	0	2	4	4	10	GO	GO:0008270	zinc ion binding	8	IPR	IPR000315	Domain B-box-type zinc finger	8	Pfam	PF00643	B-box zinc finger	8	3.33333	0	3	0.4	1.12122		1.33333	10	0	Cgiga_XP_034313542.1, Cgiga_XP_034313543.1	Cvirg_XP_022313659.1, Cvirg_XP_022313960.1, Cvirg_XP_022314095.1, Cvirg_XP_022318008.1		OedRl_FUN_009553-T1, OedRl_FUN_009563-T1, OedRl_FUN_010947-T1, OedRl_FUN_010948-T1	protein PML	Ostreidae specific genes that have not shown any lineage-specific expansions
OG0015592	10	0	0	0	0	0	0	0	0	0	0	0	0	0	5	1	4						IPR	IPR013098	Domain Immunoglobulin I-set	1	Pfam	PF00047	Immunoglobulin domain	1	3.33333	0	3	0.4	1.29835		1.33333	10	0	Cgiga_XP_011417862.2, Cgiga_XP_011423232.2, Cgiga_XP_011423233.2, Cgiga_XP_034338023.1, Cgiga_XP_034338481.1	Cvirg_XP_022344661.1		OedRl_FUN_000701-T1, OedRl_FUN_000704-T1, OedRl_FUN_000705-T1, OedRl_FUN_009835-T1	uncharacterized protein LOC105321298	Ostreidae specific genes that have not shown any lineage-specific expansions
OG0021668	10	0	0	0	0	0	0	0	0	0	0	0	0	0	2	1	2						IPR	IPR003609	Domain PAN/Apple domain	3	Pfam	PF00024	PAN domain	3	1.66667	0	1.5	0.2	0.560612		1.33333	10	0	Cgiga_XP_034326183.1, Cgiga_XP_034326187.1	Cvirg_XP_022331748.1		OedRl_FUN_028920-T1, OedRl_FUN_028921-T1	spindle pole body component 110 isoform X1	Ostreidae specific genes that have not shown any lineage-specific expansions
OG0021664	10	0	0	0	0	0	0	0	0	0	0	0	0	0	1	2	2	5	GO	GO:0006468	protein phosphorylation	5	IPR	IPR001245	Domain Serine-threonine/tyrosine-protein kinase, catalytic domain	5	Pfam	PF07714	Protein tyrosine and serine/threonine kinase	5	1.66667	0	1.5	0.2	0.560612		1.33333	10	0	Cgiga_XP_011445866.2	Cvirg_XP_022286336.1, Cvirg_XP_022286378.1		OedRl_FUN_001403-T1, OedRl_FUN_001404-T1	uncharacterized protein LOC105341193	Ostreidae specific genes that have not shown any lineage-specific expansions
OG0021583	10	0	0	0	0	0	0	0	0	0	0	0	0	0	1	2	2	5	GO	GO:0004930	G protein-coupled receptor activity	4	IPR	IPR000832	Family GPCR, family 2, secretin-like	4	Pfam	PF07679	Immunoglobulin I-set domain	4	1.66667	0	1.5	0.2	0.560612		1.33333	10	0	Cgiga_XP_034333574.1	Cvirg_XP_022294642.1, Cvirg_XP_022303295.1		OedRl_FUN_024034-T1, OedRl_FUN_024035-T1	uncharacterized protein LOC105333156 isoform X1	Ostreidae specific genes that have not shown any lineage-specific expansions
OG0021442	10	0	0	0	0	0	0	0	0	0	0	0	0	0	1	2	2						IPR	IPR008160	Repeat Collagen triple helix repeat	5	Pfam	PF01391	Collagen triple helix repeat (20 copies)	5	1.66667	0	1.5	0.2	0.560612		1.33333	10	0	Cgiga_XP_011415262.2	Cvirg_XP_022335774.1, Cvirg_XP_022335775.1		OedRl_FUN_004929-T1, OedRl_FUN_004930-T1	collagen alpha-2(XI) chain	Ostreidae specific genes that have not shown any lineage-specific expansions
OG0021528	10	0	0	0	0	0	0	0	0	0	0	0	0	0	2	1	2	5	GO	GO:0006468	protein phosphorylation	3	IPR	IPR000719	Domain Protein kinase domain	3	Pfam	PF00069	Protein kinase domain	3	1.66667	0	1.5	0.2	0.560612		1.33333	10	0	Cgiga_XP_011426875.2, Cgiga_XP_034309258.1	Cvirg_XP_022308724.1		OedRl_FUN_020104-T1, OedRl_FUN_041641-T1	uncharacterized protein LOC105327897 isoform X1	Ostreidae specific genes that have not shown any lineage-specific expansions
OG0021409	10	0	0	0	0	0	0	0	0	0	0	0	0	0	1	2	2						IPR	IPR001304	Domain C-type lectin-like	2	Pfam	PF00059	Lectin C-type domain	2	1.66667	0	1.5	0.2	0.560612		1.33333	10	0	Cgiga_XP_034330842.1	Cvirg_XP_022299322.1, Cvirg_XP_022328889.1		OedRl_FUN_016869-T1, OedRl_FUN_022762-T1	secretory phospholipase A2 receptor-like isoform X1	Ostreidae specific genes that have not shown any lineage-specific expansions
OG0021448	10	0	0	0	0	0	0	0	0	0	0	0	0	0	1	2	2	5	GO	GO:0004930	G protein-coupled receptor activity	2	IPR	IPR000276	Family G protein-coupled receptor, rhodopsin-like	2	Pfam	PF00001	7 transmembrane receptor (rhodopsin family)	2	1.66667	0	1.5	0.2	0.560612		1.33333	10	0	Cgiga_XP_019919450.2	Cvirg_XP_022307688.1, Cvirg_XP_022308434.1		OedRl_FUN_039824-T1, OedRl_FUN_039825-T1	uncharacterized protein LOC105319779	Ostreidae specific genes that have not shown any lineage-specific expansions
OG0021658	10	0	0	0	0	0	0	0	0	0	0	0	0	0	2	1	2						IPR	IPR004302	Domain Cellulose/chitin-binding protein, N-terminal	5	Pfam	PF03067	Lytic polysaccharide mono-oxygenase, cellulose-degrading	5	1.66667	0	1.5	0.2	0.560612		1.33333	10	0	Cgiga_XP_011444988.2, Cgiga_XP_019923610.2	Cvirg_XP_022337713.1		OedRl_FUN_005042-T1, OedRl_FUN_044116-T1	uncharacterized protein LOC105340558 isoform X1	Ostreidae specific genes that have not shown any lineage-specific expansions
OG0021715	10	0	0	0	0	0	0	0	0	0	0	0	0	0	2	1	2						IPR	IPR000884	Repeat Thrombospondin type-1 (TSP1) repeat	5	Pfam	PF00090	Thrombospondin type 1 domain	5	1.66667	0	1.5	0.2	0.560612		1.33333	10	0	Cgiga_XP_034318246.1, Cgiga_XP_034318247.1	Cvirg_XP_022323547.1		OedRl_FUN_016494-T1, OedRl_FUN_016495-T1	netrin receptor UNC5D-like	Ostreidae specific genes that have not shown any lineage-specific expansions
OG0021754	10	0	0	0	0	0	0	0	0	0	0	0	0	0	2	1	2						IPR	IPR001073	Domain C1q domain	5	Pfam	PF00386	C1q domain	5	1.66667	0	1.5	0.2	0.560612		1.33333	10	0	Cgiga_XP_034315310.1, Cgiga_XP_034315394.1	Cvirg_XP_022317734.1		OedRl_FUN_011468-T1, OedRl_FUN_038130-T1	uncharacterized protein LOC117685140	Ostreidae specific genes that have not shown any lineage-specific expansions
OG0012417	10	0	0	0	0	0	0	0	0	0	0	0	0	0	4	5	6						IPR	IPR010694	Family Uncharacterised protein family VirK	8	Pfam	PF06903	VirK protein	8	5	0	4.5	0.6	1.59463		1.33333	10	0	Cgiga_XP_034300957.1, Cgiga_XP_034300960.1, Cgiga_XP_034300966.1, Cgiga_XP_034300975.1	Cvirg_XP_022295131.1, Cvirg_XP_022295626.1, Cvirg_XP_022300802.1, Cvirg_XP_022301625.1, Cvirg_XP_022302569.1		OedRl_FUN_016026-T1, OedRl_FUN_024132-T1, OedRl_FUN_024133-T1, OedRl_FUN_024135-T1, OedRl_FUN_024136-T1, OedRl_FUN_025266-T1	uncharacterized protein LOC105322624	Ostreidae specific genes that have not shown any lineage-specific expansions
OG0021596	10	0	0	0	0	0	0	0	0	0	0	0	0	0	1	2	2	5	GO	GO:0005509	calcium ion binding	5	IPR	IPR002048	Domain EF-hand domain	5	Pfam	PF13405	EF-hand domain	5	1.66667	0	1.5	0.2	0.560612		1.33333	10	0	Cgiga_XP_011436591.2	Cvirg_XP_022331532.1, Cvirg_XP_022331533.1		OedRl_FUN_029284-T1, OedRl_FUN_029402-T1	calmodulin	Ostreidae specific genes that have not shown any lineage-specific expansions
OG0021463	10	0	0	0	0	0	0	0	0	0	0	0	0	0	1	2	2						IPR	IPR000436	Domain Sushi/SCR/CCP domain	4	Pfam	PF00084	Sushi repeat (SCR repeat)	4	1.66667	0	1.5	0.2	0.560612		1.33333	10	0	Cgiga_XP_034305199.1	Cvirg_XP_022297711.1, Cvirg_XP_022298408.1		OedRl_FUN_032048-T1, OedRl_FUN_032050-T1	uncharacterized protein LOC105321403	Ostreidae specific genes that have not shown any lineage-specific expansions
OG0021529	10	0	0	0	0	0	0	0	0	0	0	0	0	0	2	1	2	5	GO	GO:0004930	G protein-coupled receptor activity	3	IPR	IPR000832	Family GPCR, family 2, secretin-like	3	Pfam	PF00002	7 transmembrane receptor (Secretin family)	3	1.66667	0	1.5	0.2	0.560612		1.33333	10	0	Cgiga_XP_011431048.2, Cgiga_XP_034337934.1	Cvirg_XP_022340274.1		OedRl_FUN_003426-T1, OedRl_FUN_003651-T1	G-protein coupled receptor 157	Ostreidae specific genes that have not shown any lineage-specific expansions
OG0013885	9.38	0	0	0	0	0	0	0	0	0	0	0	0	0	2	6	5						IPR	IPR022640	Family Cysteine and tyrosine-rich protein 1	1	Pfam	PF10873	Cysteine and tyrosine-rich protein 1	1	4.33333	0	4	0.533333	1.59762		1.25	9.375	0	Cgiga_XP_011450545.2, Cgiga_XP_011450546.2	Cvirg_XP_022296280.1, Cvirg_XP_022296736.1, Cvirg_XP_022301453.1, Cvirg_XP_022301915.1, Cvirg_XP_022302151.1, Cvirg_XP_022302742.1		OedRl_FUN_033214-T1, OedRl_FUN_033217-T1, OedRl_FUN_033220-T1, OedRl_FUN_033221-T1, OedRl_FUN_033243-T1	protein shisa-5	Ostreidae specific genes that have not shown any lineage-specific expansions
OG0017234	9	0	0	0	0	0	0	0	0	0	0	0	0	0	2	3	3	8	GO	GO:0008191	metalloendopeptidase inhibitor activity	7	IPR	IPR001820	Family Protease inhibitor I35 (TIMP)	7	Pfam	PF00965	Tissue inhibitor of metalloproteinase	7	2.66667	0	2.5	0.333333	0.899735		1.2	9	0	Cgiga_XP_011426403.1, Cgiga_XP_019922510.2	Cvirg_XP_022291034.1, Cvirg_XP_022293662.1, Cvirg_XP_022295498.1		OedRl_FUN_012812-T1, OedRl_FUN_012813-T1, OedRl_FUN_012814-T1	metalloproteinase inhibitor 3	Ostreidae specific genes that have not shown any lineage-specific expansions
OG0017292	9	0	0	0	0	0	0	0	0	0	0	0	0	0	3	2	3	8	GO	GO:0004869	cysteine-type endopeptidase inhibitor activity	3	IPR	IPR000010	Domain Cystatin domain	3	Pfam	PF00031	Cystatin domain	3	2.66667	0	2.5	0.333333	0.899735		1.2	9	0	Cgiga_XP_011445117.2, Cgiga_XP_011445118.1, Cgiga_XP_011445122.2	Cvirg_XP_022298801.1, Cvirg_XP_022298804.1		OedRl_FUN_030348-T1, OedRl_FUN_030349-T1, OedRl_FUN_030350-T1	cystatin-A	Ostreidae specific genes that have not shown any lineage-specific expansions
OG0011460	9	0	0	0	0	0	0	0	0	0	0	0	0	0	1	9	6						IPR	IPR000436	Domain Sushi/SCR/CCP domain	13	Pfam	PF00084	Sushi repeat (SCR repeat)	13	5.33333	0	5	0.666667	2.31969		1.2	9	0	Cgiga_XP_034331891.1	Cvirg_XP_022288477.1, Cvirg_XP_022294917.1, Cvirg_XP_022294935.1, Cvirg_XP_022295267.1, Cvirg_XP_022311369.1, Cvirg_XP_022311495.1, Cvirg_XP_022311590.1, Cvirg_XP_022312592.1, Cvirg_XP_022312727.1		OedRl_FUN_013529-T1, OedRl_FUN_013530-T1, OedRl_FUN_013531-T1, OedRl_FUN_013532-T1, OedRl_FUN_013536-T1, OedRl_FUN_013542-T1	uncharacterized protein LOC117680513	Ostreidae specific genes that have not shown any lineage-specific expansions
OG0017245	9	0	0	0	0	0	0	0	0	0	0	0	0	0	2	3	3	8	GO	GO:0004930	G protein-coupled receptor activity	8	IPR	IPR000276	Family G protein-coupled receptor, rhodopsin-like	8	Pfam	PF00001	7 transmembrane receptor (rhodopsin family)	8	2.66667	0	2.5	0.333333	0.899735		1.2	9	0	Cgiga_XP_011431838.2, Cgiga_XP_011431839.2	Cvirg_XP_022322890.1, Cvirg_XP_022328642.1, Cvirg_XP_022328651.1		OedRl_FUN_040973-T1, OedRl_FUN_041012-T1, OedRl_FUN_042260-T1	adrenocorticotropic hormone receptor	Ostreidae specific genes that have not shown any lineage-specific expansions
OG0015011	8.57	0	0	0	0	0	0	0	0	0	0	0	0	0	3	4	4	11	GO	GO:0005515	protein binding	3	IPR	IPR020683	Domain Ankyrin repeat-containing domain	6	Pfam	PF12796	Ankyrin repeats (3 copies)	6	3.66667	0	3.5	0.466667	1.24595		1.14286	8.57143	0	Cgiga_XP_034305374.1, Cgiga_XP_034306526.1, Cgiga_XP_034306532.1	Cvirg_XP_022296803.1, Cvirg_XP_022298797.1, Cvirg_XP_022302073.1, Cvirg_XP_022302747.1		OedRl_FUN_000187-T1, OedRl_FUN_000188-T1, OedRl_FUN_000190-T1, OedRl_FUN_000194-T1	ankyrin-1-like isoform X1	Ostreidae specific genes that have not shown any lineage-specific expansions
OG0015004	8.57	0	0	0	0	0	0	0	0	0	0	0	0	0	1	6	4	11	GO	GO:0008270	zinc ion binding	2	IPR	IPR012985	Family Peptidase S64, Ssy5	4	Pfam	PF08192	Peptidase family S64	4	3.66667	0	3.5	0.466667	1.55226		1.14286	8.57143	0	Cgiga_XP_034324531.1	Cvirg_XP_022310400.1, Cvirg_XP_022328787.1, Cvirg_XP_022328789.1, Cvirg_XP_022332628.1, Cvirg_XP_022332633.1, Cvirg_XP_022334135.1		OedRl_FUN_029472-T1, OedRl_FUN_029476-T1, OedRl_FUN_029478-T1, OedRl_FUN_029479-T1	uncharacterized protein LOC105346292 isoform X1	Ostreidae specific genes that have not shown any lineage-specific expansions
OG0014993	8.57	0	0	0	0	0	0	0	0	0	0	0	0	0	3	4	4						IPR	IPR004878	Family Otopetrin	8	Pfam	PF03189	Otopetrin	8	3.66667	0	3.5	0.466667	1.24595		1.14286	8.57143	0	Cgiga_XP_019927743.2, Cgiga_XP_034310615.1, Cgiga_XP_034325409.1	Cvirg_XP_022299961.1, Cvirg_XP_022300665.1, Cvirg_XP_022304728.1, Cvirg_XP_022305096.1		OedRl_FUN_032094-T1, OedRl_FUN_032094-T2, OedRl_FUN_038150-T1, OedRl_FUN_045615-T1	uncharacterized protein LOC109620224	Ostreidae specific genes that have not shown any lineage-specific expansions
OG0000662	8.57	0	0	0	0	0	0	0	0	0	0	0	0	0	14	35	28	77	GO	GO:0006470	protein dephosphorylation	1	IPR	IPR002049	Domain Laminin EGF domain	16	Pfam	PF00053	Laminin EGF domain	16	25.6667	0	24.5	3.26667	9.49035		1.14286	8.57143	0	Cgiga_XP_011418986.2, Cgiga_XP_011450923.2, Cgiga_XP_019920371.2, Cgiga_XP_019920916.2, Cgiga_XP_034307012.1, Cgiga_XP_034309509.1, Cgiga_XP_034309510.1, Cgiga_XP_034309600.1, Cgiga_XP_034318983.1, Cgiga_XP_034319545.1, Cgiga_XP_034320685.1, Cgiga_XP_034334705.1, Cgiga_XP_034334745.1, Cgiga_XP_034335014.1	Cvirg_XP_022304827.1, Cvirg_XP_022304835.1, Cvirg_XP_022304836.1, Cvirg_XP_022306149.1, Cvirg_XP_022306150.1, Cvirg_XP_022306151.1, Cvirg_XP_022306154.1, Cvirg_XP_022306371.1, Cvirg_XP_022306379.1, Cvirg_XP_022306517.1, Cvirg_XP_022306519.1, Cvirg_XP_022306521.1, Cvirg_XP_022306524.1, Cvirg_XP_022306527.1, Cvirg_XP_022306529.1, Cvirg_XP_022307482.1, Cvirg_XP_022307484.1, Cvirg_XP_022307654.1, Cvi…		OedRl_FUN_014675-T1, OedRl_FUN_014676-T1, OedRl_FUN_040383-T1, OedRl_FUN_040391-T1, OedRl_FUN_040399-T1, OedRl_FUN_040403-T1, OedRl_FUN_040407-T1, OedRl_FUN_040538-T1, OedRl_FUN_040539-T1, OedRl_FUN_040541-T1, OedRl_FUN_040543-T1, OedRl_FUN_040544-T1, OedRl_FUN_040553-T1, OedRl_FUN_040555-T1, OedRl_FUN_040558-T1, OedRl_FUN_040560-T1, OedRl_FUN_040561-T1, OedRl_FUN_040563-T1, OedRl_FUN_040564-T1, …	multiple epidermal growth factor-like domains protein 6	Ostreidae specific genes that have not shown any lineage-specific expansions
OG0003053	8.33	0	0	0	0	0	0	0	0	0	0	0	0	0	6	12	10	28	GO	GO:0005515	protein binding	4	IPR	IPR020683	Domain Ankyrin repeat-containing domain	25	Pfam	PF12796	Ankyrin repeats (3 copies)	25	9.33333	0	9	1.2	3.36367		1.11111	8.33333	0	Cgiga_XP_011425758.2, Cgiga_XP_011425760.2, Cgiga_XP_011431068.2, Cgiga_XP_011433747.1, Cgiga_XP_034302340.1, Cgiga_XP_034302341.1	Cvirg_XP_022320137.1, Cvirg_XP_022320364.1, Cvirg_XP_022320365.1, Cvirg_XP_022320731.1, Cvirg_XP_022320790.1, Cvirg_XP_022320792.1, Cvirg_XP_022320793.1, Cvirg_XP_022327439.1, Cvirg_XP_022327554.1, Cvirg_XP_022327583.1, Cvirg_XP_022327852.1, Cvirg_XP_022328266.1		OedRl_FUN_015713-T1, OedRl_FUN_015713-T2, OedRl_FUN_015718-T1, OedRl_FUN_015719-T1, OedRl_FUN_015720-T1, OedRl_FUN_015721-T1, OedRl_FUN_015722-T1, OedRl_FUN_015723-T1, OedRl_FUN_015987-T2, OedRl_FUN_018845-T1	serine/threonine-protein phosphatase 6 regulatory ankyrin repeat subunit B	Ostreidae specific genes that have not shown any lineage-specific expansions
OG0009941	8.18	0	0	0	0	0	0	0	0	0	0	0	0	0	8	3	6						IPR	IPR041249	Domain DZIP3-like HEPN domain	12	Pfam	PF18738	DZIP3/ hRUL138-like HEPN	12	5.66667	0	5.5	0.733333	2.15362		1.09091	8.18182	0	Cgiga_XP_034336188.1, Cgiga_XP_034337092.1, Cgiga_XP_034338180.1, Cgiga_XP_034339415.1, Cgiga_XP_034339421.1, Cgiga_XP_034339425.1, Cgiga_XP_034339439.1, Cgiga_XP_034339444.1	Cvirg_XP_022312287.1, Cvirg_XP_022344025.1, Cvirg_XP_022344129.1		OedRl_FUN_000869-T1, OedRl_FUN_002119-T1, OedRl_FUN_002120-T1, OedRl_FUN_002123-T1, OedRl_FUN_002128-T1, OedRl_FUN_002129-T1	uncharacterized protein LOC105343319 isoform X1	Ostreidae specific genes that have not shown any lineage-specific expansions
OG0003491	7.94	0	0	0	0	0	0	0	0	0	0	0	0	0	5	12	9	26	GO	GO:0006470	protein dephosphorylation	26	IPR	IPR000242	Domain PTP type protein phosphatase	26	Pfam	PF00102	Protein-tyrosine phosphatase	26	8.66667	0	8.5	1.13333	3.27036		1.05882	7.94118	0	Cgiga_XP_011455777.2, Cgiga_XP_034319448.1, Cgiga_XP_034320248.1, Cgiga_XP_034321182.1, Cgiga_XP_034322811.1	Cvirg_XP_022292874.1, Cvirg_XP_022292875.1, Cvirg_XP_022306646.1, Cvirg_XP_022306660.1, Cvirg_XP_022306854.1, Cvirg_XP_022306856.1, Cvirg_XP_022306858.1, Cvirg_XP_022306869.1, Cvirg_XP_022306870.1, Cvirg_XP_022307424.1, Cvirg_XP_022307678.1, Cvirg_XP_022308430.1		OedRl_FUN_038086-T1, OedRl_FUN_038087-T1, OedRl_FUN_038089-T1, OedRl_FUN_038093-T1, OedRl_FUN_038094-T1, OedRl_FUN_038099-T1, OedRl_FUN_039649-T1, OedRl_FUN_039655-T1, OedRl_FUN_039727-T1	tyrosine-protein phosphatase non-receptor type 22	Ostreidae specific genes that have not shown any lineage-specific expansions
OG0019690	7.5	0	0	0	0	0	0	0	0	0	0	0	0	0	2	2	2						IPR	IPR001073	Domain C1q domain	6	Pfam	PF00386	C1q domain	6	2	0	2	0.266667	0.703732		1	7.5	0	Cgiga_XP_011430985.2, Cgiga_XP_034331620.1	Cvirg_XP_022292403.1, Cvirg_XP_022293694.1		OedRl_FUN_024088-T1, OedRl_FUN_024190-T1	cerebellin-3-like	Ostreidae specific genes that have not shown any lineage-specific expansions
OG0019611	7.5	0	0	0	0	0	0	0	0	0	0	0	0	0	3	1	2	6	GO	GO:0008270	zinc ion binding	2	IPR	IPR000315	Domain B-box-type zinc finger	2	Pfam	PF00643	B-box zinc finger	2	2	0	2	0.266667	0.798809		1	7.5	0	Cgiga_XP_034315893.1, Cgiga_XP_034315894.1, Cgiga_XP_034330332.1	Cvirg_XP_022340735.1		OedRl_FUN_037358-T1, OedRl_FUN_043349-T1	uncharacterized protein LOC117685576	Ostreidae specific genes that have not shown any lineage-specific expansions
OG0012493	7.5	0	0	0	0	0	0	0	0	0	0	0	0	0	5	5	5						IPR	IPR013818	Domain Lipase/vitellogenin	15	Pfam	PF00151	Lipase	15	5	0	5	0.666667	1.75933		1	7.5	0	Cgiga_XP_011445385.2, Cgiga_XP_011445387.2, Cgiga_XP_034332460.1, Cgiga_XP_034332462.1, Cgiga_XP_034332463.1	Cvirg_XP_022292220.1, Cvirg_XP_022292222.1, Cvirg_XP_022292224.1, Cvirg_XP_022292227.1, Cvirg_XP_022292228.1		OedRl_FUN_013705-T1, OedRl_FUN_013707-T1, OedRl_FUN_013708-T1, OedRl_FUN_013710-T1, OedRl_FUN_013875-T1	pancreatic triacylglycerol lipase	Ostreidae specific genes that have not shown any lineage-specific expansions
OG0019790	7.5	0	0	0	0	0	0	0	0	0	0	0	0	0	3	1	2						IPR	IPR019169	Family Transmembrane protein 26	6	Pfam	PF09772	Transmembrane protein 26	6	2	0	2	0.266667	0.798809		1	7.5	0	Cgiga_XP_011452636.2, Cgiga_XP_034311057.1, Cgiga_XP_034312922.1	Cvirg_XP_022319580.1		OedRl_FUN_006330-T1, OedRl_FUN_006674-T1	transmembrane protein 26-like	Ostreidae specific genes that have not shown any lineage-specific expansions
OG0019621	7.5	0	0	0	0	0	0	0	0	0	0	0	0	0	3	1	2	6	GO	GO:0003924	GTPase activity	6	IPR	IPR001806	Family Small GTPase	6	Pfam	PF00071	Ras family	6	2	0	2	0.266667	0.798809		1	7.5	0	Cgiga_XP_034338864.1, Cgiga_XP_034338865.1, Cgiga_XP_034338866.1	Cvirg_XP_022339448.1		OedRl_FUN_003364-T1, OedRl_FUN_003584-T1	ras-related protein RSR1-like	Ostreidae specific genes that have not shown any lineage-specific expansions
OG0012419	7.5	0	0	0	0	0	0	0	0	0	0	0	0	0	8	2	5	15	GO	GO:0005515	protein binding	11	IPR	IPR001214	Domain SET domain	11	Pfam	PF00856	SET domain	11	5	0	5	0.666667	2.09307		1	7.5	0	Cgiga_XP_019918112.2, Cgiga_XP_034299457.1, Cgiga_XP_034299458.1, Cgiga_XP_034299459.1, Cgiga_XP_034299460.1, Cgiga_XP_034319265.1, Cgiga_XP_034319755.1, Cgiga_XP_034319756.1	Cvirg_XP_022289589.1, Cvirg_XP_022321212.1		OedRl_FUN_011167-T1, OedRl_FUN_017501-T1, OedRl_FUN_037714-T1, OedRl_FUN_037716-T1, OedRl_FUN_037717-T1	probable histone-lysine N-methyltransferase PRDM7	Ostreidae specific genes that have not shown any lineage-specific expansions
OG0019659	7.5	0	0	0	0	0	0	0	0	0	0	0	0	0	3	1	2	6	GO	GO:0007155	cell adhesion	6	IPR	IPR007007	Family Ninjurin	6	Pfam	PF04923	Ninjurin	6	2	0	2	0.266667	0.798809		1	7.5	0	Cgiga_XP_011422927.2, Cgiga_XP_034338603.1, Cgiga_XP_034338604.1	Cvirg_XP_022341785.1		OedRl_FUN_003576-T1, OedRl_FUN_003820-T1	uncharacterized protein LOC105325179	Ostreidae specific genes that have not shown any lineage-specific expansions
OG0019831	7.5	0	0	0	0	0	0	0	0	0	0	0	0	0	2	2	2						IPR	IPR027370	Domain RING-type zinc-finger, LisH dimerisation motif	4	Pfam	PF13445	RING-type zinc-finger	4	2	0	2	0.266667	0.703732		1	7.5	0	Cgiga_XP_034329854.1, Cgiga_XP_034329855.1	Cvirg_XP_022336109.1, Cvirg_XP_022337744.1		OedRl_FUN_036503-T1, OedRl_FUN_044603-T1	uncharacterized protein LOC117690291	Ostreidae specific genes that have not shown any lineage-specific expansions
OG0019784	7.5	0	0	0	0	0	0	0	0	0	0	0	0	0	2	2	2						IPR	IPR022812	Family Dynamin	5	Pfam	PF00350	Dynamin family	5	2	0	2	0.266667	0.703732		1	7.5	0	Cgiga_XP_011451822.2, Cgiga_XP_034310434.1	Cvirg_XP_022304316.1, Cvirg_XP_022309367.1		OedRl_FUN_041160-T1, OedRl_FUN_041161-T1	uncharacterized protein LOC105345389	Ostreidae specific genes that have not shown any lineage-specific expansions
OG0019643	7.5	0	0	0	0	0	0	0	0	0	0	0	0	0	2	2	2						IPR	IPR000884	Repeat Thrombospondin type-1 (TSP1) repeat	1	Pfam	PF00090	Thrombospondin type 1 domain	1	2	0	2	0.266667	0.703732		1	7.5	0	Cgiga_XP_011421108.2, Cgiga_XP_034336064.1	Cvirg_XP_022294913.1, Cvirg_XP_022294987.1		OedRl_FUN_021282-T1, OedRl_FUN_021283-T1	cell wall integrity and stress response component 4-like	Ostreidae specific genes that have not shown any lineage-specific expansions
OG0019596	7.5	0	0	0	0	0	0	0	0	0	0	0	0	0	2	2	2						IPR	IPR013126	Family Heat shock protein 70 family	6	Pfam	PF00012	Hsp70 protein	6	2	0	2	0.266667	0.703732		1	7.5	0	Cgiga_XP_011413035.2, Cgiga_XP_034302220.1	Cvirg_XP_022322386.1, Cvirg_XP_022328243.1		OedRl_FUN_017543-T1, OedRl_FUN_044881-T1	heat shock 70 kDa protein 12A	Ostreidae specific genes that have not shown any lineage-specific expansions
OG0019730	7.5	0	0	0	0	0	0	0	0	0	0	0	0	0	3	1	2	6	GO	GO:0005515	protein binding	6	IPR	IPR000210	Domain BTB/POZ domain	6	Pfam	PF00651	BTB/POZ domain	6	2	0	2	0.266667	0.798809		1	7.5	0	Cgiga_XP_034316149.1, Cgiga_XP_034316151.1, Cgiga_XP_034329371.1	Cvirg_XP_022336111.1		OedRl_FUN_024000-T1, OedRl_FUN_037445-T1	serine-enriched protein-like	Ostreidae specific genes that have not shown any lineage-specific expansions
OG0016352	7.5	0	0	0	0	0	0	0	0	0	0	0	0	0	4	2	3	9	GO	GO:0006259	DNA metabolic process	9	IPR	IPR004947	Family Deoxyribonuclease II	9	Pfam	PF03265	Deoxyribonuclease II	9	3	0	3	0.4	1.12122		1	7.5	0	Cgiga_XP_011438056.2, Cgiga_XP_011438057.2, Cgiga_XP_011438060.2, Cgiga_XP_034299707.1	Cvirg_XP_022326004.1, Cvirg_XP_022326006.1		OedRl_FUN_019479-T1, OedRl_FUN_019481-T1, OedRl_FUN_019482-T1	plancitoxin-1-like	Ostreidae specific genes that have not shown any lineage-specific expansions
OG0005677	7.5	0	0	0	0	0	0	0	0	0	0	0	0	0	9	5	7	21	GO	GO:0030246	carbohydrate binding	8	IPR	IPR002035	Domain von Willebrand factor, type A	19	Pfam	PF00092	von Willebrand factor type A domain	19	7	0	7	0.933333	2.57645		1	7.5	0	Cgiga_XP_011417807.2, Cgiga_XP_034303088.1, Cgiga_XP_034303089.1, Cgiga_XP_034303091.1, Cgiga_XP_034303092.1, Cgiga_XP_034303094.1, Cgiga_XP_034303095.1, Cgiga_XP_034303096.1, Cgiga_XP_034303097.1	Cvirg_XP_022322658.1, Cvirg_XP_022322682.1, Cvirg_XP_022324218.1, Cvirg_XP_022324583.1, Cvirg_XP_022327430.1		OedRl_FUN_016279-T1, OedRl_FUN_016285-T1, OedRl_FUN_016380-T1, OedRl_FUN_016382-T1, OedRl_FUN_016383-T1, OedRl_FUN_016921-T1, OedRl_FUN_017014-T1	uncharacterized protein LOC105321242	Ostreidae specific genes that have not shown any lineage-specific expansions
OG0019666	7.5	0	0	0	0	0	0	0	0	0	0	0	0	0	3	1	2						IPR	IPR000884	Repeat Thrombospondin type-1 (TSP1) repeat	1	Pfam	PF00090	Thrombospondin type 1 domain	1	2	0	2	0.266667	0.798809		1	7.5	0	Cgiga_XP_011424996.2, Cgiga_XP_011436782.2, Cgiga_XP_034332852.1	Cvirg_XP_022290209.1		OedRl_FUN_011185-T1, OedRl_FUN_012861-T1	uncharacterized protein LOC105326565	Ostreidae specific genes that have not shown any lineage-specific expansions
OG0019658	7.5	0	0	0	0	0	0	0	0	0	0	0	0	0	1	3	2	6	GO	GO:0016020	membrane	6	IPR	IPR002659	Family Glycosyl transferase, family 31	6	Pfam	PF01762	Galactosyltransferase	6	2	0	2	0.266667	0.798809		1	7.5	0	Cgiga_XP_011422865.2	Cvirg_XP_022315403.1, Cvirg_XP_022330617.1, Cvirg_XP_022343034.1		OedRl_FUN_014926-T1, OedRl_FUN_014927-T1	beta-1,3-galactosyltransferase 5 isoform X1	Ostreidae specific genes that have not shown any lineage-specific expansions
OG0012425	7.5	0	0	0	0	0	0	0	0	0	0	0	0	0	5	5	5	15	GO	GO:0006468	protein phosphorylation	14	IPR	IPR001245	Domain Serine-threonine/tyrosine-protein kinase, catalytic domain	14	Pfam	PF07714	Protein tyrosine and serine/threonine kinase	14	5	0	5	0.666667	1.75933		1	7.5	0	Cgiga_XP_034300180.1, Cgiga_XP_034311129.1, Cgiga_XP_034311130.1, Cgiga_XP_034311131.1, Cgiga_XP_034312924.1	Cvirg_XP_022314939.1, Cvirg_XP_022314941.1, Cvirg_XP_022314942.1, Cvirg_XP_022314944.1, Cvirg_XP_022316810.1		OedRl_FUN_007988-T1, OedRl_FUN_008328-T1, OedRl_FUN_008329-T1, OedRl_FUN_008331-T1, OedRl_FUN_008332-T1	uncharacterized protein LOC117681107	Ostreidae specific genes that have not shown any lineage-specific expansions
OG0019662	7.5	0	0	0	0	0	0	0	0	0	0	0	0	0	3	1	2						IPR	IPR022640	Family Cysteine and tyrosine-rich protein 1	1	Pfam	PF10873	Cysteine and tyrosine-rich protein 1	1	2	0	2	0.266667	0.798809		1	7.5	0	Cgiga_XP_011423866.2, Cgiga_XP_034305925.1, Cgiga_XP_034305927.1	Cvirg_XP_022302989.1		OedRl_FUN_033047-T1, OedRl_FUN_045130-T1	uncharacterized protein LOC105325837	Ostreidae specific genes that have not shown any lineage-specific expansions
OG0016381	7.5	0	0	0	0	0	0	0	0	0	0	0	0	0	1	5	3						IPR	IPR002181	Domain Fibrinogen, alpha/beta/gamma chain, C-terminal globular domain	9	Pfam	PF00147	Fibrinogen beta and gamma chains, C-terminal globular domain	9	3	0	3	0.4	1.29835		1	7.5	0	Cgiga_XP_019928554.2	Cvirg_XP_022296872.1, Cvirg_XP_022300757.1, Cvirg_XP_022300759.1, Cvirg_XP_022300760.1, Cvirg_XP_022302394.1		OedRl_FUN_032055-T1, OedRl_FUN_032059-T1, OedRl_FUN_032065-T1	ficolin-1	Ostreidae specific genes that have not shown any lineage-specific expansions
OG0012461	7.5	0	0	0	0	0	0	0	0	0	0	0	0	0	6	4	5						IPR	IPR003609	Domain PAN/Apple domain	14	Pfam	PF00024	PAN domain	14	5	0	5	0.666667	1.79947		1	7.5	0	Cgiga_XP_019926499.2, Cgiga_XP_019926509.2, Cgiga_XP_034318065.1, Cgiga_XP_034327625.1, Cgiga_XP_034327630.1, Cgiga_XP_034330587.1	Cvirg_XP_022291728.1, Cvirg_XP_022293657.1, Cvirg_XP_022308191.1, Cvirg_XP_022310743.1		OedRl_FUN_032800-T1, OedRl_FUN_032802-T1, OedRl_FUN_040881-T1, OedRl_FUN_042254-T1, OedRl_FUN_042360-T1	uncharacterized protein LOC105337041	Ostreidae specific genes that have not shown any lineage-specific expansions
OG0019781	7.5	0	0	0	0	0	0	0	0	0	0	0	0	0	1	3	2	6	GO	GO:0008146	sulfotransferase activity	6	IPR	IPR000863	Domain Sulfotransferase domain	6	Pfam	PF00685	Sulfotransferase domain	6	2	0	2	0.266667	0.798809		1	7.5	0	Cgiga_XP_011450797.3	Cvirg_XP_022320333.1, Cvirg_XP_022320456.1, Cvirg_XP_022328522.1		OedRl_FUN_022175-T1, OedRl_FUN_022177-T1	sulfotransferase 6B1	Ostreidae specific genes that have not shown any lineage-specific expansions
OG0015639	6.43	0	0	0	0	0	0	0	0	0	0	0	0	0	2	5	3						IPR	IPR013098	Domain Immunoglobulin I-set	1	Pfam	PF13927	Immunoglobulin domain	7	3.33333	0	3.5	0.466667	1.35576		0.857143	6.42857	0	Cgiga_XP_011433709.2, Cgiga_XP_034322175.1	Cvirg_XP_022307006.1, Cvirg_XP_022307007.1, Cvirg_XP_022307019.1, Cvirg_XP_022309289.1, Cvirg_XP_022309996.1		OedRl_FUN_038316-T1, OedRl_FUN_038317-T1, OedRl_FUN_039602-T1	basement membrane-specific heparan sulfate proteoglycan core protein-like	Ostreidae specific genes that have not shown any lineage-specific expansions
OG0005705	6	0	0	0	0	0	0	0	0	0	0	0	0	0	1	14	6	21	GO	GO:0004930	G protein-coupled receptor activity	20	IPR	IPR000276	Family G protein-coupled receptor, rhodopsin-like	20	Pfam	PF00001	7 transmembrane receptor (rhodopsin family)	20	7	0	7.5	1	3.60555		0.8	6	0	Cgiga_XP_011449711.2	Cvirg_XP_022303451.1, Cvirg_XP_022307973.1, Cvirg_XP_022307974.1, Cvirg_XP_022307975.1, Cvirg_XP_022307976.1, Cvirg_XP_022307977.1, Cvirg_XP_022307978.1, Cvirg_XP_022310984.1, Cvirg_XP_022316790.1, Cvirg_XP_022316807.1, Cvirg_XP_022321644.1, Cvirg_XP_022322633.1, Cvirg_XP_022323691.1, Cvirg_XP_022324040.1		OedRl_FUN_009904-T1, OedRl_FUN_030763-T1, OedRl_FUN_039127-T1, OedRl_FUN_039128-T1, OedRl_FUN_039129-T1, OedRl_FUN_039512-T1	melanocortin receptor 3-like	Ostreidae specific genes that have not shown any lineage-specific expansions
OG0005679	6	0	0	0	0	0	0	0	0	0	0	0	0	0	14	1	6						IPR	IPR002181	Domain Fibrinogen, alpha/beta/gamma chain, C-terminal globular domain	18	Pfam	PF00147	Fibrinogen beta and gamma chains, C-terminal globular domain	18	7	0	7.5	1	3.60555		0.8	6	0	Cgiga_XP_034308486.1, Cgiga_XP_034308487.1, Cgiga_XP_034316288.1, Cgiga_XP_034316553.1, Cgiga_XP_034318734.1, Cgiga_XP_034318737.1, Cgiga_XP_034322057.1, Cgiga_XP_034322059.1, Cgiga_XP_034322675.1, Cgiga_XP_034322677.1, Cgiga_XP_034322679.1, Cgiga_XP_034322681.1, Cgiga_XP_034322682.1, Cgiga_XP_034332636.1	Cvirg_XP_022309172.1		OedRl_FUN_012829-T1, OedRl_FUN_015584-T1, OedRl_FUN_040473-T1, OedRl_FUN_040475-T1, OedRl_FUN_040496-T1, OedRl_FUN_041087-T1	ficolin-2	Ostreidae specific genes that have not shown any lineage-specific expansions
OG0018437	6	0	0	0	0	0	0	0	0	0	0	0	0	0	1	4	2	7	GO	GO:0005525	GTP binding	7	IPR	IPR006703	Domain AIG1-type guanine nucleotide-binding (G) domain	7	Pfam	PF04548	AIG1 family	7	2.33333	0	2.5	0.333333	1.04654		0.8	6	0	Cgiga_XP_034307603.1	Cvirg_XP_022296099.1, Cvirg_XP_022296137.1, Cvirg_XP_022301089.1, Cvirg_XP_022301090.1		OedRl_FUN_033430-T1, OedRl_FUN_033432-T1	immune-associated nucleotide-binding protein 12-like isoform X1	Ostreidae specific genes that have not shown any lineage-specific expansions
OG0018420	6	0	0	0	0	0	0	0	0	0	0	0	0	0	3	2	2						IPR	IPR001073	Domain C1q domain	7	Pfam	PF00386	C1q domain	7	2.33333	0	2.5	0.333333	0.899735		0.8	6	0	Cgiga_XP_011456414.2, Cgiga_XP_034333501.1, Cgiga_XP_034334842.1	Cvirg_XP_022289986.1, Cvirg_XP_022290575.1		OedRl_FUN_011885-T1, OedRl_FUN_038672-T1	cerebellin-4-like	Ostreidae specific genes that have not shown any lineage-specific expansions
OG0018357	6	0	0	0	0	0	0	0	0	0	0	0	0	0	2	3	2	7	GO	GO:0008270	zinc ion binding	5	IPR	IPR000315	Domain B-box-type zinc finger	5	Pfam	PF00643	B-box zinc finger	5	2.33333	0	2.5	0.333333	0.899735		0.8	6	0	Cgiga_XP_034337908.1, Cgiga_XP_034337909.1	Cvirg_XP_022335988.1, Cvirg_XP_022337011.1, Cvirg_XP_022346020.1		OedRl_FUN_002421-T1, OedRl_FUN_045141-T1	uncharacterized protein LOC117692827	Ostreidae specific genes that have not shown any lineage-specific expansions
OG0018316	6	0	0	0	0	0	0	0	0	0	0	0	0	0	1	4	2	7	GO	GO:0070836	caveola assembly	7	IPR	IPR001612	Family Caveolin	7	Pfam	PF01146	Caveolin	7	2.33333	0	2.5	0.333333	1.04654		0.8	6	0	Cgiga_XP_011423450.1	Cvirg_XP_022297500.1, Cvirg_XP_022297501.1, Cvirg_XP_022308770.1, Cvirg_XP_022308771.1		OedRl_FUN_015328-T1, OedRl_FUN_030605-T1	caveolin-1	Ostreidae specific genes that have not shown any lineage-specific expansions
OG0018365	6	0	0	0	0	0	0	0	0	0	0	0	0	0	2	3	2						IPR	IPR000436	Domain Sushi/SCR/CCP domain	6	Pfam	PF00084	Sushi repeat (SCR repeat)	6	2.33333	0	2.5	0.333333	0.899735		0.8	6	0	Cgiga_XP_011434835.2, Cgiga_XP_034316676.1	Cvirg_XP_022288471.1, Cvirg_XP_022290393.1, Cvirg_XP_022290568.1		OedRl_FUN_011784-T1, OedRl_FUN_034775-T1	sushi, von Willebrand factor type A, EGF and pentraxin domain-containing protein 1-like	Ostreidae specific genes that have not shown any lineage-specific expansions
OG0018275	6	0	0	0	0	0	0	0	0	0	0	0	0	0	3	2	2	7	GO	GO:0005515	protein binding	6	IPR	IPR000270	Domain PB1 domain	6	Pfam	PF00564	PB1 domain	6	2.33333	0	2.5	0.333333	0.899735		0.8	6	0	Cgiga_XP_011413376.2, Cgiga_XP_034338557.1, Cgiga_XP_034338558.1	Cvirg_XP_022336054.1, Cvirg_XP_022342257.1		OedRl_FUN_002265-T1, OedRl_FUN_004770-T1	uncharacterized protein LOC105318134	Ostreidae specific genes that have not shown any lineage-specific expansions
OG0001572	5.81	0	0	0	0	0	0	0	0	0	0	0	0	0	30	1	12	43	GO	GO:0008270	zinc ion binding	37	IPR	IPR000315	Domain B-box-type zinc finger	37	Pfam	PF00643	B-box zinc finger	37	14.3333	0	15.5	2.06667	7.73181		0.774194	5.80645	0	Cgiga_XP_011440142.3, Cgiga_XP_011449661.2, Cgiga_XP_019929990.2, Cgiga_XP_019929991.2, Cgiga_XP_034303751.1, Cgiga_XP_034306780.1, Cgiga_XP_034330231.1, Cgiga_XP_034330232.1, Cgiga_XP_034332270.1, Cgiga_XP_034333129.1, Cgiga_XP_034333922.1, Cgiga_XP_034333945.1, Cgiga_XP_034333962.1, Cgiga_XP_034333972.1, Cgiga_XP_034333973.1, Cgiga_XP_034333974.1, Cgiga_XP_034334410.1, Cgiga_XP_034334423.1, Cgi…	Cvirg_XP_022336750.1		OedRl_FUN_010568-T1, OedRl_FUN_011376-T1, OedRl_FUN_024789-T1, OedRl_FUN_026005-T1, OedRl_FUN_028109-T1, OedRl_FUN_045263-T1, OedRl_FUN_045453-T1, OedRl_FUN_045458-T1, OedRl_FUN_045517-T1, OedRl_FUN_045560-T1, OedRl_FUN_045585-T1, OedRl_FUN_045608-T1	E3 ubiquitin-protein ligase TRIM71	Ostreidae specific genes that have not shown any lineage-specific expansions
OG0008605	5.77	0	0	0	0	0	0	0	0	0	0	0	0	0	7	6	5						IPR	IPR001073	Domain C1q domain	16	Pfam	PF00386	C1q domain	16	6	0	6.5	0.866667	2.29492		0.769231	5.76923	0	Cgiga_XP_011438639.2, Cgiga_XP_011438924.2, Cgiga_XP_019926227.2, Cgiga_XP_034302812.1, Cgiga_XP_034302832.1, Cgiga_XP_034302844.1, Cgiga_XP_034302848.1	Cvirg_XP_022301483.1, Cvirg_XP_022324117.1, Cvirg_XP_022324130.1, Cvirg_XP_022324144.1, Cvirg_XP_022324157.1, Cvirg_XP_022324172.1		OedRl_FUN_012593-T1, OedRl_FUN_023083-T1, OedRl_FUN_023087-T1, OedRl_FUN_023088-T1, OedRl_FUN_023090-T1	uncharacterized protein LOC105336154 isoform X1	Ostreidae specific genes that have not shown any lineage-specific expansions
OG0014913	5.62	0	0	0	0	0	0	0	0	0	0	0	0	0	1	7	3	11	GO	GO:0004930	G protein-coupled receptor activity	4	IPR	IPR000832	Family GPCR, family 2, secretin-like	4	Pfam	PF00002	7 transmembrane receptor (Secretin family)	4	3.66667	0	4	0.533333	1.80739		0.75	5.625	0	Cgiga_XP_019920129.2	Cvirg_XP_022328753.1, Cvirg_XP_022330053.1, Cvirg_XP_022331945.1, Cvirg_XP_022331946.1, Cvirg_XP_022331969.1, Cvirg_XP_022331970.1, Cvirg_XP_022331971.1		OedRl_FUN_019452-T1, OedRl_FUN_019457-T1, OedRl_FUN_028646-T1	uncharacterized protein LOC105321528	Ostreidae specific genes that have not shown any lineage-specific expansions
OG0015007	5.62	0	0	0	0	0	0	0	0	0	0	0	0	0	4	4	3	11	GO	GO:0005525	GTP binding	11	IPR	IPR006703	Domain AIG1-type guanine nucleotide-binding (G) domain	11	Pfam	PF04548	AIG1 family	11	3.66667	0	4	0.533333	1.40746		0.75	5.625	0	Cgiga_XP_011453670.2, Cgiga_XP_034324417.1, Cgiga_XP_034324418.1, Cgiga_XP_034326329.1	Cvirg_XP_022332189.1, Cvirg_XP_022332192.1, Cvirg_XP_022332603.1, Cvirg_XP_022332608.1		OedRl_FUN_015558-T1, OedRl_FUN_029513-T1, OedRl_FUN_029515-T1	immune-associated nucleotide-binding protein 12	Ostreidae specific genes that have not shown any lineage-specific expansions
OG0014941	5.62	0	0	0	0	0	0	0	0	0	0	0	0	0	2	6	3	11	GO	GO:0046983	protein dimerization activity	10	IPR	IPR011598	Domain Myc-type, basic helix-loop-helix (bHLH) domain	10	Pfam	PF00010	Helix-loop-helix DNA-binding domain	10	3.66667	0	4	0.533333	1.59762		0.75	5.625	0	Cgiga_XP_034300478.1, Cgiga_XP_034302163.1	Cvirg_XP_022297166.1, Cvirg_XP_022330505.1, Cvirg_XP_022330583.1, Cvirg_XP_022334412.1, Cvirg_XP_022335065.1, Cvirg_XP_022335249.1		OedRl_FUN_014077-T1, OedRl_FUN_014101-T1, OedRl_FUN_021434-T1	uncharacterized protein LOC105326867	Ostreidae specific genes that have not shown any lineage-specific expansions
OG0000975	5.58	0	0	0	0	0	0	0	0	0	0	0	0	0	13	30	16						IPR	IPR013106	Domain Immunoglobulin V-set domain	29	Pfam	PF13927	Immunoglobulin domain	38	19.6667	0	21.5	2.86667	8.21903		0.744186	5.5814	0	Cgiga_XP_011441107.2, Cgiga_XP_019923307.2, Cgiga_XP_034314831.1, Cgiga_XP_034314839.1, Cgiga_XP_034314853.1, Cgiga_XP_034314858.1, Cgiga_XP_034316384.1, Cgiga_XP_034316388.1, Cgiga_XP_034316390.1, Cgiga_XP_034318790.1, Cgiga_XP_034318802.1, Cgiga_XP_034332585.1, Cgiga_XP_034337892.1	Cvirg_XP_022286132.1, Cvirg_XP_022288795.1, Cvirg_XP_022288804.1, Cvirg_XP_022288817.1, Cvirg_XP_022289178.1, Cvirg_XP_022289184.1, Cvirg_XP_022289189.1, Cvirg_XP_022289537.1, Cvirg_XP_022302181.1, Cvirg_XP_022302658.1, Cvirg_XP_022305356.1, Cvirg_XP_022306215.1, Cvirg_XP_022306803.1, Cvirg_XP_022316049.1, Cvirg_XP_022317565.1, Cvirg_XP_022319711.1, Cvirg_XP_022321488.1, Cvirg_XP_022323867.1, Cvi…		OedRl_FUN_024226-T1, OedRl_FUN_024231-T1, OedRl_FUN_024233-T1, OedRl_FUN_024237-T1, OedRl_FUN_024238-T1, OedRl_FUN_024240-T1, OedRl_FUN_024242-T1, OedRl_FUN_024244-T1, OedRl_FUN_039176-T1, OedRl_FUN_039177-T1, OedRl_FUN_039178-T1, OedRl_FUN_044284-T1, OedRl_FUN_044291-T1, OedRl_FUN_044292-T1, OedRl_FUN_044293-T1, OedRl_FUN_044294-T1	uncharacterized protein LOC105337878 isoform X1	Ostreidae specific genes that have not shown any lineage-specific expansions
OG0012433	5.45	0	0	0	0	0	0	0	0	0	0	0	0	0	3	8	4						IPR	IPR001073	Domain C1q domain	14	Pfam	PF00386	C1q domain	14	5	0	5.5	0.733333	2.15362		0.727273	5.45455	0	Cgiga_XP_034333219.1, Cgiga_XP_034333860.1, Cgiga_XP_034334540.1	Cvirg_XP_022291269.1, Cvirg_XP_022291576.1, Cvirg_XP_022291586.1, Cvirg_XP_022292090.1, Cvirg_XP_022292399.1, Cvirg_XP_022293693.1, Cvirg_XP_022294894.1, Cvirg_XP_022301245.1		OedRl_FUN_012614-T1, OedRl_FUN_012618-T1, OedRl_FUN_012620-T1, OedRl_FUN_012630-T1	uncharacterized protein LOC117691360	Ostreidae specific genes that have not shown any lineage-specific expansions
OG0000519	5.07	0	0	0	0	0	0	0	0	0	0	0	0	0	31	37	23	91	GO	GO:0008270	zinc ion binding	78	IPR	IPR000315	Domain B-box-type zinc finger	78	Pfam	PF00643	B-box zinc finger	78	30.3333	0	34	4.53333	12.0171		0.676471	5.07353	0	Cgiga_XP_011413917.2, Cgiga_XP_011429764.2, Cgiga_XP_011439546.2, Cgiga_XP_011440097.2, Cgiga_XP_011440098.1, Cgiga_XP_011442633.2, Cgiga_XP_011450922.2, Cgiga_XP_011452025.2, Cgiga_XP_011454001.2, Cgiga_XP_019923303.2, Cgiga_XP_034304614.1, Cgiga_XP_034305293.1, Cgiga_XP_034313510.1, Cgiga_XP_034325613.1, Cgiga_XP_034325615.1, Cgiga_XP_034325617.1, Cgiga_XP_034325696.1, Cgiga_XP_034325697.1, Cgi…	Cvirg_XP_022296854.1, Cvirg_XP_022297240.1, Cvirg_XP_022306688.1, Cvirg_XP_022307245.1, Cvirg_XP_022309784.1, Cvirg_XP_022310023.1, Cvirg_XP_022320064.1, Cvirg_XP_022320235.1, Cvirg_XP_022320416.1, Cvirg_XP_022320431.1, Cvirg_XP_022321032.1, Cvirg_XP_022321033.1, Cvirg_XP_022321336.1, Cvirg_XP_022321337.1, Cvirg_XP_022321637.1, Cvirg_XP_022322653.1, Cvirg_XP_022323128.1, Cvirg_XP_022323129.1, Cvi…		OedRl_FUN_005967-T1, OedRl_FUN_005968-T1, OedRl_FUN_005972-T1, OedRl_FUN_005973-T1, OedRl_FUN_005974-T1, OedRl_FUN_007155-T1, OedRl_FUN_011091-T1, OedRl_FUN_011092-T1, OedRl_FUN_011100-T1, OedRl_FUN_011107-T1, OedRl_FUN_011111-T1, OedRl_FUN_011114-T1, OedRl_FUN_011117-T1, OedRl_FUN_011118-T1, OedRl_FUN_011119-T1, OedRl_FUN_012167-T1, OedRl_FUN_012827-T1, OedRl_FUN_014777-T1, OedRl_FUN_027264-T1, …	E3 ubiquitin-protein ligase TRIM36-like	Ostreidae specific genes that have not shown any lineage-specific expansions
OG0011355	5	0	0	0	0	0	0	0	0	0	0	0	0	0	10	2	4	16	GO	GO:0016020	membrane	1	IPR	IPR001304	Domain C-type lectin-like	15	Pfam	PF00059	Lectin C-type domain	15	5.33333	0	6	0.8	2.5967		0.666667	5	0	Cgiga_XP_011445094.3, Cgiga_XP_011451769.2, Cgiga_XP_034324029.1, Cgiga_XP_034324035.1, Cgiga_XP_034328669.1, Cgiga_XP_034336068.1, Cgiga_XP_034336069.1, Cgiga_XP_034336412.1, Cgiga_XP_034336413.1, Cgiga_XP_034337821.1	Cvirg_XP_022288558.1, Cvirg_XP_022338623.1		OedRl_FUN_004785-T1, OedRl_FUN_004786-T1, OedRl_FUN_004787-T1, OedRl_FUN_004788-T1	mannose-binding protein C-like	Ostreidae specific genes that have not shown any lineage-specific expansions
OG0017275	5	0	0	0	0	0	0	0	0	0	0	0	0	0	1	5	2						IPR	IPR000082	Domain SEA domain	3	Pfam	PF01390	SEA domain	3	2.66667	0	3	0.4	1.29835		0.666667	5	0	Cgiga_XP_034300431.1	Cvirg_XP_022321043.1, Cvirg_XP_022325154.1, Cvirg_XP_022328215.1, Cvirg_XP_022328238.1, Cvirg_XP_022328382.1		OedRl_FUN_042882-T1, OedRl_FUN_045117-T1	uncharacterized protein LOC105336196	Ostreidae specific genes that have not shown any lineage-specific expansions
OG0002468	5	0	0	0	0	0	0	0	0	0	0	0	0	0	8	16	8	32	GO	GO:0005515	protein binding	31	IPR	IPR000157	Domain Toll/interleukin-1 receptor homology (TIR) domain	29	Pfam	PF13855	Leucine rich repeat	23	10.6667	0	12	1.6	4.4849		0.666667	5	0	Cgiga_XP_011414295.2, Cgiga_XP_019921129.2, Cgiga_XP_034334139.1, Cgiga_XP_034334141.1, Cgiga_XP_034334143.1, Cgiga_XP_034334150.1, Cgiga_XP_034334152.1, Cgiga_XP_034334158.1	Cvirg_XP_022290924.1, Cvirg_XP_022291463.1, Cvirg_XP_022291572.1, Cvirg_XP_022292285.1, Cvirg_XP_022292286.1, Cvirg_XP_022292287.1, Cvirg_XP_022292288.1, Cvirg_XP_022292289.1, Cvirg_XP_022293787.1, Cvirg_XP_022293788.1, Cvirg_XP_022293790.1, Cvirg_XP_022294347.1, Cvirg_XP_022294553.1, Cvirg_XP_022294628.1, Cvirg_XP_022294936.1, Cvirg_XP_022294940.1		OedRl_FUN_013977-T1, OedRl_FUN_013979-T1, OedRl_FUN_013980-T1, OedRl_FUN_013981-T1, OedRl_FUN_013982-T1, OedRl_FUN_013990-T1, OedRl_FUN_014026-T1, OedRl_FUN_014036-T1	toll-like receptor 4	Ostreidae specific genes that have not shown any lineage-specific expansions
OG0006450	5	0	0	0	0	0	0	0	0	0	0	0	0	0	4	11	5	20	GO	GO:0005515	protein binding	12	IPR	IPR003961	Domain Fibronectin type III	12	Pfam	PF00041	Fibronectin type III domain	12	6.66667	0	7.5	1	2.952		0.666667	5	0	Cgiga_XP_011438235.2, Cgiga_XP_034306461.1, Cgiga_XP_034311933.1, Cgiga_XP_034316264.1	Cvirg_XP_022315364.1, Cvirg_XP_022315369.1, Cvirg_XP_022315372.1, Cvirg_XP_022316676.1, Cvirg_XP_022316677.1, Cvirg_XP_022318706.1, Cvirg_XP_022318707.1, Cvirg_XP_022330101.1, Cvirg_XP_022331824.1, Cvirg_XP_022332703.1, Cvirg_XP_022332705.1		OedRl_FUN_004635-T1, OedRl_FUN_010829-T1, OedRl_FUN_010831-T1, OedRl_FUN_010833-T1, OedRl_FUN_010837-T1	uncharacterized protein LOC105335825 isoform X1	Ostreidae specific genes that have not shown any lineage-specific expansions
OG0003051	5	0	0	0	0	0	0	0	0	0	0	0	0	0	14	7	7	28	GO	GO:0006470	protein dephosphorylation	11	IPR	IPR000242	Domain PTP type protein phosphatase	11	Pfam	PF00102	Protein-tyrosine phosphatase	11	9.33333	0	10.5	1.4	3.92428		0.666667	5	0	Cgiga_XP_034312892.1, Cgiga_XP_034312895.1, Cgiga_XP_034313962.1, Cgiga_XP_034313969.1, Cgiga_XP_034313974.1, Cgiga_XP_034313976.1, Cgiga_XP_034313980.1, Cgiga_XP_034313981.1, Cgiga_XP_034313988.1, Cgiga_XP_034315166.1, Cgiga_XP_034315168.1, Cgiga_XP_034315172.1, Cgiga_XP_034315173.1, Cgiga_XP_034315178.1	Cvirg_XP_022313361.1, Cvirg_XP_022314410.1, Cvirg_XP_022315862.1, Cvirg_XP_022315863.1, Cvirg_XP_022315865.1, Cvirg_XP_022315868.1, Cvirg_XP_022315869.1		OedRl_FUN_007679-T1, OedRl_FUN_007682-T1, OedRl_FUN_007686-T1, OedRl_FUN_007696-T1, OedRl_FUN_016776-T1, OedRl_FUN_016779-T1, OedRl_FUN_044322-T1	multiple epidermal growth factor-like domains protein 6	Ostreidae specific genes that have not shown any lineage-specific expansions
OG0017230	5	0	0	0	0	0	0	0	0	0	0	0	0	0	4	2	2						IPR	IPR002181	Domain Fibrinogen, alpha/beta/gamma chain, C-terminal globular domain	8	Pfam	PF00147	Fibrinogen beta and gamma chains, C-terminal globular domain	8	2.66667	0	3	0.4	1.12122		0.666667	5	0	Cgiga_XP_034320069.1, Cgiga_XP_034320072.1, Cgiga_XP_034320079.1, Cgiga_XP_034320083.1	Cvirg_XP_022294568.1, Cvirg_XP_022328112.1		OedRl_FUN_038120-T1, OedRl_FUN_038121-T1	angiopoietin-related protein 2-like isoform X1	Ostreidae specific genes that have not shown any lineage-specific expansions
OG0009990	4.62	0	0	0	0	0	0	0	0	0	0	0	0	0	2	11	4	17	GO	GO:0005515	protein binding	16	IPR	IPR001611	Repeat Leucine-rich repeat	16	Pfam	PF13855	Leucine rich repeat	16	5.66667	0	6.5	0.866667	2.85023		0.615385	4.61538	0	Cgiga_XP_019926769.2, Cgiga_XP_034318846.1	Cvirg_XP_022305199.1, Cvirg_XP_022305205.1, Cvirg_XP_022305208.1, Cvirg_XP_022305213.1, Cvirg_XP_022305220.1, Cvirg_XP_022305222.1, Cvirg_XP_022305225.1, Cvirg_XP_022305233.1, Cvirg_XP_022305237.1, Cvirg_XP_022308409.1, Cvirg_XP_022308412.1		OedRl_FUN_038908-T1, OedRl_FUN_040202-T1, OedRl_FUN_040206-T1, OedRl_FUN_040207-T1	toll-like receptor 4	Ostreidae specific genes that have not shown any lineage-specific expansions
OG0013892	4.5	0	0	0	0	0	0	0	0	0	0	0	0	0	5	5	3						IPR	IPR002181	Domain Fibrinogen, alpha/beta/gamma chain, C-terminal globular domain	12	Pfam	PF00147	Fibrinogen beta and gamma chains, C-terminal globular domain	12	4.33333	0	5	0.666667	1.75933		0.6	4.5	0	Cgiga_XP_011452492.2, Cgiga_XP_034308364.1, Cgiga_XP_034308365.1, Cgiga_XP_034308366.1, Cgiga_XP_034308367.1	Cvirg_XP_022299376.1, Cvirg_XP_022299377.1, Cvirg_XP_022299378.1, Cvirg_XP_022299380.1, Cvirg_XP_022302013.1		OedRl_FUN_030666-T1, OedRl_FUN_030671-T1, OedRl_FUN_030674-T1	angiopoietin-4	Ostreidae specific genes that have not shown any lineage-specific expansions
OG0016278	4.29	0	0	0	0	0	0	0	0	0	0	0	0	0	3	4	2						IPR	IPR006674	Domain HD domain	8	Pfam	PF01966	HD domain	8	3	0	3.5	0.466667	1.24595		0.571429	4.28571	0	Cgiga_XP_034317197.1, Cgiga_XP_034334995.1, Cgiga_XP_034335733.1	Cvirg_XP_022343867.1, Cvirg_XP_022343874.1, Cvirg_XP_022343875.1, Cvirg_XP_022343876.1		OedRl_FUN_036251-T1, OedRl_FUN_036253-T1	deoxynucleoside triphosphate triphosphohydrolase SAMHD1-like	Ostreidae specific genes that have not shown any lineage-specific expansions
OG0016306	4.29	0	0	0	0	0	0	0	0	0	0	0	0	0	4	3	2						IPR	IPR022038	Domain Ig-like domain, bacterial type	4	Pfam	PF13750	Bacterial Ig-like domain (group 3)	4	3	0	3.5	0.466667	1.24595		0.571429	4.28571	0	Cgiga_XP_019918182.2, Cgiga_XP_034310336.1, Cgiga_XP_034317206.1, Cgiga_XP_034317223.1	Cvirg_XP_022295374.1, Cvirg_XP_022297471.1, Cvirg_XP_022301288.1		OedRl_FUN_021166-T1, OedRl_FUN_021169-T1	uncharacterized protein LOC105349018	Ostreidae specific genes that have not shown any lineage-specific expansions
OG0012466	3.75	0	0	0	0	0	0	0	0	0	0	0	0	0	4	8	3										Pfam	PF00656	Caspase domain	14	5	0	6	0.8	2.24245		0.5	3.75	0	Cgiga_XP_011443977.2, Cgiga_XP_034309273.1, Cgiga_XP_034309274.1, Cgiga_XP_034331089.1	Cvirg_XP_022294672.1, Cvirg_XP_022294675.1, Cvirg_XP_022294679.1, Cvirg_XP_022294680.1, Cvirg_XP_022337020.1, Cvirg_XP_022337024.1, Cvirg_XP_022337026.1, Cvirg_XP_022337030.1		OedRl_FUN_014252-T1, OedRl_FUN_014253-T1, OedRl_FUN_014254-T1	uncharacterized protein LOC105339898 isoform X1	Ostreidae specific genes that have not shown any lineage-specific expansions
OG0015609	3.75	0	0	0	0	0	0	0	0	0	0	0	0	0	5	3	2						IPR	IPR000082	Domain SEA domain	4	Pfam	PF01390	SEA domain	4	3.33333	0	4	0.533333	1.45733		0.5	3.75	0	Cgiga_XP_034329233.1, Cgiga_XP_034329236.1, Cgiga_XP_034329241.1, Cgiga_XP_034329242.1, Cgiga_XP_034329243.1	Cvirg_XP_022290535.1, Cvirg_XP_022290536.1, Cvirg_XP_022290538.1		OedRl_FUN_036893-T1, OedRl_FUN_036895-T1	serine-rich adhesin for platelets-like isoform X1	Ostreidae specific genes that have not shown any lineage-specific expansions
OG0015702	3.75	0	0	0	0	0	0	0	0	0	0	0	0	0	5	3	2						IPR	IPR001304	Domain C-type lectin-like	2	Pfam	PF00059	Lectin C-type domain	2	3.33333	0	4	0.533333	1.45733		0.5	3.75	0	Cgiga_XP_034309448.1, Cgiga_XP_034309449.1, Cgiga_XP_034309450.1, Cgiga_XP_034310459.1, Cgiga_XP_034310460.1	Cvirg_XP_022308198.1, Cvirg_XP_022310695.1, Cvirg_XP_022338023.1		OedRl_FUN_005425-T1, OedRl_FUN_041363-T1	uncharacterized protein LOC117683742	Ostreidae specific genes that have not shown any lineage-specific expansions
OG0011348	3.46	0	0	0	0	0	0	0	0	0	0	0	0	0	7	6	3	16	GO	GO:0005525	GTP binding	1	IPR	IPR006703	Domain AIG1-type guanine nucleotide-binding (G) domain	1	Pfam	PF04548	AIG1 family	1	5.33333	0	6.5	0.866667	2.29492		0.461538	3.46154	0	Cgiga_XP_034323363.1, Cgiga_XP_034324495.1, Cgiga_XP_034325395.1, Cgiga_XP_034325399.1, Cgiga_XP_034325403.1, Cgiga_XP_034326947.1, Cgiga_XP_034326951.1	Cvirg_XP_022300526.1, Cvirg_XP_022328693.1, Cvirg_XP_022332993.1, Cvirg_XP_022332996.1, Cvirg_XP_022334756.1, Cvirg_XP_022334762.1		OedRl_FUN_028346-T1, OedRl_FUN_028349-T1, OedRl_FUN_028350-T1	uncharacterized protein LOC105322773 isoform X1	Ostreidae specific genes that have not shown any lineage-specific expansions
OG0003250	3.41	0	0	0	0	0	0	0	0	0	0	0	0	0	14	8	5						IPR	IPR001304	Domain C-type lectin-like	13	Pfam	PF00059	Lectin C-type domain	13	9	0	11	1.46667	4.0332		0.454545	3.40909	0	Cgiga_XP_011415016.2, Cgiga_XP_011415017.2, Cgiga_XP_011434541.2, Cgiga_XP_011434543.2, Cgiga_XP_019924464.2, Cgiga_XP_019924468.2, Cgiga_XP_034315120.1, Cgiga_XP_034315144.1, Cgiga_XP_034315145.1, Cgiga_XP_034319353.1, Cgiga_XP_034319372.1, Cgiga_XP_034319373.1, Cgiga_XP_034320307.1, Cgiga_XP_034320564.1	Cvirg_XP_022310978.1, Cvirg_XP_022311321.1, Cvirg_XP_022311361.1, Cvirg_XP_022311379.1, Cvirg_XP_022311390.1, Cvirg_XP_022311430.1, Cvirg_XP_022312457.1, Cvirg_XP_022312557.1		OedRl_FUN_039141-T1, OedRl_FUN_039416-T1, OedRl_FUN_039417-T1, OedRl_FUN_039420-T1, OedRl_FUN_039448-T1	uncharacterized protein LOC105319257	Ostreidae specific genes that have not shown any lineage-specific expansions
OG0003254	3.41	0	0	0	0	0	0	0	0	0	0	0	0	0	11	11	5	27	GO	GO:0008191	metalloendopeptidase inhibitor activity	16	IPR	IPR001820	Family Protease inhibitor I35 (TIMP)	16	Pfam	PF00965	Tissue inhibitor of metalloproteinase	16	9	0	11	1.46667	3.87052		0.454545	3.40909	0	Cgiga_XP_011431031.2, Cgiga_XP_011431034.2, Cgiga_XP_011448083.2, Cgiga_XP_034309598.1, Cgiga_XP_034309599.1, Cgiga_XP_034309604.1, Cgiga_XP_034309830.1, Cgiga_XP_034309831.1, Cgiga_XP_034310386.1, Cgiga_XP_034334989.1, Cgiga_XP_034334994.1	Cvirg_XP_022303188.1, Cvirg_XP_022304161.1, Cvirg_XP_022304162.1, Cvirg_XP_022304437.1, Cvirg_XP_022304438.1, Cvirg_XP_022309575.1, Cvirg_XP_022309951.1, Cvirg_XP_022310085.1, Cvirg_XP_022310086.1, Cvirg_XP_022310087.1, Cvirg_XP_022310463.1		OedRl_FUN_009769-T1, OedRl_FUN_009770-T1, OedRl_FUN_042145-T1, OedRl_FUN_042146-T1, OedRl_FUN_042148-T1	uncharacterized protein LOC105330815	Ostreidae specific genes that have not shown any lineage-specific expansions
OG0014965	3.33	0	0	0	0	0	0	0	0	0	0	0	0	0	6	3	2										Pfam	PF13927	Immunoglobulin domain	3	3.66667	0	4.5	0.6	1.68184		0.444444	3.33333	0	Cgiga_XP_019924700.2, Cgiga_XP_034315673.1, Cgiga_XP_034320906.1, Cgiga_XP_034320909.1, Cgiga_XP_034320910.1, Cgiga_XP_034320926.1	Cvirg_XP_022311694.1, Cvirg_XP_022311696.1, Cvirg_XP_022312574.1		OedRl_FUN_039421-T1, OedRl_FUN_039424-T1	uncharacterized protein LOC105332834	Ostreidae specific genes that have not shown any lineage-specific expansions
OG0014939	3.33	0	0	0	0	0	0	0	0	0	0	0	0	0	3	6	2	11	GO	GO:0005576	extracellular region	11	IPR	IPR008197	Domain WAP-type 'four-disulfide core' domain	11	Pfam	PF00095	WAP-type (Whey Acidic Protein) 'four-disulfide core'	11	3.66667	0	4.5	0.6	1.68184		0.444444	3.33333	0	Cgiga_XP_011425239.2, Cgiga_XP_034305341.1, Cgiga_XP_034305620.1	Cvirg_XP_022295889.1, Cvirg_XP_022295890.1, Cvirg_XP_022298423.1, Cvirg_XP_022298430.1, Cvirg_XP_022302346.1, Cvirg_XP_022302897.1		OedRl_FUN_031841-T1, OedRl_FUN_031843-T1	pupal cuticle protein 36	Ostreidae specific genes that have not shown any lineage-specific expansions
OG0001736	3.18	0	0	0	0	0	0	0	0	0	0	0	0	0	7	26	7	40	GO	GO:0005515	protein binding	4	IPR	IPR032171	Domain C-terminal of Roc (COR) domain	37	Pfam	PF16095	C-terminal of Roc, COR, domain	37	13.3333	0	16.5	2.2	6.82642		0.424242	3.18182	0	Cgiga_XP_034311359.1, Cgiga_XP_034313086.1, Cgiga_XP_034313092.1, Cgiga_XP_034313096.1, Cgiga_XP_034313100.1, Cgiga_XP_034313108.1, Cgiga_XP_034313677.1	Cvirg_XP_022287912.1, Cvirg_XP_022289294.1, Cvirg_XP_022291294.1, Cvirg_XP_022291997.1, Cvirg_XP_022293274.1, Cvirg_XP_022303247.1, Cvirg_XP_022303465.1, Cvirg_XP_022304310.1, Cvirg_XP_022305107.1, Cvirg_XP_022305919.1, Cvirg_XP_022305932.1, Cvirg_XP_022305938.1, Cvirg_XP_022305941.1, Cvirg_XP_022305963.1, Cvirg_XP_022305972.1, Cvirg_XP_022305987.1, Cvirg_XP_022305990.1, Cvirg_XP_022306017.1, Cvi…		OedRl_FUN_005772-T1, OedRl_FUN_009888-T1, OedRl_FUN_010960-T1, OedRl_FUN_032449-T1, OedRl_FUN_032450-T1, OedRl_FUN_032459-T1, OedRl_FUN_032598-T1	uncharacterized protein LOC117684219	Ostreidae specific genes that have not shown any lineage-specific expansions
OG0014414	3	0	0	0	0	0	0	0	0	0	0	0	0	0	7	3	2						IPR	IPR013151	Domain Immunoglobulin	1	Pfam	PF00047	Immunoglobulin domain	1	4	0	5	0.666667	1.91485		0.4	3	0	Cgiga_XP_034303336.1, Cgiga_XP_034303598.1, Cgiga_XP_034303604.1, Cgiga_XP_034303744.1, Cgiga_XP_034303748.1, Cgiga_XP_034303749.1, Cgiga_XP_034316837.1	Cvirg_XP_022319971.1, Cvirg_XP_022322941.1, Cvirg_XP_022328033.1		OedRl_FUN_018803-T1, OedRl_FUN_045127-T1	uncharacterized protein LOC117681726	Ostreidae specific genes that have not shown any lineage-specific expansions
OG0007447	2.81	0	0	0	0	0	0	0	0	0	0	0	0	0	3	13	3						IPR	IPR001370	Repeat BIR repeat	1	Pfam	PF00653	Inhibitor of Apoptosis domain	1	6.33333	0	8	1.06667	3.39046		0.375	2.8125	0	Cgiga_XP_034317476.1, Cgiga_XP_034331126.1, Cgiga_XP_034331132.1	Cvirg_XP_022291372.1, Cvirg_XP_022291646.1, Cvirg_XP_022291649.1, Cvirg_XP_022291657.1, Cvirg_XP_022292791.1, Cvirg_XP_022293941.1, Cvirg_XP_022293942.1, Cvirg_XP_022294280.1, Cvirg_XP_022295377.1, Cvirg_XP_022321449.1, Cvirg_XP_022338847.1, Cvirg_XP_022341301.1, Cvirg_XP_022344361.1		OedRl_FUN_012208-T1, OedRl_FUN_025349-T1, OedRl_FUN_038185-T1	uncharacterized protein LOC105347248 isoform X1	Ostreidae specific genes that have not shown any lineage-specific expansions
OG0013818	2.73	0	0	0	0	0	0	0	0	0	0	0	0	0	6	5	2						IPR	IPR020683	Domain Ankyrin repeat-containing domain	10	Pfam	PF12796	Ankyrin repeats (3 copies)	10	4.33333	0	5.5	0.733333	1.94447		0.363636	2.72727	0	Cgiga_XP_034305663.1, Cgiga_XP_034306250.1, Cgiga_XP_034315551.1, Cgiga_XP_034315572.1, Cgiga_XP_034317065.1, Cgiga_XP_034317066.1	Cvirg_XP_022297395.1, Cvirg_XP_022297442.1, Cvirg_XP_022300149.1, Cvirg_XP_022301193.1, Cvirg_XP_022302832.1		OedRl_FUN_033520-T1, OedRl_FUN_033563-T1	uncharacterized protein LOC117682390	Ostreidae specific genes that have not shown any lineage-specific expansions
OG0013834	2.73	0	0	0	0	0	0	0	0	0	0	0	0	0	4	7	2	13	GO	GO:0003924	GTPase activity	13	IPR	IPR005225	Domain Small GTP-binding protein domain	13	Pfam	PF00071	Ras family	13	4.33333	0	5.5	0.733333	2.0166		0.363636	2.72727	0	Cgiga_XP_011431672.2, Cgiga_XP_034312914.1, Cgiga_XP_034312915.1, Cgiga_XP_034312916.1	Cvirg_XP_022313237.1, Cvirg_XP_022313238.1, Cvirg_XP_022313251.1, Cvirg_XP_022313975.1, Cvirg_XP_022314075.1, Cvirg_XP_022314256.1, Cvirg_XP_022316751.1		OedRl_FUN_008397-T1, OedRl_FUN_008398-T1	ras-related protein Rap1	Ostreidae specific genes that have not shown any lineage-specific expansions
OG0003485	2.73	0	0	0	0	0	0	0	0	0	0	0	0	0	2	20	4						IPR	IPR020683	Domain Ankyrin repeat-containing domain	25	Pfam	PF12796	Ankyrin repeats (3 copies)	25	8.66667	0	11	1.46667	5.1529		0.363636	2.72727	0	Cgiga_XP_034305661.1, Cgiga_XP_034307701.1	Cvirg_XP_022296874.1, Cvirg_XP_022297017.1, Cvirg_XP_022297481.1, Cvirg_XP_022297565.1, Cvirg_XP_022298276.1, Cvirg_XP_022298277.1, Cvirg_XP_022298279.1, Cvirg_XP_022299518.1, Cvirg_XP_022299684.1, Cvirg_XP_022299943.1, Cvirg_XP_022300025.1, Cvirg_XP_022300197.1, Cvirg_XP_022300198.1, Cvirg_XP_022300669.1, Cvirg_XP_022301200.1, Cvirg_XP_022301466.1, Cvirg_XP_022301467.1, Cvirg_XP_022301556.1, Cvi…		OedRl_FUN_033213-T1, OedRl_FUN_033216-T1, OedRl_FUN_033219-T1, OedRl_FUN_033242-T1	uncharacterized protein LOC117682389	Ostreidae specific genes that have not shown any lineage-specific expansions
OG0013850	2.73	0	0	0	0	0	0	0	0	0	0	0	0	0	9	2	2	13	GO	GO:0008270	zinc ion binding	13	IPR	IPR000315	Domain B-box-type zinc finger	13	Pfam	PF00643	B-box zinc finger	13	4.33333	0	5.5	0.733333	2.34419		0.363636	2.72727	0	Cgiga_XP_011437678.2, Cgiga_XP_011437683.2, Cgiga_XP_011438896.2, Cgiga_XP_011447883.2, Cgiga_XP_034316706.1, Cgiga_XP_034323011.1, Cgiga_XP_034323012.1, Cgiga_XP_034323015.1, Cgiga_XP_034334833.1	Cvirg_XP_022304360.1, Cvirg_XP_022334654.1		OedRl_FUN_029774-T1, OedRl_FUN_029775-T1	tripartite motif-containing protein 45	Ostreidae specific genes that have not shown any lineage-specific expansions
OG0000823	2.63	0	0	0	0	0	0	0	0	0	0	0	0	0	38	19	10	67	GO	GO:0005515	protein binding	2	IPR	IPR002110	Repeat Ankyrin repeat	2	Pfam	PF00023	Ankyrin repeat	2	22.3333	0	28.5	3.8	10.6516		0.350877	2.63158	0	Cgiga_XP_019926197.2, Cgiga_XP_034315327.1, Cgiga_XP_034315329.1, Cgiga_XP_034316080.1, Cgiga_XP_034316084.1, Cgiga_XP_034317319.1, Cgiga_XP_034317320.1, Cgiga_XP_034318643.1, Cgiga_XP_034318648.1, Cgiga_XP_034318945.1, Cgiga_XP_034319207.1, Cgiga_XP_034321025.1, Cgiga_XP_034321954.1, Cgiga_XP_034322217.1, Cgiga_XP_034322259.1, Cgiga_XP_034322577.1, Cgiga_XP_034327359.1, Cgiga_XP_034327360.1, Cgi…	Cvirg_XP_022290835.1, Cvirg_XP_022291676.1, Cvirg_XP_022291679.1, Cvirg_XP_022291733.1, Cvirg_XP_022291945.1, Cvirg_XP_022291946.1, Cvirg_XP_022292781.1, Cvirg_XP_022292883.1, Cvirg_XP_022293258.1, Cvirg_XP_022293444.1, Cvirg_XP_022293445.1, Cvirg_XP_022293621.1, Cvirg_XP_022294134.1, Cvirg_XP_022294451.1, Cvirg_XP_022294523.1, Cvirg_XP_022294529.1, Cvirg_XP_022295164.1, Cvirg_XP_022295613.1, Cvi…		OedRl_FUN_011878-T1, OedRl_FUN_013159-T1, OedRl_FUN_014474-T1, OedRl_FUN_014477-T1, OedRl_FUN_014478-T1, OedRl_FUN_014479-T1, OedRl_FUN_014482-T1, OedRl_FUN_014483-T1, OedRl_FUN_014486-T1, OedRl_FUN_014488-T1	uncharacterized protein LOC105336533 isoform X1	Ostreidae specific genes that have not shown any lineage-specific expansions
OG0000150	2.53	0	0	0	0	0	0	0	0	0	0	0	0	0	62	92	26	180	GO	GO:0008270	zinc ion binding	146	IPR	IPR000315	Domain B-box-type zinc finger	146	Pfam	PF00643	B-box zinc finger	146	60	0	77	10.2667	27.6805		0.337662	2.53247	0	Cgiga_XP_011413828.2, Cgiga_XP_011433467.2, Cgiga_XP_011441552.2, Cgiga_XP_011448613.2, Cgiga_XP_011453017.2, Cgiga_XP_011454441.2, Cgiga_XP_019920550.2, Cgiga_XP_019929092.2, Cgiga_XP_019930320.2, Cgiga_XP_034304763.1, Cgiga_XP_034304766.1, Cgiga_XP_034304958.1, Cgiga_XP_034305322.1, Cgiga_XP_034311869.1, Cgiga_XP_034313270.1, Cgiga_XP_034315003.1, Cgiga_XP_034315004.1, Cgiga_XP_034315887.1, Cgi…	Cvirg_XP_022292803.1, Cvirg_XP_022294663.1, Cvirg_XP_022296518.1, Cvirg_XP_022298083.1, Cvirg_XP_022303265.1, Cvirg_XP_022303268.1, Cvirg_XP_022303909.1, Cvirg_XP_022303910.1, Cvirg_XP_022303929.1, Cvirg_XP_022303960.1, Cvirg_XP_022304123.1, Cvirg_XP_022304124.1, Cvirg_XP_022304125.1, Cvirg_XP_022304370.1, Cvirg_XP_022304380.1, Cvirg_XP_022304383.1, Cvirg_XP_022304480.1, Cvirg_XP_022304487.1, Cvi…		OedRl_FUN_011123-T1, OedRl_FUN_019048-T1, OedRl_FUN_045277-T1, OedRl_FUN_045305-T1, OedRl_FUN_045312-T1, OedRl_FUN_045316-T1, OedRl_FUN_045379-T1, OedRl_FUN_045386-T1, OedRl_FUN_045403-T1, OedRl_FUN_045415-T1, OedRl_FUN_045470-T1, OedRl_FUN_045489-T1, OedRl_FUN_045564-T1, OedRl_FUN_045567-T1, OedRl_FUN_045586-T1, OedRl_FUN_045607-T1, OedRl_FUN_045613-T1, OedRl_FUN_045619-T1, OedRl_FUN_045623-T1, …	uncharacterized protein LOC105318414	Ostreidae specific genes that have not shown any lineage-specific expansions
OG0013326	8.33	0	1	0	0	0	1	2	0	1	1	0	2	1	0	0	5	14	GO	GO:0007160	cell-matrix adhesion	5	IPR	IPR003886	Domain NIDO domain	5	Pfam	PF06119	Nidogen-like	5	1.66667	0.692308	0	0.6	0.736788	2.40741		8.33333	7.22222				OedRl_FUN_007730-T1, OedRl_FUN_007731-T1, OedRl_FUN_007732-T1, OedRl_FUN_007733-T1, OedRl_FUN_023541-T1		Lineage-specific loss in Crassostrea ancestor, with subsequent lineage-specific expansion in Ostrea
OG0006479	8.08	0	1	2	0	0	0	2	2	2	1	1	2	0	0	0	7	20	GO	GO:0003676	nucleic acid binding	2	IPR	IPR018379	Domain BEN domain	13	Pfam	PF10523	BEN domain	13	2.33333	1	0	0.866667	0.915475	2.33333		8.07692	7			Pmaxi_XP_033740904.1	OedRl_FUN_000025-T1, OedRl_FUN_000129-T1, OedRl_FUN_005157-T1, OedRl_FUN_014492-T1, OedRl_FUN_017969-T1, OedRl_FUN_026951-T1, OedRl_FUN_028244-T1	uncharacterized protein LOC117327814	Lineage-specific loss in Crassostrea ancestor, with subsequent lineage-specific expansion in Ostrea
OG0010443	6.82	1	1	1	0	1	0	1	1	1	2	0	0	2	0	0	5	16	GO	GO:0042981	regulation of apoptotic process	14	IPR	IPR001875	Domain Death effector domain	14	Pfam	PF01335	Death effector domain	14	1.66667	0.846154	0	0.733333	0.703732	1.9697		6.81818	5.90909				OedRl_FUN_009295-T1, OedRl_FUN_022024-T1, OedRl_FUN_022025-T1, OedRl_FUN_022066-T1, OedRl_FUN_022067-T1		Lineage-specific loss in Crassostrea ancestor, with subsequent lineage-specific expansion in Ostrea
OG0001883	6.35	3	0	1	1	0	1	4	10	1	1	0	4	0	0	0	11	37	GO	GO:0016788	hydrolase activity, acting on ester bonds	3	IPR	IPR013830	Domain SGNH hydrolase-type esterase domain	6	Pfam	PF13472	GDSL-like Lipase/Acylhydrolase family	6	3.66667	2	0	1.73333	2.68506	1.83333		6.34615	5.5				OedRl_FUN_001724-T1, OedRl_FUN_004048-T1, OedRl_FUN_011933-T1, OedRl_FUN_013157-T1, OedRl_FUN_014247-T1, OedRl_FUN_016296-T1, OedRl_FUN_024917-T1, OedRl_FUN_027275-T1, OedRl_FUN_036076-T1, OedRl_FUN_040039-T1, OedRl_FUN_043955-T1		Lineage-specific loss in Crassostrea ancestor, with subsequent lineage-specific expansion in Ostrea
OG0013093	6	2	0	1	0	0	0	3	0	1	1	0	1	1	0	0	4	14	GO	GO:0005515	protein binding	1	IPR	IPR020683	Domain Ankyrin repeat-containing domain	9	Pfam	PF12796	Ankyrin repeats (3 copies)	9	1.33333	0.769231	0	0.666667	0.899735	1.73333		6	5.2				OedRl_FUN_031058-T1, OedRl_FUN_031059-T1, OedRl_FUN_031061-T1, OedRl_FUN_043760-T1		Lineage-specific loss in Crassostrea ancestor, with subsequent lineage-specific expansion in Ostrea
OG0014249	5	1	2	0	0	1	0	0	0	1	2	1	0	1	0	0	3	12	GO	GO:0042981	regulation of apoptotic process	11	IPR	IPR001315	Domain CARD domain	11	Pfam	PF00619	Caspase recruitment domain	11	1	0.692308	0	0.6	0.736788	1.44444		5	4.33333			Pmaxi_XP_033755789.1	OedRl_FUN_003828-T1, OedRl_FUN_037807-T1, OedRl_FUN_044430-T1	uncharacterized protein LOC117338541	Lineage-specific loss in Crassostrea ancestor, with subsequent lineage-specific expansion in Ostrea
OG0002072	4.44	3	1	0	2	1	1	4	8	1	1	2	3	0	0	0	8						IPR	IPR002018	Domain Carboxylesterase, type B	33	Pfam	PF00135	Carboxylesterase family	33	2.66667	2.07692	0	1.8	2.11119	1.28395		4.44444	3.85185			Pmaxi_XP_033759658.1, Pmaxi_XP_033760163.1	OedRl_FUN_022655-T1, OedRl_FUN_022656-T1, OedRl_FUN_022657-T1, OedRl_FUN_022659-T1, OedRl_FUN_036123-T1, OedRl_FUN_036128-T1, OedRl_FUN_036129-T1, OedRl_FUN_036132-T1	extensin-like	Lineage-specific loss in Crassostrea ancestor, with subsequent lineage-specific expansion in Ostrea
OG0016574	4.29	0	0	1	0	0	1	1	1	1	1	0	1	0	0	0	2						IPR	IPR003034	Domain SAP domain	6	Pfam	PF02037	SAP domain	6	0.666667	0.538462	0	0.466667	0.516398	1.2381		4.28571	3.71429				OedRl_FUN_003178-T1, OedRl_FUN_031117-T1		Lineage-specific loss in Crassostrea ancestor, with subsequent lineage-specific expansion in Ostrea
OG0015775	3.75	0	1	1	0	0	1	1	0	1	1	1	1	0	0	0	2										Pfam	PF15365	Proline-rich nuclear receptor coactivator motif	8	0.666667	0.615385	0	0.533333	0.516398	1.08333		3.75	3.25			Pmaxi_XP_033756269.1	OedRl_FUN_034091-T1, OedRl_FUN_034114-T1	proline-rich nuclear receptor coactivator 2-like	Lineage-specific loss in Crassostrea ancestor, with subsequent lineage-specific expansion in Ostrea
OG0015353	3.75	1	0	1	0	1	1	1	0	1	1	1	0	0	0	0	2	10	GO	GO:0005515	protein binding	7	IPR	IPR001478	Domain PDZ domain	7	Pfam	PF00595	PDZ domain	7	0.666667	0.615385	0	0.533333	0.516398	1.08333		3.75	3.25			Pmaxi_XP_033742984.1	OedRl_FUN_018187-T1, OedRl_FUN_018188-T1	protein Shroom4-like	Lineage-specific loss in Crassostrea ancestor, with subsequent lineage-specific expansion in Ostrea
OG0005716	3.53	0	3	2	1	3	0	2	0	1	0	2	1	2	0	0	4	21	GO	GO:0006030	N/A	21	IPR	IPR002557	Domain Chitin binding domain	21	Pfam	PF01607	Chitin binding Peritrophin-A domain	21	1.33333	1.30769	0	1.13333	1.12546	1.01961		3.52941	3.05882			Pmaxi_XP_033744605.1, Pmaxi_XP_033758978.1	OedRl_FUN_006046-T1, OedRl_FUN_006200-T1, OedRl_FUN_006391-T1, OedRl_FUN_006544-T1	chondroitin proteoglycan 1-like	Lineage-specific loss in Crassostrea ancestor, with subsequent lineage-specific expansion in Ostrea
OG0002375	3.46	4	0	0	0	12	0	1	4	1	1	0	0	3	0	0	6	32	GO	GO:0016788	hydrolase activity, acting on ester bonds	17	IPR	IPR001130	Family TatD family	17	Pfam	PF01026	TatD related DNase	17	2	2	0	1.73333	3.19523	1		3.46154	3				OedRl_FUN_005957-T1, OedRl_FUN_008196-T1, OedRl_FUN_023688-T1, OedRl_FUN_033144-T1, OedRl_FUN_036535-T1, OedRl_FUN_043940-T1		Lineage-specific loss in Crassostrea ancestor, with subsequent lineage-specific expansion in Ostrea
OG0003063	3.26	0	0	1	0	7	0	2	3	1	0	4	2	3	0	0	5	28	GO	GO:0008270	zinc ion binding	4	IPR	IPR001878	Domain Zinc finger, CCHC-type	4	Pfam	PF00098	Zinc knuckle	4	1.66667	1.76923	0	1.53333	2.03072	0.942029		3.26087	2.82609			Pmaxi_XP_033726742.1, Pmaxi_XP_033727551.1, Pmaxi_XP_033727573.1, Pmaxi_XP_033727617.1	OedRl_FUN_031777-T1, OedRl_FUN_031778-T1, OedRl_FUN_031779-T1, OedRl_FUN_033907-T1, OedRl_FUN_033908-T1	uncharacterized protein LOC117316311	Lineage-specific loss in Crassostrea ancestor, with subsequent lineage-specific expansion in Ostrea
OG0001202	3.21	11	0	0	3	2	0	0	4	8	3	4	4	3	0	0	9	51	GO	GO:0005525	GTP binding	21	IPR	IPR006571	Domain TLDc domain	20	Pfam	PF07534	TLD	20	3	3.23077	0	2.8	3.23375	0.928571		3.21429	2.78571			Pmaxi_XP_033733490.1, Pmaxi_XP_033734785.1, Pmaxi_XP_033734793.1, Pmaxi_XP_033736421.1	OedRl_FUN_014009-T1, OedRl_FUN_014020-T1, OedRl_FUN_014024-T1, OedRl_FUN_014045-T1, OedRl_FUN_014053-T1, OedRl_FUN_028445-T1, OedRl_FUN_028446-T1, OedRl_FUN_028450-T1, OedRl_FUN_038528-T1	interferon-induced protein 44-like	Lineage-specific loss in Crassostrea ancestor, with subsequent lineage-specific expansion in Ostrea
OG0004569	4.17	0	2	1	0	0	1	6	1	0	0	2	1	0	3	1	5										Pfam	PF13837	Myb/SANT-like DNA-binding domain	15	3	1.07692	2	1.2	1.61245	2.78571	2.5	4.16667	4.64286	Cgiga_XP_034302388.1, Cgiga_XP_034331522.1, Cgiga_XP_034334633.1	Cvirg_XP_022315414.1	Pmaxi_XP_033729771.1, Pmaxi_XP_033729792.1	OedRl_FUN_001561-T1, OedRl_FUN_008022-T1, OedRl_FUN_026411-T1, OedRl_FUN_033890-T1, OedRl_FUN_044637-T1	uncharacterized protein LOC105346810
OG0001050	4.09	2	1	3	2	2	4	1	1	2	1	6	7	3	5	4	12	56	GO	GO:0005319	lipid transporter activity	11	IPR	IPR001747	Domain Lipid transport protein, N-terminal	11	Pfam	PF17963	Bacterial Ig domain	17	7	2.69231	4.5	2.93333	1.90738	2.6	2.66667	4.09091	4.45714	Cgiga_XP_011440123.2, Cgiga_XP_034326602.1, Cgiga_XP_034326604.1, Cgiga_XP_034335827.1, Cgiga_XP_034335828.1	Cvirg_XP_022330045.1, Cvirg_XP_022330309.1, Cvirg_XP_022345801.1, Cvirg_XP_022345803.1	Pmaxi_XP_033730052.1, Pmaxi_XP_033731539.1, Pmaxi_XP_033731540.1, Pmaxi_XP_033731541.1, Pmaxi_XP_033747032.1, Pmaxi_XP_033747116.1	OedRl_FUN_001233-T1, OedRl_FUN_001234-T1, OedRl_FUN_001328-T1, OedRl_FUN_002320-T1, OedRl_FUN_002321-T1, OedRl_FUN_027311-T1, OedRl_FUN_027313-T1, OedRl_FUN_027314-T1, OedRl_FUN_029623-T1, OedRl_FUN_029625-T1, OedRl_FUN_029626-T1, OedRl_FUN_043507-T1	uncharacterized protein LOC105337189 isoform X1
OG0006756	4	1	1	1	1	1	0	0	1	1	2	1	1	1	1	2	4						IPR	IPR003511	Domain HORMA domain	14	Pfam	PF02301	HORMA domain	14	2.33333	0.923077	1.5	1	0.534522	2.52778	2.66667	4	4.33333	Cgiga_XP_011441363.2	Cvirg_XP_022331288.1, Cvirg_XP_022334272.1	Pmaxi_XP_033751902.1	OedRl_FUN_021614-T1, OedRl_FUN_021615-T1, OedRl_FUN_023982-T1, OedRl_FUN_023983-T1	HORMA domain-containing protein 1
OG0015595	3.75	0	1	0	2	0	0	0	0	0	0	1	1	1	1	1	2	10	GO	GO:0022857	transmembrane transporter activity	10	IPR	IPR002293	Family Amino acid/polyamine transporter I	10	Pfam	PF13520	Amino acid permease	10	1.33333	0.461538	1	0.533333	0.63994	2.88889	2	3.75	4.33333	Cgiga_XP_011418563.1	Cvirg_XP_022340711.1	Pmaxi_XP_033754694.1	OedRl_FUN_003717-T1, OedRl_FUN_003897-T1	b(0,+)-type amino acid transporter 1-like
OG0001087	3.75	1	4	0	0	1	4	5	5	9	5	0	2	0	2	6	11	55	GO	GO:0016779	nucleotidyltransferase activity	34	IPR	IPR018952	Domain 2'-5'-oligoadenylate synthetase 1, domain 2/C-terminal	48	Pfam	PF10421	2'-5'-oligoadenylate synthetase 1, domain 2, C-terminus	48	6.33333	2.76923	4	2.93333	2.73774	2.28704	2.75	3.75	3.97222	Cgiga_XP_019918005.2, Cgiga_XP_034331751.1	Cvirg_XP_022293871.1, Cvirg_XP_022293872.1, Cvirg_XP_022293875.1, Cvirg_XP_022293876.1, Cvirg_XP_022293877.1, Cvirg_XP_022293879.1		OedRl_FUN_014986-T1, OedRl_FUN_014987-T1, OedRl_FUN_015014-T1, OedRl_FUN_015015-T1, OedRl_FUN_015016-T1, OedRl_FUN_015017-T1, OedRl_FUN_015018-T1, OedRl_FUN_015019-T1, OedRl_FUN_015020-T1, OedRl_FUN_015021-T1, OedRl_FUN_015022-T1	2'-5'-oligoadenylate synthase 3-like isoform X1
OG0006090	3.75	1	1	1	2	0	0	0	1	0	0	2	2	2	3	1	4	20	GO	GO:0006468	protein phosphorylation	12	IPR	IPR001828	Domain Receptor, ligand binding region	18	Pfam	PF01094	Receptor family ligand binding region	18	2.66667	0.923077	2	1.06667	0.96115	2.88889	2	3.75	4.33333	Cgiga_XP_034317833.1, Cgiga_XP_034337769.1, Cgiga_XP_034339147.1	Cvirg_XP_022336489.1	Pmaxi_XP_033754954.1, Pmaxi_XP_033755681.1	OedRl_FUN_002112-T1, OedRl_FUN_002113-T1, OedRl_FUN_031577-T1, OedRl_FUN_031578-T1	atrial natriuretic peptide receptor 1-like
OG0015475	3.75	1	0	0	0	1	0	1	0	0	0	1	1	1	1	1	2	10	GO	GO:0005680	anaphase-promoting complex	10	IPR	IPR008401	Family Apc13	10	Pfam	PF05839	Apc13p protein	10	1.33333	0.461538	1	0.533333	0.516398	2.88889	2	3.75	4.33333	Cgiga_XP_019923490.2	Cvirg_XP_022319986.1	Pmaxi_XP_033759202.1	OedRl_FUN_020442-T1, OedRl_FUN_043047-T1	anaphase-promoting complex subunit 13-like
OG0006358	3.75	1	1	1	1	1	1	1	1	1	1	1	1	1	1	2	4	20	GO	GO:0003779	actin binding	10	IPR	IPR003124	Domain WH2 domain	10	Pfam	PF02205	WH2 motif	10	2.33333	1	1.5	1.06667	0.258199	2.33333	2.66667	3.75	4	Cgiga_XP_034306407.1	Cvirg_XP_022299812.1, Cvirg_XP_022302805.1	Pmaxi_XP_033744429.1	OedRl_FUN_032515-T1, OedRl_FUN_032516-T1, OedRl_FUN_044366-T1, OedRl_FUN_044367-T1	slowpoke-binding protein isoform X1
OG0001466	3.75	2	1	1	1	0	0	2	4	1	1	13	0	3	4	3	9	45	GO	GO:0005509	calcium ion binding	1	IPR	IPR002048	Domain EF-hand domain	1	Pfam	PF13837	Myb/SANT-like DNA-binding domain	32	5.33333	2.23077	3.5	2.4	3.2249	2.3908	2.57143	3.75	4.03448	Cgiga_XP_034307600.1, Cgiga_XP_034323474.1, Cgiga_XP_034326051.1, Cgiga_XP_034329697.1	Cvirg_XP_022292406.1, Cvirg_XP_022331958.1, Cvirg_XP_022345534.1	Pmaxi_XP_033729659.1, Pmaxi_XP_033730554.1, Pmaxi_XP_033731227.1, Pmaxi_XP_033731236.1, Pmaxi_XP_033740287.1, Pmaxi_XP_033746864.1, Pmaxi_XP_033756223.1, Pmaxi_XP_033758013.1, Pmaxi_XP_033758049.1, Pmaxi_XP_033758128.1, Pmaxi_XP_033758990.1, Pmaxi_XP_033758997.1, Pmaxi_XP_033759266.1	OedRl_FUN_000817-T1, OedRl_FUN_015314-T1, OedRl_FUN_015787-T1, OedRl_FUN_015873-T1, OedRl_FUN_038626-T1, OedRl_FUN_038805-T1, OedRl_FUN_044583-T1, OedRl_FUN_045510-T1, OedRl_FUN_045510-T2	uncharacterized protein LOC105327532 isoform X1
OG0005546	3.53	1	1	2	1	1	1	1	1	1	1	1	1	1	1	2	4	21	GO	GO:0004930	G protein-coupled receptor activity	21	IPR	IPR000276	Family G protein-coupled receptor, rhodopsin-like	21	Pfam	PF00001	7 transmembrane receptor (rhodopsin family)	21	2.33333	1.07692	1.5	1.13333	0.351866	2.16667	2.66667	3.52941	3.71429	Cgiga_XP_011429223.2	Cvirg_XP_022307588.1, Cvirg_XP_022318229.1	Pmaxi_XP_033728102.1	OedRl_FUN_010441-T1, OedRl_FUN_028163-T1, OedRl_FUN_028164-T1, OedRl_FUN_038413-T1	FMRFamide receptor
OG0005635	3.53	1	1	1	1	1	1	1	1	1	1	1	1	1	2	2	4	21	GO	GO:0005759	mitochondrial matrix	21	IPR	IPR003428	Family Mitochondrial glycoprotein	21	Pfam	PF02330	Mitochondrial glycoprotein	21	2.66667	1	2	1.13333	0.351866	2.66667	2	3.52941	4	Cgiga_XP_011453003.2, Cgiga_XP_034302041.1	Cvirg_XP_022300622.1, Cvirg_XP_022315730.1	Pmaxi_XP_033748182.1	OedRl_FUN_003507-T1, OedRl_FUN_003752-T1, OedRl_FUN_016354-T1, OedRl_FUN_024385-T1	complement component 1 Q subcomponent-binding protein, mitochondrial
OG0011374	3.46	0	1	0	1	0	0	2	1	1	2	1	1	0	1	2	3	16	GO	GO:0046983	protein dimerization activity	15	IPR	IPR011598	Domain Myc-type, basic helix-loop-helix (bHLH) domain	15	Pfam	PF00010	Helix-loop-helix DNA-binding domain	15	2	0.769231	1.5	0.866667	0.743223	2.6	2	3.46154	3.9	Cgiga_XP_034302046.1	Cvirg_XP_022321296.1, Cvirg_XP_022321360.1	Pmaxi_XP_033742790.1	OedRl_FUN_003502-T1, OedRl_FUN_003747-T1, OedRl_FUN_016350-T1	hypoxia-inducible factor 1-alpha
OG0011394	3.46	0	1	1	1	0	1	1	0	1	1	1	1	1	1	2	3	16	GO	GO:0008312	7S RNA binding	16	IPR	IPR002778	Family Signal recognition particle, SRP19 subunit	16	Pfam	PF01922	SRP19 protein	16	2	0.769231	1.5	0.866667	0.516398	2.6	2	3.46154	3.9	Cgiga_XP_011431102.2	Cvirg_XP_022308952.1, Cvirg_XP_022310177.1	Pmaxi_XP_033725814.1	OedRl_FUN_037626-T1, OedRl_FUN_037874-T1, OedRl_FUN_044610-T1	signal recognition particle 19 kDa protein
OG0010648	3.46	1	0	0	2	1	0	0	3	0	0	1	1	1	2	1	3										Pfam	PF03142	Chitin synthase	16	2	0.769231	1.5	0.866667	0.915475	2.6	2	3.46154	3.9	Cgiga_XP_011440423.3, Cgiga_XP_034304651.1	Cvirg_XP_022304825.1	Pmaxi_XP_033762780.1	OedRl_FUN_042493-T1, OedRl_FUN_042496-T1, OedRl_FUN_042498-T1	uncharacterized protein LOC105337412
OG0003088	3.41	1	1	1	1	2	1	3	0	1	1	2	2	1	3	2	5						IPR	IPR001279	Domain Metallo-beta-lactamase	19	Pfam	PF00753	Metallo-beta-lactamase superfamily	19	3.33333	1.30769	2.5	1.46667	0.833809	2.54902	2	3.40909	3.82353	Cgiga_XP_011445849.1, Cgiga_XP_019926190.2, Cgiga_XP_034327344.1	Cvirg_XP_022288256.1, Cvirg_XP_022288257.1	Pmaxi_XP_033730431.1, Pmaxi_XP_033760265.1	OedRl_FUN_013327-T1, OedRl_FUN_035181-T1, OedRl_FUN_035182-T1, OedRl_FUN_035183-T1, OedRl_FUN_035735-T1	metallo-beta-lactamase domain-containing protein 1
OG0014928	3.33	0	0	1	1	0	0	0	0	0	0	2	2	1	1	1	2						IPR	IPR005135	Domain Endonuclease/exonuclease/phosphatase	10	Pfam	PF03372	Endonuclease/Exonuclease/phosphatase family	10	1.33333	0.538462	1	0.6	0.736788	2.47619	2	3.33333	3.71429	Cgiga_XP_011422174.2	Cvirg_XP_022291685.1	Pmaxi_XP_033729444.1, Pmaxi_XP_033756366.1	OedRl_FUN_014096-T1, OedRl_FUN_014122-T1	glucose-repressible alcohol dehydrogenase transcriptional effector-like
OG0002342	3.33	0	1	3	0	0	2	2	5	4	2	1	1	1	3	2	6	33	GO	GO:0005515	protein binding	1	IPR	IPR025875	Repeat Leucine rich repeat 4	2	Pfam	PF12799	Leucine Rich repeats (2 copies)	2	3.66667	1.69231	2.5	1.8	1.47358	2.16667	2.4	3.33333	3.54545	Cgiga_XP_019925467.2, Cgiga_XP_019925468.2, Cgiga_XP_034338094.1	Cvirg_XP_022286139.1, Cvirg_XP_022342059.1	Pmaxi_XP_033755268.1	OedRl_FUN_003912-T1, OedRl_FUN_003913-T1, OedRl_FUN_003914-T1, OedRl_FUN_003915-T1, OedRl_FUN_003917-T1, OedRl_FUN_005986-T1	uncharacterized protein LOC109619583
OG0014945	3.33	0	0	0	2	1	0	0	1	1	0	0	1	1	1	1	2	11	GO	GO:0006468	protein phosphorylation	10	IPR	IPR001054	Domain Adenylyl cyclase class-3/4/guanylyl cyclase	10	Pfam	PF07714	Protein tyrosine and serine/threonine kinase	10	1.33333	0.538462	1	0.6	0.632456	2.47619	2	3.33333	3.71429	Cgiga_XP_034338610.1	Cvirg_XP_022346027.1		OedRl_FUN_003370-T1, OedRl_FUN_003590-T1	atrial natriuretic peptide receptor 1-like isoform X1
OG0014806	3.33	1	0	0	0	1	1	1	0	1	1	0	1	0	1	1	2	11	GO	GO:0005515	protein binding	11	IPR	IPR001611	Repeat Leucine-rich repeat	11	Pfam	PF13855	Leucine rich repeat	11	1.33333	0.538462	1	0.6	0.507093	2.47619	2	3.33333	3.71429	Cgiga_XP_034312927.1	Cvirg_XP_022316811.1		OedRl_FUN_008115-T1, OedRl_FUN_008341-T1	CCR4-NOT transcription complex subunit 6-like
OG0004888	3.33	1	1	1	1	1	3	1	1	2	1	1	1	0	1	2	4	22	GO	GO:0005515	protein binding	9	IPR	IPR001810	Domain F-box domain	9	Pfam	PF12937	F-box-like	7	2.33333	1.15385	1.5	1.2	0.676123	2.02222	2.66667	3.33333	3.46667	Cgiga_XP_011447944.2	Cvirg_XP_022318015.1, Cvirg_XP_022318735.1	Pmaxi_XP_033738204.1	OedRl_FUN_006141-T1, OedRl_FUN_006142-T1, OedRl_FUN_006488-T1, OedRl_FUN_006489-T1	uncharacterized protein LOC105342658
OG0014800	3.33	1	2	0	0	1	1	1	0	0	1	0	0	0	1	1	2						IPR	IPR013098	Domain Immunoglobulin I-set	8	Pfam	PF07679	Immunoglobulin I-set domain	8	1.33333	0.538462	1	0.6	0.632456	2.47619	2	3.33333	3.71429	Cgiga_XP_034318350.1	Cvirg_XP_022340762.1		OedRl_FUN_037316-T1, OedRl_FUN_043311-T1	uncharacterized protein LOC105346439
OG0005075	3.33	0	0	0	0	5	0	0	2	1	1	0	5	0	3	1	4	22	GO	GO:0004930	G protein-coupled receptor activity	22	IPR	IPR000276	Family G protein-coupled receptor, rhodopsin-like	22	Pfam	PF00001	7 transmembrane receptor (rhodopsin family)	22	2.66667	1.07692	2	1.2	1.78085	2.47619	2	3.33333	3.71429	Cgiga_XP_011438838.3, Cgiga_XP_019927226.2, Cgiga_XP_034325687.1	Cvirg_XP_022301882.1		OedRl_FUN_021639-T1, OedRl_FUN_023540-T1, OedRl_FUN_026662-T1, OedRl_FUN_026667-T1	uncharacterized protein LOC105336290
OG0004978	3.33	1	1	1	1	1	2	1	1	2	1	1	1	1	1	2	4						IPR	IPR013598	Domain Exportin-1/Importin-beta-like	17	Pfam	PF08389	Exportin 1-like protein	17	2.33333	1.15385	1.5	1.2	0.414039	2.02222	2.66667	3.33333	3.46667	Cgiga_XP_011455072.2	Cvirg_XP_022302139.1, Cvirg_XP_022302835.1	Pmaxi_XP_033745909.1	OedRl_FUN_031496-T1, OedRl_FUN_031496-T2, OedRl_FUN_031496-T3, OedRl_FUN_031497-T1	exportin-T isoform X1
OG0014964	3.33	0	1	1	1	0	0	1	1	0	0	1	1	0	1	1	2	11	GO	GO:0003676	nucleic acid binding	2	IPR	IPR015253	Domain Stn1, C-terminal	10	Pfam	PF09170	CST, Suppressor of cdc thirteen homolog, complex subunit STN1	10	1.33333	0.538462	1	0.6	0.507093	2.47619	2	3.33333	3.71429	Cgiga_XP_034338096.1	Cvirg_XP_022335728.1	Pmaxi_XP_033748086.1	OedRl_FUN_004362-T1, OedRl_FUN_004364-T1	CST complex subunit STN1
OG0014792	3.33	1	0	0	1	1	0	0	1	0	0	1	1	1	1	1	2	11	GO	GO:0003677	DNA binding	11	IPR	IPR001356	Domain Homeobox domain	11	Pfam	PF00046	Homeodomain	11	1.33333	0.538462	1	0.6	0.507093	2.47619	2	3.33333	3.71429	Cgiga_XP_034301319.1	Cvirg_XP_022326905.1	Pmaxi_XP_033730019.1	OedRl_FUN_020183-T1, OedRl_FUN_020183-T2	paired box protein Pax-6 isoform X1
OG0009975	3.21	0	1	1	1	0	1	1	0	1	1	1	1	2	1	2	3						IPR	IPR029428	Family Mapk-regulated corepressor-interacting protein	16	Pfam	PF14799	FAM195 family	16	2	0.846154	1.5	0.933333	0.593617	2.36364	2	3.21429	3.54545	Cgiga_XP_011435472.1	Cvirg_XP_022317589.1, Cvirg_XP_022317974.1	Pmaxi_XP_033738902.1	OedRl_FUN_006342-T1, OedRl_FUN_006684-T1, OedRl_FUN_006684-T2	mapk-regulated corepressor-interacting protein 1-like
OG0009641	3.21	1	0	0	3	1	0	1	2	0	0	1	1	1	1	2	3	17	GO	GO:0016021	integral component of membrane	1	IPR	IPR011701	Family Major facilitator superfamily	1	Pfam	PF07690	Major Facilitator Superfamily	1	2	0.846154	1.5	0.933333	0.883715	2.36364	2	3.21429	3.54545	Cgiga_XP_011424156.2	Cvirg_XP_022289993.1, Cvirg_XP_022290041.1	Pmaxi_XP_033740133.1	OedRl_FUN_011395-T1, OedRl_FUN_043559-T1, OedRl_FUN_043585-T1	uncharacterized protein LOC105326022
OG0004279	3.16	1	0	0	1	0	0	0	3	5	4	1	0	1	2	1	4	23	GO	GO:0005506	iron ion binding	23	IPR	IPR001128	Family Cytochrome P450	23	Pfam	PF00067	Cytochrome P450	23	2.33333	1.23077	1.5	1.26667	1.57963	1.89583	2.66667	3.15789	3.25	Cgiga_XP_034322506.1, Cgiga_XP_034322521.1	Cvirg_XP_022322747.1	Pmaxi_XP_033726442.1	OedRl_FUN_024298-T1, OedRl_FUN_024303-T1, OedRl_FUN_024305-T1, OedRl_FUN_024307-T1	cytochrome P450 2B4 isoform X1
OG0004437	3.16	1	2	1	1	2	1	0	1	1	1	1	1	2	2	2	4	23	GO	GO:0003924	GTPase activity	23	IPR	IPR001806	Family Small GTPase	23	Pfam	PF00071	Ras family	23	2.66667	1.15385	2	1.26667	0.593617	2.31111	2	3.15789	3.46667	Cgiga_XP_011440263.2, Cgiga_XP_011440264.2	Cvirg_XP_022340622.1, Cvirg_XP_022340623.1	Pmaxi_XP_033747688.1	OedRl_FUN_000987-T1, OedRl_FUN_000988-T1, OedRl_FUN_000989-T1, OedRl_FUN_009613-T1	ras-related protein Rab-30
OG0004289	3.16	2	1	1	1	1	0	1	0	3	2	2	1	1	1	2	4						IPR	IPR001841	Domain Zinc finger, RING-type	14	Pfam	PF13639	Ring finger domain	14	2.33333	1.23077	1.5	1.26667	0.798809	1.89583	2.66667	3.15789	3.25	Cgiga_XP_034322842.1	Cvirg_XP_022302704.1, Cvirg_XP_022310459.1	Pmaxi_XP_033752572.1, Pmaxi_XP_033752574.1	OedRl_FUN_024559-T1, OedRl_FUN_024560-T1, OedRl_FUN_024561-T1, OedRl_FUN_045019-T1	uncharacterized protein LOC105331851
OG0002064	3.1	3	1	1	1	2	2	2	2	5	1	1	1	1	1	5	6	35	GO	GO:0008107	galactoside 2-alpha-L-fucosyltransferase activity	1	IPR	IPR024687	Domain MMS19, C-terminal	24	Pfam	PF12460	RNAPII transcription regulator C-terminal	24	4	1.76923	3	1.93333	1.38701	2.26087	2	3.10345	3.3913	Cgiga_XP_034329531.1	Cvirg_XP_022336233.1, Cvirg_XP_022341626.1, Cvirg_XP_022341629.1, Cvirg_XP_022341631.1, Cvirg_XP_022341632.1	Pmaxi_XP_033756743.1	OedRl_FUN_000416-T1, OedRl_FUN_000420-T1, OedRl_FUN_000422-T1, OedRl_FUN_037198-T1, OedRl_FUN_037199-T1, OedRl_FUN_037201-T1	MMS19 nucleotide excision repair protein homolog
OG0001122	3.07	3	0	0	0	1	0	0	7	14	6	0	3	0	5	5	9						IPR	IPR002049	Domain Laminin EGF domain	5	Pfam	PF00053	Laminin EGF domain	5	6.33333	2.61538	5	2.93333	3.97252	2.42157	1.8	3.06818	3.44118	Cgiga_XP_011436173.2, Cgiga_XP_019922723.2, Cgiga_XP_034300315.1, Cgiga_XP_034300468.1, Cgiga_XP_034335044.1	Cvirg_XP_022301171.1, Cvirg_XP_022301660.1, Cvirg_XP_022310488.1, Cvirg_XP_022311018.1, Cvirg_XP_022317242.1		OedRl_FUN_001710-T1, OedRl_FUN_002826-T1, OedRl_FUN_005105-T1, OedRl_FUN_020056-T1, OedRl_FUN_031880-T1, OedRl_FUN_034412-T1, OedRl_FUN_034529-T1, OedRl_FUN_044158-T1, OedRl_FUN_044431-T1	uncharacterized protein LOC105334431
OG0000747	3.05	21	0	0	0	6	0	1	10	2	2	4	2	1	2	8	12						IPR	IPR018379	Domain BEN domain	51	Pfam	PF10523	BEN domain	51	7.33333	3.76923	5	3.93333	5.62478	1.94558	2.4	3.05085	3.18367	Cgiga_XP_034332333.1, Cgiga_XP_034335057.1	Cvirg_XP_022294008.1, Cvirg_XP_022298204.1, Cvirg_XP_022305680.1, Cvirg_XP_022306068.1, Cvirg_XP_022310997.1, Cvirg_XP_022311068.1, Cvirg_XP_022320130.1, Cvirg_XP_022341623.1	Pmaxi_XP_033724496.1, Pmaxi_XP_033758185.1, Pmaxi_XP_033759113.1, Pmaxi_XP_033763450.1	OedRl_FUN_005931-T1, OedRl_FUN_008792-T1, OedRl_FUN_013988-T1, OedRl_FUN_022567-T1, OedRl_FUN_022720-T1, OedRl_FUN_028432-T1, OedRl_FUN_029546-T1, OedRl_FUN_037964-T1, OedRl_FUN_038022-T1, OedRl_FUN_044354-T1, OedRl_FUN_044371-T1, OedRl_FUN_044424-T1	uncharacterized protein LOC117691116
OG0000835	3	1	4	2	4	1	3	2	5	10	8	3	2	1	4	5	11	66	GO	GO:0005515	protein binding	57	IPR	IPR001611	Repeat Leucine-rich repeat	47	Pfam	PF13855	Leucine rich repeat	47	6.66667	3.53846	4.5	3.66667	2.58199	1.88406	2.44444	3	3.1087	Cgiga_XP_011450129.2, Cgiga_XP_011450148.2, Cgiga_XP_019929166.2, Cgiga_XP_019929171.2	Cvirg_XP_022342710.1, Cvirg_XP_022342713.1, Cvirg_XP_022342716.1, Cvirg_XP_022342717.1, Cvirg_XP_022342718.1	Pmaxi_XP_033759702.1, Pmaxi_XP_033760689.1, Pmaxi_XP_033760840.1	OedRl_FUN_020377-T1, OedRl_FUN_020518-T1, OedRl_FUN_037309-T1, OedRl_FUN_037310-T1, OedRl_FUN_037311-T1, OedRl_FUN_037312-T1, OedRl_FUN_040057-T1, OedRl_FUN_043305-T1, OedRl_FUN_043306-T1, OedRl_FUN_043307-T1, OedRl_FUN_043308-T1	protein toll
OG0008616	3	0	2	1	2	0	1	0	0	0	0	2	2	2	2	1	3	18	GO	GO:0005515	protein binding	4	IPR	IPR013818	Domain Lipase/vitellogenin	17	Pfam	PF00151	Lipase	17	2	0.923077	1.5	1	0.92582	2.16667	2	3	3.25	Cgiga_XP_011429161.2, Cgiga_XP_034327970.1	Cvirg_XP_022336622.1	Pmaxi_XP_033746644.1, Pmaxi_XP_033761210.1	OedRl_FUN_036281-T1, OedRl_FUN_036282-T1, OedRl_FUN_036283-T1	pancreatic triacylglycerol lipase
OG0014459	3	0	2	2	0	0	1	1	0	0	0	0	1	1	1	1	2	12	GO	GO:0005515	protein binding	9	IPR	IPR008160	Repeat Collagen triple helix repeat	9	Pfam	PF01391	Collagen triple helix repeat (20 copies)	9	1.33333	0.615385	1	0.666667	0.723747	2.16667	2	3	3.25	Cgiga_XP_011452674.2	Cvirg_XP_022316115.1		OedRl_FUN_008732-T1, OedRl_FUN_008733-T1	uncharacterized protein LOC105345967 isoform X1
OG0014466	3	0	0	0	0	0	0	0	0	0	0	0	8	0	1	1	2	12	GO	GO:0005515	protein binding	3	IPR	IPR000436	Domain Sushi/SCR/CCP domain	5	Pfam	PF00084	Sushi repeat (SCR repeat)	5	1.33333	0.615385	1	0.666667	2.05866	2.16667	2	3	3.25	Cgiga_XP_034299014.1	Cvirg_XP_022336868.1		OedRl_FUN_003415-T1, OedRl_FUN_003639-T1	uncharacterized protein LOC117680726
OG0003924	3	1	2	1	1	1	1	1	1	1	1	1	3	1	2	2	4						IPR	IPR002018	Domain Carboxylesterase, type B	24	Pfam	PF00135	Carboxylesterase family	24	2.66667	1.23077	2	1.33333	0.617213	2.16667	2	3	3.25	Cgiga_XP_011429714.2, Cgiga_XP_011429725.2	Cvirg_XP_022343467.1, Cvirg_XP_022343839.1	Pmaxi_XP_033760162.1	OedRl_FUN_022660-T1, OedRl_FUN_022661-T1, OedRl_FUN_036125-T1, OedRl_FUN_036126-T1	neuroligin-4, X-linked isoform X1
OG0014254	3	1	0	0	1	1	0	0	1	1	0	1	1	1	1	1	2	12	GO	GO:0005515	protein binding	9	IPR	IPR003961	Domain Fibronectin type III	9	Pfam	PF00041	Fibronectin type III domain	9	1.33333	0.615385	1	0.666667	0.48795	2.16667	2	3	3.25	Cgiga_XP_034301577.1	Cvirg_XP_022327547.1	Pmaxi_XP_033741702.1	OedRl_FUN_017837-T1, OedRl_FUN_017837-T2	twitchin
OG0014152	3	1	0	0	1	1	0	0	2	1	0	1	0	1	1	1	2						IPR	IPR000782	Domain FAS1 domain	11	Pfam	PF02469	Fasciclin domain	11	1.33333	0.615385	1	0.666667	0.617213	2.16667	2	3	3.25	Cgiga_XP_011438412.3	Cvirg_XP_022308077.1	Pmaxi_XP_033763007.1	OedRl_FUN_045322-T1, OedRl_FUN_045322-T2	transforming growth factor-beta-induced protein ig-h3
OG0004084	3	1	2	2	1	1	0	1	2	1	1	1	3	1	1	2	4						IPR	IPR010828	Family Alcohol acetyltransferase/N-acetyltransferase	7	Pfam	PF07247	Alcohol acetyltransferase	7	2.33333	1.30769	1.5	1.33333	0.723747	1.78431	2.66667	3	3.05882	Cgiga_XP_011423066.2	Cvirg_XP_022337351.1, Cvirg_XP_022341771.1	Pmaxi_XP_033763182.1	OedRl_FUN_003565-T1, OedRl_FUN_003807-T1, OedRl_FUN_005577-T1, OedRl_FUN_030770-T1	uncharacterized protein LOC105325263 isoform X1
OG0004143	3	1	1	1	1	2	1	1	2	2	1	1	1	2	1	2	4	24	GO	GO:0016020	membrane	24	IPR	IPR001382	Family Glycoside hydrolase family 47	24	Pfam	PF01532	Glycosyl hydrolase family 47	24	2.33333	1.30769	1.5	1.33333	0.48795	1.78431	2.66667	3	3.05882	Cgiga_XP_034333859.1	Cvirg_XP_022288303.1, Cvirg_XP_022288510.1	Pmaxi_XP_033741553.1	OedRl_FUN_011255-T1, OedRl_FUN_011262-T1, OedRl_FUN_011378-T1, OedRl_FUN_011379-T1	mannosyl-oligosaccharide 1,2-alpha-mannosidase IA isoform X1
OG0007720	3	1	1	1	1	1	0	1	1	1	1	1	1	1	1	2	3	18	GO	GO:0055085	transmembrane transport	18	IPR	IPR013657	Family UAA transporter	18	Pfam	PF08449	UAA transporter family	18	2	0.923077	1.5	1	0.377964	2.16667	2	3	3.25	Cgiga_XP_034306420.1	Cvirg_XP_022296591.1, Cvirg_XP_022301739.1	Pmaxi_XP_033746422.1	OedRl_FUN_032525-T1, OedRl_FUN_032668-T1, OedRl_FUN_045166-T1	UDP-xylose and UDP-N-acetylglucosamine transporter
OG0014409	3	0	0	0	2	0	0	0	1	1	2	1	1	0	2	0	2	12	GO	GO:0008745	N-acetylmuramoyl-L-alanine amidase activity	3	IPR	IPR002502	Domain N-acetylmuramoyl-L-alanine amidase domain	3	Pfam	PF01510	N-acetylmuramoyl-L-alanine amidase	3	1.33333	0.615385	1	0.666667	0.816497	2.16667	2	3	3.25	Cgiga_XP_034311315.1, Cgiga_XP_034324398.1		Pmaxi_XP_033743411.1	OedRl_FUN_023885-T1, OedRl_FUN_024003-T1	uncharacterized LOC105331238
OG0014329	3	1	1	0	1	1	0	0	1	0	0	1	1	1	1	1	2	12	GO	GO:0003677	DNA binding	11	IPR	IPR001356	Domain Homeobox domain	11	Pfam	PF00046	Homeodomain	11	1.33333	0.615385	1	0.666667	0.48795	2.16667	2	3	3.25	Cgiga_XP_011433550.2	Cvirg_XP_022324615.1	Pmaxi_XP_033726694.1	OedRl_FUN_024797-T1, OedRl_FUN_024798-T1	motor neuron and pancreas homeobox protein 1
OG0014456	3	0	0	0	1	1	0	0	0	0	0	2	2	2	1	1	2	12	GO	GO:0006811	ion transport	12	IPR	IPR006202	Domain Neurotransmitter-gated ion-channel ligand-binding domain	12	Pfam	PF02931	Neurotransmitter-gated ion-channel ligand binding domain	12	1.33333	0.615385	1	0.666667	0.816497	2.16667	2	3	3.25	Cgiga_XP_011452218.2	Cvirg_XP_022320027.1	Pmaxi_XP_033732275.1, Pmaxi_XP_033739304.1	OedRl_FUN_017340-T1, OedRl_FUN_017342-T1	neuronal acetylcholine receptor subunit alpha-3
OG0014323	3	1	1	0	1	1	0	0	1	0	0	1	1	1	1	1	2	12	GO	GO:0004930	G protein-coupled receptor activity	12	IPR	IPR000276	Family G protein-coupled receptor, rhodopsin-like	12	Pfam	PF00001	7 transmembrane receptor (rhodopsin family)	12	1.33333	0.615385	1	0.666667	0.48795	2.16667	2	3	3.25	Cgiga_XP_011412293.2	Cvirg_XP_022318262.1	Pmaxi_XP_033749044.1	OedRl_FUN_006730-T1, OedRl_FUN_006839-T1	substance-K receptor
OG0014422	3	0	1	1	1	0	0	0	1	1	0	1	1	1	1	1	2						IPR	IPR000595	Domain Cyclic nucleotide-binding domain	7	Pfam	PF00027	Cyclic nucleotide-binding domain	7	1.33333	0.615385	1	0.666667	0.48795	2.16667	2	3	3.25	Cgiga_XP_011432244.2	Cvirg_XP_022327486.1	Pmaxi_XP_033742291.1	OedRl_FUN_019598-T1, OedRl_FUN_019682-T1	uncharacterized protein LOC105331662
OG0014435	3	0	0	0	1	1	0	0	1	0	1	1	2	1	1	1	2	12	GO	GO:0052855	ADP-dependent NAD(P)H-hydrate dehydratase activity	11	IPR	IPR000631	Family ATP-dependent (S)-NAD(P)H-hydrate dehydratase	11	Pfam	PF01256	Carbohydrate kinase	11	1.33333	0.615385	1	0.666667	0.617213	2.16667	2	3	3.25	Cgiga_XP_011439018.2	Cvirg_XP_022322936.1	Pmaxi_XP_033743253.1	OedRl_FUN_020471-T1, OedRl_FUN_043013-T1	ATP-dependent (S)-NAD(P)H-hydrate dehydratase
OG0003899	3	1	1	1	1	2	0	1	2	1	1	1	2	2	2	2	4						IPR	IPR013854	Domain Transcription factor AP-2, C-terminal	24	Pfam	PF03299	Transcription factor AP-2	24	2.66667	1.23077	2	1.33333	0.617213	2.16667	2	3	3.25	Cgiga_XP_011423272.1, Cgiga_XP_034336905.1	Cvirg_XP_022286933.1, Cvirg_XP_022318179.1	Pmaxi_XP_033737756.1	OedRl_FUN_000640-T1, OedRl_FUN_006126-T1, OedRl_FUN_006473-T1, OedRl_FUN_036476-T1	transcription factor AP-2-epsilon isoform X1
OG0014347	3	1	1	0	1	1	0	0	0	1	1	1	1	0	1	1	2	12	GO	GO:0031110	regulation of microtubule polymerization or depolymerization	4	IPR	IPR000956	Family Stathmin family	4	Pfam	PF00836	Stathmin family	4	1.33333	0.615385	1	0.666667	0.48795	2.16667	2	3	3.25	Cgiga_XP_011437858.2	Cvirg_XP_022339614.1	Pmaxi_XP_033748175.1	OedRl_FUN_000044-T1, OedRl_FUN_000143-T1	uncharacterized protein LOC105335599
OG0014444	3	0	0	0	0	0	0	2	1	2	0	1	1	1	1	1	2						IPR	IPR000421	Domain Coagulation factor 5/8 C-terminal domain	8	Pfam	PF00754	F5/8 type C domain	8	1.33333	0.615385	1	0.666667	0.723747	2.16667	2	3	3.25	Cgiga_XP_034305235.1	Cvirg_XP_022299524.1	Pmaxi_XP_033746429.1	OedRl_FUN_031379-T1, OedRl_FUN_031379-T2	uncharacterized protein LOC105342564
OG0000711	2.9	0	3	8	7	8	0	6	1	1	2	5	3	3	5	10	12	74	GO	GO:0016020	membrane	3	IPR	IPR001073	Domain C1q domain	14	Pfam	PF00386	C1q domain	14	9	3.61538	7.5	4.13333	3.15926	2.48936	1.6	2.90323	3.31915	Cgiga_XP_011426876.2, Cgiga_XP_011435354.1, Cgiga_XP_034326621.1, Cgiga_XP_034326624.1, Cgiga_XP_034336199.1	Cvirg_XP_022301619.1, Cvirg_XP_022302121.1, Cvirg_XP_022307663.1, Cvirg_XP_022307665.1, Cvirg_XP_022308390.1, Cvirg_XP_022308392.1, Cvirg_XP_022331219.1, Cvirg_XP_022333233.1, Cvirg_XP_022333235.1, Cvirg_XP_022343962.1	Pmaxi_XP_033757816.1, Pmaxi_XP_033757838.1, Pmaxi_XP_033758958.1, Pmaxi_XP_033759107.1, Pmaxi_XP_033759274.1	OedRl_FUN_011328-T1, OedRl_FUN_011328-T2, OedRl_FUN_020737-T1, OedRl_FUN_023420-T1, OedRl_FUN_026678-T1, OedRl_FUN_026679-T1, OedRl_FUN_026682-T1, OedRl_FUN_026683-T1, OedRl_FUN_026686-T1, OedRl_FUN_034772-T1, OedRl_FUN_040792-T1, OedRl_FUN_044838-T1	uncharacterized protein LOC105327894 isoform X1
OG0003744	2.86	1	1	1	1	2	2	3	1	1	1	1	2	1	1	2	4	25	GO	GO:0005515	protein binding	24	IPR	IPR001611	Repeat Leucine-rich repeat	24	Pfam	PF13855	Leucine rich repeat	23	2.33333	1.38462	1.5	1.4	0.632456	1.68519	2.66667	2.85714	2.88889	Cgiga_XP_011432112.2	Cvirg_XP_022313368.1, Cvirg_XP_022313598.1	Pmaxi_XP_033738949.1	OedRl_FUN_006072-T1, OedRl_FUN_006227-T1, OedRl_FUN_006420-T1, OedRl_FUN_006570-T1	leucine-rich repeat-containing protein 40
OG0000690	2.86	3	3	1	2	8	1	1	10	7	4	2	6	4	4	7	12	75	GO	GO:0008168	methyltransferase activity	1	IPR	IPR001304	Domain C-type lectin-like	71	Pfam	PF00059	Lectin C-type domain	71	7.66667	4	5.5	4.2	2.80815	1.91667	2.18182	2.85714	3	Cgiga_XP_011422412.3, Cgiga_XP_034324896.1, Cgiga_XP_034324899.1, Cgiga_XP_034337585.1	Cvirg_XP_022330693.1, Cvirg_XP_022330694.1, Cvirg_XP_022330697.1, Cvirg_XP_022330698.1, Cvirg_XP_022332278.1, Cvirg_XP_022332921.1, Cvirg_XP_022336336.1	Pmaxi_XP_033731831.1, Pmaxi_XP_033754811.1	OedRl_FUN_005101-T1, OedRl_FUN_023277-T1, OedRl_FUN_023278-T1, OedRl_FUN_028999-T1, OedRl_FUN_029000-T1, OedRl_FUN_029001-T1, OedRl_FUN_029002-T1, OedRl_FUN_029004-T1, OedRl_FUN_043361-T1, OedRl_FUN_043362-T1, OedRl_FUN_043413-T1, OedRl_FUN_043414-T1	macrophage mannose receptor 1 isoform X1
OG0003629	2.86	1	2	2	1	2	2	1	1	2	1	1	1	1	2	1	4	25	GO	GO:0016567	protein ubiquitination	13	IPR	IPR002035	Domain von Willebrand factor, type A	18	Pfam	PF13519	von Willebrand factor type A domain	17	2.33333	1.38462	1.5	1.4	0.507093	1.68519	2.66667	2.85714	2.88889	Cgiga_XP_019919767.2, Cgiga_XP_034323649.1	Cvirg_XP_022333886.1	Pmaxi_XP_033750194.1	OedRl_FUN_025961-T1, OedRl_FUN_025961-T2, OedRl_FUN_025962-T1, OedRl_FUN_029088-T1	uncharacterized protein LOC105321141
OG0003639	2.86	1	0	1	0	1	0	0	6	1	0	0	5	1	4	1	4	25	GO	GO:0005515	protein binding	3	IPR	IPR001660	Domain Sterile alpha motif domain	3	Pfam	PF07647	SAM domain (Sterile alpha motif)	3	3	1.23077	2.5	1.4	1.95667	2.4375	1.6	2.85714	3.25	Cgiga_XP_011421849.2, Cgiga_XP_034312635.1, Cgiga_XP_034329740.1, Cgiga_XP_034339475.1	Cvirg_XP_022308457.1		OedRl_FUN_013352-T1, OedRl_FUN_022470-T1, OedRl_FUN_023260-T1, OedRl_FUN_043397-T1	uncharacterized protein LOC105324467
OG0001266	2.86	1	0	2	0	5	0	8	4	0	0	5	4	7	4	2	8	50	GO	GO:0008270	zinc ion binding	16	IPR	IPR001878	Domain Zinc finger, CCHC-type	16	Pfam	PF00098	Zinc knuckle	16	4.66667	2.76923	3	2.8	2.70449	1.68519	2.66667	2.85714	2.88889	Cgiga_XP_034307557.1, Cgiga_XP_034315254.1, Cgiga_XP_034315844.1, Cgiga_XP_034324962.1	Cvirg_XP_022288583.1, Cvirg_XP_022307698.1	Pmaxi_XP_033725381.1, Pmaxi_XP_033727443.1, Pmaxi_XP_033731346.1, Pmaxi_XP_033747070.1, Pmaxi_XP_033758155.1	OedRl_FUN_008195-T1, OedRl_FUN_011919-T1, OedRl_FUN_013326-T1, OedRl_FUN_016377-T1, OedRl_FUN_017938-T1, OedRl_FUN_019344-T1, OedRl_FUN_025381-T1, OedRl_FUN_039355-T1	uncharacterized protein LOC117682978
OG0006890	2.81	1	1	1	1	1	0	1	1	1	2	1	1	1	2	1	3	19	GO	GO:0005515	protein binding	5	IPR	IPR020683	Domain Ankyrin repeat-containing domain	17	Pfam	PF12796	Ankyrin repeats (3 copies)	17	2	1	1.5	1.06667	0.457738	2	2	2.8125	3	Cgiga_XP_011433660.2, Cgiga_XP_034327729.1	Cvirg_XP_022339643.1	Pmaxi_XP_033756887.1	OedRl_FUN_020499-T1, OedRl_FUN_034893-T1, OedRl_FUN_034894-T1	ankyrin repeat domain-containing protein 55 isoform X1
OG0006711	2.81	1	1	1	1	1	0	0	1	2	1	1	1	1	3	1	3	19	GO	GO:0005515	protein binding	3	IPR	IPR013818	Domain Lipase/vitellogenin	17	Pfam	PF00151	Lipase	17	2.33333	0.923077	2	1.06667	0.703732	2.52778	1.5	2.8125	3.25	Cgiga_XP_011431904.2, Cgiga_XP_019924146.2, Cgiga_XP_034312547.1	Cvirg_XP_022317640.1	Pmaxi_XP_033738102.1	OedRl_FUN_007100-T1, OedRl_FUN_007101-T1, OedRl_FUN_007102-T1	pancreatic lipase-related protein 2
OG0007446	2.81	0	1	1	1	1	2	1	1	1	1	1	1	1	1	2	3										Pfam	PF13517	FG-GAP-like repeat	16	2	1	1.5	1.06667	0.457738	2	2	2.8125	3	Cgiga_XP_011454478.2	Cvirg_XP_022344264.1, Cvirg_XP_022344633.1	Pmaxi_XP_033753779.1	OedRl_FUN_000078-T1, OedRl_FUN_000079-T1, OedRl_FUN_000174-T1	T-cell immunomodulatory protein
OG0006715	2.81	1	3	0	1	0	0	0	3	1	2	1	0	1	1	2	3	19	GO	GO:0003676	nucleic acid binding	16	IPR	IPR013087	Domain Zinc finger C2H2-type	16	Pfam	PF00096	Zinc finger, C2H2 type	16	2	1	1.5	1.06667	1.0328	2	2	2.8125	3	Cgiga_XP_034320490.1	Cvirg_XP_022309242.1, Cvirg_XP_022309287.1	Pmaxi_XP_033725039.1	OedRl_FUN_038513-T1, OedRl_FUN_038517-T1, OedRl_FUN_038530-T1	uncharacterized protein LOC105338241
OG0007424	2.81	0	2	1	4	1	0	1	1	0	0	1	1	1	1	2	3						IPR	IPR000436	Domain Sushi/SCR/CCP domain	14	Pfam	PF00084	Sushi repeat (SCR repeat)	14	2	1	1.5	1.06667	1.0328	2	2	2.8125	3	Cgiga_XP_011434054.2	Cvirg_XP_022301143.1, Cvirg_XP_022302009.1	Pmaxi_XP_033745889.1	OedRl_FUN_014681-T1, OedRl_FUN_032004-T1, OedRl_FUN_032652-T1	uncharacterized protein LOC105332984
OG0007325	2.81	1	1	1	1	1	1	1	1	1	1	1	1	1	1	2	3	19	GO	GO:0007165	signal transduction	3	IPR	IPR000906	Domain ZU5 domain	3	Pfam	PF00531	Death domain	3	2	1	1.5	1.06667	0.258199	2	2	2.8125	3	Cgiga_XP_019929147.2	Cvirg_XP_022323555.1, Cvirg_XP_022325645.1	Pmaxi_XP_033758967.1	OedRl_FUN_042869-T1, OedRl_FUN_042925-T1, OedRl_FUN_044458-T1	uncharacterized protein LOC105343952 isoform X1
OG0006946	2.81	1	1	1	1	1	0	2	1	1	1	1	1	1	1	2	3	19	GO	GO:0004930	G protein-coupled receptor activity	18	IPR	IPR000276	Family G protein-coupled receptor, rhodopsin-like	18	Pfam	PF00001	7 transmembrane receptor (rhodopsin family)	18	2	1	1.5	1.06667	0.457738	2	2	2.8125	3	Cgiga_XP_034303934.1	Cvirg_XP_022317884.1, Cvirg_XP_022326180.1	Pmaxi_XP_033753241.1	OedRl_FUN_018931-T1, OedRl_FUN_021083-T1, OedRl_FUN_042429-T1	tyramine receptor 1-like
OG0007321	2.81	1	1	1	1	1	0	0	1	1	2	1	2	1	1	2	3						IPR	IPR035234	Domain IgGFc-binding protein, N-terminal	4	Pfam	PF17517	IgGFc binding protein	4	2	1	1.5	1.06667	0.593617	2	2	2.8125	3	Cgiga_XP_011415166.2	Cvirg_XP_022317488.1, Cvirg_XP_022334026.1	Pmaxi_XP_033752773.1	OedRl_FUN_022511-T1, OedRl_FUN_022514-T1, OedRl_FUN_022515-T1	uncharacterized protein LOC105319358
OG0007075	2.81	1	1	1	1	1	1	1	1	1	1	1	1	1	1	2	3						IPR	IPR039551	Domain Choline/carnitine acyltransferase domain	19	Pfam	PF00755	Choline/Carnitine o-acyltransferase	19	2	1	1.5	1.06667	0.258199	2	2	2.8125	3	Cgiga_XP_011434533.2	Cvirg_XP_022297829.1, Cvirg_XP_022301358.1	Pmaxi_XP_033744968.1	OedRl_FUN_030877-T1, OedRl_FUN_030878-T1, OedRl_FUN_030879-T1	carnitine O-palmitoyltransferase 2, mitochondrial-like
OG0007002	2.81	1	1	1	1	1	0	1	1	2	1	1	1	0	2	2	3						IPR	IPR023370	Domain TrmO-like, N-terminal domain	17	Pfam	PF01980	tRNA-methyltransferase O	17	2.33333	0.923077	2	1.06667	0.593617	2.52778	1.5	2.8125	3.25	Cgiga_XP_034324575.1, Cgiga_XP_034324578.1	Cvirg_XP_022328962.1, Cvirg_XP_022332663.1	Pmaxi_XP_033749964.1	OedRl_FUN_027733-T1, OedRl_FUN_027734-T1, OedRl_FUN_027838-T1	tRNA (adenine(37)-N6)-methyltransferase-like isoform X1
OG0006562	2.81	1	1	1	1	1	1	1	1	1	1	1	1	1	1	2	3	19	GO	GO:0046873	metal ion transmembrane transporter activity	16	IPR	IPR003689	Family Zinc/iron permease	16	Pfam	PF02535	ZIP Zinc transporter	16	2	1	1.5	1.06667	0.258199	2	2	2.8125	3	Cgiga_XP_019920918.1	Cvirg_XP_022329666.1, Cvirg_XP_022333770.1	Pmaxi_XP_033735184.1	OedRl_FUN_026754-T1, OedRl_FUN_044712-T1, OedRl_FUN_044713-T1	zinc transporter ZIP9-B
OG0001212	2.79	5	2	1	2	5	1	3	6	2	2	2	3	2	4	3	8	51	GO	GO:0008375	acetylglucosaminyltransferase activity	49	IPR	IPR003406	Family Glycosyl transferase, family 14	49	Pfam	PF02485	Core-2/I-Branching enzyme	49	5	2.76923	3.5	2.86667	1.50555	1.80556	2.28571	2.7907	2.88889	Cgiga_XP_034301656.1, Cgiga_XP_034301684.1, Cgiga_XP_034301699.1, Cgiga_XP_034303087.1	Cvirg_XP_022296777.1, Cvirg_XP_022324965.1, Cvirg_XP_022331848.1	Pmaxi_XP_033728968.1, Pmaxi_XP_033744805.1	OedRl_FUN_010645-T1, OedRl_FUN_010648-T1, OedRl_FUN_010648-T2, OedRl_FUN_010655-T1, OedRl_FUN_010657-T1, OedRl_FUN_010674-T1, OedRl_FUN_016367-T1, OedRl_FUN_032196-T1	N-acetyllactosaminide beta-1,6-N-acetylglucosaminyl-transferase-like isoform X1
OG0000870	2.78	1	3	2	4	2	3	6	5	5	5	2	5	2	4	5	10						IPR	IPR003410	Domain HYR domain	47	Pfam	PF02494	HYR domain	47	6.33333	3.46154	4.5	3.6	1.54919	1.82963	2.22222	2.77778	2.88889	Cgiga_XP_011437468.2, Cgiga_XP_034300299.1, Cgiga_XP_034325190.1, Cgiga_XP_034333462.1	Cvirg_XP_022288702.1, Cvirg_XP_022289246.1, Cvirg_XP_022322808.1, Cvirg_XP_022333471.1, Cvirg_XP_022334092.1	Pmaxi_XP_033728072.1, Pmaxi_XP_033732287.1	OedRl_FUN_005752-T1, OedRl_FUN_005764-T1, OedRl_FUN_018437-T1, OedRl_FUN_018495-T1, OedRl_FUN_028864-T1, OedRl_FUN_028866-T1, OedRl_FUN_028869-T1, OedRl_FUN_028883-T1, OedRl_FUN_044304-T1, OedRl_FUN_044306-T1	sushi, von Willebrand factor type A, EGF and pentraxin domain-containing protein 1
OG0002384	2.78	2	1	1	2	2	2	1	2	2	2	2	1	2	3	2	5	32	GO	GO:0003700	DNA-binding transcription factor activity	29	IPR	IPR001699	Family Transcription factor, T-box	29	Pfam	PF00907	T-box	29	3.33333	1.69231	2.5	1.8	0.560612	1.9697	2	2.77778	2.95455	Cgiga_XP_011438762.2, Cgiga_XP_019926164.2, Cgiga_XP_034339192.1	Cvirg_XP_022338944.1, Cvirg_XP_022338945.1	Pmaxi_XP_033748519.1, Pmaxi_XP_033748521.1	OedRl_FUN_003703-T1, OedRl_FUN_003704-T1, OedRl_FUN_003707-T1, OedRl_FUN_003884-T1, OedRl_FUN_003885-T1	T-box transcription factor TBX2-A
OG0013632	2.73	1	2	0	1	1	0	0	1	0	0	1	1	1	1	1	2						IPR	IPR000595	Domain Cyclic nucleotide-binding domain	8	Pfam	PF00027	Cyclic nucleotide-binding domain	8	1.33333	0.692308	1	0.733333	0.593617	1.92593	2	2.72727	2.88889	Cgiga_XP_011417401.2	Cvirg_XP_022320941.1	Pmaxi_XP_033742592.1	OedRl_FUN_020439-T1, OedRl_FUN_043050-T1	cyclic nucleotide-binding domain-containing protein 2 isoform X1
OG0003481	2.73	0	0	0	1	2	0	0	3	2	2	6	1	0	5	0	4	26	GO	GO:0006915	apoptotic process	11	IPR	IPR003508	Domain CIDE-N domain	11	Pfam	PF13920	Zinc finger, C3HC4 type (RING finger)	16	3	1.30769	2.5	1.46667	1.9223	2.29412	1.6	2.72727	3.05882	Cgiga_XP_034302270.1, Cgiga_XP_034306433.1, Cgiga_XP_034311206.1, Cgiga_XP_034319530.1, Cgiga_XP_034336909.1		Pmaxi_XP_033725018.1, Pmaxi_XP_033729011.1, Pmaxi_XP_033730754.1, Pmaxi_XP_033746466.1, Pmaxi_XP_033758680.1, Pmaxi_XP_033762245.1	OedRl_FUN_002545-T1, OedRl_FUN_004525-T1, OedRl_FUN_004526-T1, OedRl_FUN_030136-T1	uncharacterized protein LOC117681514
OG0013734	2.73	1	1	0	1	1	0	0	1	0	1	1	1	1	1	1	2	13	GO	GO:0003677	DNA binding	11	IPR	IPR001356	Domain Homeobox domain	11	Pfam	PF00046	Homeodomain	11	1.33333	0.692308	1	0.733333	0.457738	1.92593	2	2.72727	2.88889	Cgiga_XP_011415944.1	Cvirg_XP_022330028.1	Pmaxi_XP_033733959.1	OedRl_FUN_026474-T1, OedRl_FUN_026481-T1	homeobox protein otx5-B isoform X1
OG0013597	2.73	1	1	1	1	0	0	0	1	2	1	1	0	0	1	1	2						IPR	IPR009071	Domain High mobility group box domain	12	Pfam	PF00505	HMG (high mobility group) box	12	1.33333	0.692308	1	0.733333	0.593617	1.92593	2	2.72727	2.88889	Cgiga_XP_011413568.2	Cvirg_XP_022339575.1	Pmaxi_XP_033747930.1	OedRl_FUN_000197-T1, OedRl_FUN_021975-T1	HMG box-containing protein C28F2.11
OG0013545	2.73	1	0	0	1	0	0	0	1	1	2	1	1	1	1	1	2	13	GO	GO:0003676	nucleic acid binding	10	IPR	IPR013087	Domain Zinc finger C2H2-type	10	Pfam	PF00096	Zinc finger, C2H2 type	10	1.33333	0.692308	1	0.733333	0.593617	1.92593	2	2.72727	2.88889	Cgiga_XP_011447095.2	Cvirg_XP_022320371.1	Pmaxi_XP_033751830.1	OedRl_FUN_021953-T1, OedRl_FUN_021954-T1	zinc finger protein 675-like
OG0003345	2.73	1	2	3	2	4	0	0	2	0	0	2	1	0	2	3	4	26	GO	GO:0003824	catalytic activity	26	IPR	IPR006047	Domain Glycosyl hydrolase, family 13, catalytic domain	26	Pfam	PF00128	Alpha amylase, catalytic domain	26	3	1.30769	2.5	1.46667	1.30201	2.29412	1.6	2.72727	3.05882	Cgiga_XP_011432930.2, Cgiga_XP_011445493.2	Cvirg_XP_022325361.1, Cvirg_XP_022325733.1, Cvirg_XP_022325867.1	Pmaxi_XP_033742787.1, Pmaxi_XP_033743449.1	OedRl_FUN_003505-T1, OedRl_FUN_003750-T1, OedRl_FUN_016352-T1, OedRl_FUN_019065-T1	maltase A1 isoform X1
OG0013845	2.73	0	3	0	1	0	0	2	1	0	0	1	0	1	1	1	2	13	GO	GO:0004930	G protein-coupled receptor activity	6	IPR	IPR000276	Family G protein-coupled receptor, rhodopsin-like	6	Pfam	PF00001	7 transmembrane receptor (rhodopsin family)	6	1.33333	0.692308	1	0.733333	0.883715	1.92593	2	2.72727	2.88889	Cgiga_XP_019925320.2	Cvirg_XP_022344244.1	Pmaxi_XP_033749052.1	OedRl_FUN_001843-T1, OedRl_FUN_037938-T1	uncharacterized protein LOC105334297
OG0013745	2.73	1	0	0	1	1	0	0	1	0	1	1	1	2	1	1	2	13	GO	GO:0004930	G protein-coupled receptor activity	13	IPR	IPR000276	Family G protein-coupled receptor, rhodopsin-like	13	Pfam	PF00001	7 transmembrane receptor (rhodopsin family)	13	1.33333	0.692308	1	0.733333	0.593617	1.92593	2	2.72727	2.88889	Cgiga_XP_011420478.2	Cvirg_XP_022322328.1	Pmaxi_XP_033732975.1	OedRl_FUN_025070-T1, OedRl_FUN_030646-T1	growth hormone secretagogue receptor type 1
OG0003356	2.73	1	1	1	1	2	2	4	1	1	2	1	1	1	1	2	4	26	GO	GO:0005515	protein binding	15	IPR	IPR001487	Domain Bromodomain	15	Pfam	PF00439	Bromodomain	15	2.33333	1.46154	1.5	1.46667	0.833809	1.59649	2.66667	2.72727	2.73684	Cgiga_XP_019921599.2	Cvirg_XP_022319467.1, Cvirg_XP_022327125.1	Pmaxi_XP_033726833.1	OedRl_FUN_022028-T1, OedRl_FUN_022029-T1, OedRl_FUN_022030-T1, OedRl_FUN_022069-T1	protein kinase C-binding protein 1 isoform X1
OG0013690	2.73	1	0	0	1	1	0	0	0	2	2	1	0	1	1	1	2	13	GO	GO:0003700	DNA-binding transcription factor activity	12	IPR	IPR001699	Family Transcription factor, T-box	12	Pfam	PF00907	T-box	12	1.33333	0.692308	1	0.733333	0.703732	1.92593	2	2.72727	2.88889	Cgiga_XP_011436726.1	Cvirg_XP_022338287.1	Pmaxi_XP_033748305.1	OedRl_FUN_000018-T1, OedRl_FUN_000282-T1	T-box transcription factor TBX6
OG0013893	2.73	0	1	1	1	0	1	1	0	1	1	1	0	1	1	1	2						IPR	IPR000727	Domain Target SNARE coiled-coil homology domain	3	Pfam	PF05739	SNARE domain	3	1.33333	0.692308	1	0.733333	0.457738	1.92593	2	2.72727	2.88889	Cgiga_XP_011453148.1	Cvirg_XP_022321541.1	Pmaxi_XP_033752633.1	OedRl_FUN_019194-T1, OedRl_FUN_019194-T2	BET1-like protein
OG0013752	2.73	1	1	0	1	1	0	1	0	1	0	1	1	1	1	1	2	13	GO	GO:0004930	G protein-coupled receptor activity	11	IPR	IPR000276	Family G protein-coupled receptor, rhodopsin-like	11	Pfam	PF00001	7 transmembrane receptor (rhodopsin family)	11	1.33333	0.692308	1	0.733333	0.457738	1.92593	2	2.72727	2.88889	Cgiga_XP_034338250.1	Cvirg_XP_022339729.1	Pmaxi_XP_033754328.1	OedRl_FUN_005799-T1, OedRl_FUN_044384-T1	FMRFamide receptor-like
OG0013547	2.73	1	1	1	1	0	1	1	0	0	1	1	0	1	1	1	2						IPR	IPR013879	Family Protein of unknown function DUF1761	13	Pfam	PF08570	Protein of unknown function (DUF1761)	13	1.33333	0.692308	1	0.733333	0.457738	1.92593	2	2.72727	2.88889	Cgiga_XP_011424080.2	Cvirg_XP_022296210.1	Pmaxi_XP_033750153.1	OedRl_FUN_033017-T1, OedRl_FUN_033070-T1	uncharacterized protein LOC105325964
OG0003383	2.73	1	1	2	1	1	1	2	1	2	3	1	1	2	1	2	4						IPR	IPR008677	Family MRVI1	18	Pfam	PF05781	MRVI1 protein	18	2.33333	1.46154	1.5	1.46667	0.63994	1.59649	2.66667	2.72727	2.73684	Cgiga_XP_034333998.1	Cvirg_XP_022288302.1, Cvirg_XP_022288414.1	Pmaxi_XP_033739705.1	OedRl_FUN_011891-T1, OedRl_FUN_011894-T1, OedRl_FUN_038664-T1, OedRl_FUN_038667-T1	uncharacterized protein LOC105334848 isoform X1
OG0013790	2.73	0	1	1	1	1	0	0	0	1	2	1	1	0	1	1	2	13	GO	GO:0003677	DNA binding	1	IPR	IPR001357	Domain BRCT domain	10	Pfam	PF16589	BRCT domain, a BRCA1 C-terminus domain	10	1.33333	0.692308	1	0.733333	0.593617	1.92593	2	2.72727	2.88889	Cgiga_XP_011415920.2	Cvirg_XP_022345230.1	Pmaxi_XP_033743652.1	OedRl_FUN_036219-T1, OedRl_FUN_036220-T1	neurofilament heavy polypeptide
OG0013807	2.73	0	1	1	1	0	1	1	0	1	1	0	1	1	1	1	2	13	GO	GO:0004252	serine-type endopeptidase activity	13	IPR	IPR022764	Domain Peptidase S54, rhomboid domain	13	Pfam	PF01694	Rhomboid family	13	1.33333	0.692308	1	0.733333	0.457738	1.92593	2	2.72727	2.88889	Cgiga_XP_011419537.2	Cvirg_XP_022343884.1		OedRl_FUN_037119-T1, OedRl_FUN_045076-T1	presenilins-associated rhomboid-like protein, mitochondrial
OG0001411	2.69	6	2	0	4	2	0	2	1	1	1	2	1	6	4	7	7						IPR	IPR006342	Domain Methyltransferase FkbM	44	Pfam	PF05050	Methyltransferase FkbM domain	7	6	2.15385	5.5	2.6	2.26148	2.78571	1.27273	2.69231	3.25	Cgiga_XP_011428827.2, Cgiga_XP_011448064.2, Cgiga_XP_019928856.2, Cgiga_XP_034298927.1	Cvirg_XP_022286703.1, Cvirg_XP_022297627.1, Cvirg_XP_022301476.1, Cvirg_XP_022301500.1, Cvirg_XP_022301650.1, Cvirg_XP_022302223.1, Cvirg_XP_022310004.1	Pmaxi_XP_033726949.1, Pmaxi_XP_033760064.1	OedRl_FUN_021993-T1, OedRl_FUN_023070-T1, OedRl_FUN_033401-T1, OedRl_FUN_041438-T1, OedRl_FUN_041511-T1, OedRl_FUN_041798-T1, OedRl_FUN_042492-T1	uncharacterized protein LOC105329329
OG0002242	2.68	2	1	1	3	2	0	1	2	1	1	3	2	2	3	4	5						IPR	IPR004878	Family Otopetrin	32	Pfam	PF03189	Otopetrin	32	4	1.61538	3.5	1.86667	1.0601	2.47619	1.42857	2.67857	3.09524	Cgiga_XP_011423436.2, Cgiga_XP_034303989.1, Cgiga_XP_034316369.1	Cvirg_XP_022309140.1, Cvirg_XP_022313205.1, Cvirg_XP_022323671.1, Cvirg_XP_022323672.1	Pmaxi_XP_033726762.1, Pmaxi_XP_033727432.1, Pmaxi_XP_033743526.1	OedRl_FUN_018962-T1, OedRl_FUN_018963-T1, OedRl_FUN_020857-T1, OedRl_FUN_023253-T1, OedRl_FUN_043387-T1	proton channel OtopLc
OG0002274	2.68	1	12	2	2	0	0	0	1	1	1	0	1	1	4	2	5	33	GO	GO:0005515	protein binding	1	IPR	IPR017893	Domain DBB domain	30	Pfam	PF14545	Dof, BCAP, and BANK (DBB) motif,	30	3.66667	1.69231	3	1.86667	2.99682	2.16667	1.66667	2.67857	2.95455	Cgiga_XP_011419243.2, Cgiga_XP_011419263.2, Cgiga_XP_011419291.2, Cgiga_XP_011419309.2	Cvirg_XP_022317667.1, Cvirg_XP_022318122.1		OedRl_FUN_009475-T1, OedRl_FUN_009475-T2, OedRl_FUN_009475-T3, OedRl_FUN_009478-T1, OedRl_FUN_009479-T1	uncharacterized protein LOC105322295
OG0000363	2.66	10	2	6	3	4	2	8	8	0	0	6	7	11	9	20	17	113	GO	GO:0030246	carbohydrate binding	9	IPR	IPR002035	Domain von Willebrand factor, type A	9	Pfam	PF00092	von Willebrand factor type A domain	9	15.3333	5.15385	14.5	6.4	5.13809	2.97512	1.17241	2.65625	3.29851	Cgiga_XP_011423627.3, Cgiga_XP_034304056.1, Cgiga_XP_034304059.1, Cgiga_XP_034304060.1, Cgiga_XP_034323265.1, Cgiga_XP_034323270.1, Cgiga_XP_034323278.1, Cgiga_XP_034323280.1, Cgiga_XP_034335830.1	Cvirg_XP_022322346.1, Cvirg_XP_022322347.1, Cvirg_XP_022322348.1, Cvirg_XP_022322774.1, Cvirg_XP_022322775.1, Cvirg_XP_022322778.1, Cvirg_XP_022322780.1, Cvirg_XP_022322783.1, Cvirg_XP_022324826.1, Cvirg_XP_022326556.1, Cvirg_XP_022327064.1, Cvirg_XP_022327485.1, Cvirg_XP_022332272.1, Cvirg_XP_022332273.1, Cvirg_XP_022332274.1, Cvirg_XP_022332276.1, Cvirg_XP_022340557.1, Cvirg_XP_022341300.1, Cvi…	Pmaxi_XP_033730136.1, Pmaxi_XP_033730988.1, Pmaxi_XP_033746935.1, Pmaxi_XP_033747031.1, Pmaxi_XP_033747117.1, Pmaxi_XP_033747119.1	OedRl_FUN_001224-T1, OedRl_FUN_001228-T1, OedRl_FUN_001323-T1, OedRl_FUN_001324-T1, OedRl_FUN_002309-T1, OedRl_FUN_019986-T1, OedRl_FUN_019988-T1, OedRl_FUN_020370-T1, OedRl_FUN_020372-T1, OedRl_FUN_020373-T1, OedRl_FUN_020374-T1, OedRl_FUN_026231-T1, OedRl_FUN_027317-T1, OedRl_FUN_027318-T1, OedRl_FUN_028357-T1, OedRl_FUN_029614-T1, OedRl_FUN_043502-T1	uncharacterized protein LOC105325662 isoform X1
OG0006327	2.65	1	1	1	1	1	1	1	1	2	1	1	1	1	2	1	3	20	GO	GO:0005515	protein binding	11	IPR	IPR006652	Repeat Kelch repeat type 1	11	Pfam	PF13415	Galactose oxidase, central domain	12	2	1.07692	1.5	1.13333	0.351866	1.85714	2	2.64706	2.78571	Cgiga_XP_011452633.2, Cgiga_XP_034304221.1	Cvirg_XP_022321387.1	Pmaxi_XP_033734113.1	OedRl_FUN_020054-T1, OedRl_FUN_020054-T2, OedRl_FUN_027060-T1	kelch domain-containing protein 2
OG0005981	2.65	1	1	1	1	2	1	1	1	1	1	1	1	1	2	1	3	20	GO	GO:0003676	nucleic acid binding	9	IPR	IPR002999	Domain Tudor domain	19	Pfam	PF00567	Tudor domain	19	2	1.07692	1.5	1.13333	0.351866	1.85714	2	2.64706	2.78571	Cgiga_XP_034328768.1, Cgiga_XP_034330235.1	Cvirg_XP_022288335.1	Pmaxi_XP_033756810.1	OedRl_FUN_034734-T1, OedRl_FUN_034781-T1, OedRl_FUN_034782-T1	uncharacterized protein LOC105347646 isoform X1
OG0006033	2.65	1	1	1	1	1	1	1	1	1	1	1	1	1	2	2	3	20	GO	GO:0033743	peptide-methionine (R)-S-oxide reductase activity	20	IPR	IPR002579	Domain Peptide methionine sulphoxide reductase MrsB	20	Pfam	PF01641	SelR domain	20	2.33333	1	2	1.13333	0.351866	2.33333	1.5	2.64706	3	Cgiga_XP_011414855.1, Cgiga_XP_011434779.1	Cvirg_XP_022286870.1, Cvirg_XP_022288636.1	Pmaxi_XP_033761081.1	OedRl_FUN_034531-T1, OedRl_FUN_034561-T1, OedRl_FUN_035999-T1	peptide methionine sulfoxide reductase MsrB-like
OG0006085	2.65	1	1	1	1	1	2	1	1	1	1	1	1	1	1	2	3						IPR	IPR010733	Domain Domain of unknown function DUF1308	19	Pfam	PF07000	Protein of unknown function (DUF1308)	19	2	1.07692	1.5	1.13333	0.351866	1.85714	2	2.64706	2.78571	Cgiga_XP_034309399.1	Cvirg_XP_022304092.1, Cvirg_XP_022304762.1	Pmaxi_XP_033761926.1	OedRl_FUN_040961-T1, OedRl_FUN_040962-T1, OedRl_FUN_040965-T1	UPF0415 protein C7orf25 homolog isoform X1
OG0006369	2.65	1	1	1	1	1	1	1	1	1	1	1	1	1	2	2	3						IPR	IPR013122	Domain Polycystin cation channel, PKD1/PKD2	20	Pfam	PF08016	Polycystin cation channel	20	2.33333	1	2	1.13333	0.351866	2.33333	1.5	2.64706	3	Cgiga_XP_011420724.1, Cgiga_XP_034321872.1	Cvirg_XP_022310533.1, Cvirg_XP_022315229.1	Pmaxi_XP_033734185.1	OedRl_FUN_006367-T1, OedRl_FUN_006710-T1, OedRl_FUN_038407-T1	polycystic kidney disease 2-like 1 protein isoform X1
OG0000239	2.65	6	1	1	6	8	2	13	10	6	5	9	5	15	16	16	21						IPR	IPR000436	Domain Sushi/SCR/CCP domain	27	Pfam	PF00084	Sushi repeat (SCR repeat)	27	17.6667	6.69231	16	7.93333	5.14735	2.63985	1.3125	2.64706	3.13793	Cgiga_XP_011414228.3, Cgiga_XP_011432767.2, Cgiga_XP_011432768.2, Cgiga_XP_011436178.3, Cgiga_XP_011443366.3, Cgiga_XP_019919039.2, Cgiga_XP_034299198.1, Cgiga_XP_034319993.1, Cgiga_XP_034322384.1, Cgiga_XP_034334749.1, Cgiga_XP_034334758.1, Cgiga_XP_034334903.1, Cgiga_XP_034336148.1, Cgiga_XP_034338466.1, Cgiga_XP_034338468.1, Cgiga_XP_034338768.1	Cvirg_XP_022290404.1, Cvirg_XP_022290570.1, Cvirg_XP_022290571.1, Cvirg_XP_022290621.1, Cvirg_XP_022305688.1, Cvirg_XP_022308072.1, Cvirg_XP_022308073.1, Cvirg_XP_022308074.1, Cvirg_XP_022308138.1, Cvirg_XP_022310409.1, Cvirg_XP_022310967.1, Cvirg_XP_022310970.1, Cvirg_XP_022338028.1, Cvirg_XP_022338854.1, Cvirg_XP_022343157.1, Cvirg_XP_022344589.1	Pmaxi_XP_033730012.1, Pmaxi_XP_033740530.1, Pmaxi_XP_033741786.1, Pmaxi_XP_033753808.1, Pmaxi_XP_033755207.1, Pmaxi_XP_033755345.1, Pmaxi_XP_033755388.1, Pmaxi_XP_033755697.1, Pmaxi_XP_033755777.1	OedRl_FUN_001366-T1, OedRl_FUN_003201-T1, OedRl_FUN_004117-T1, OedRl_FUN_004120-T1, OedRl_FUN_004122-T1, OedRl_FUN_004124-T1, OedRl_FUN_004131-T1, OedRl_FUN_005094-T1, OedRl_FUN_011901-T1, OedRl_FUN_012047-T1, OedRl_FUN_012049-T1, OedRl_FUN_012088-T1, OedRl_FUN_012882-T1, OedRl_FUN_012883-T1, OedRl_FUN_012884-T1, OedRl_FUN_012885-T1, OedRl_FUN_025269-T1, OedRl_FUN_025353-T1, OedRl_FUN_038656-T1, …	uncharacterized protein LOC105318695
[truncated: 46 more rows]

## Sheet: functional_annotation_summary
GO_annotation	Counts		IPR_domain	Counts		Pfam_annotation	Counts
[truncated: 360 more rows]
